# Supplementary material for: Proteomic dataset comparing strains of Leptospira borgpetersenii serovar Hardjo cultured at different temperatures
Source: Data Brief. 2022 Oct 29;45:108713. doi: 10.1016/j.dib.2022.108713 (PMC9679693; doi:10.1016/j.dib.2022.108713)
Supplement: Supplementary file 1 [file mmc1.xlsx]

## Sheet: ALLdata_REF_JB197_29
HB203_29: Significant Class A	HB203_29: Significant Class B	HB203_29: -Log(P-value)	HB203_29: Difference	HB203_37: Significant Class A	HB203_37: Significant Class B	HB203_37: -Log(P-value)	HB203_37: Difference	JB197_37: Significant Class A	JB197_37: Significant Class B	JB197_37: -Log(P-value)	JB197_37: Difference	TC129_29: Significant Class A	TC129_29: Significant Class B	TC129_29: -Log(P-value)	TC129_29: Difference	TC129_37: Significant Class A	TC129_37: Significant Class B	TC129_37: -Log(P-value)	TC129_37: Difference	TC273_29: Significant Class A	TC273_29: Significant Class B	TC273_29: -Log(P-value)	TC273_29: Difference	TC273_37: Significant Class A	TC273_37: Significant Class B	TC273_37: -Log(P-value)	TC273_37: Difference	HB203_29: Profile correlation	HB203_37: Profile correlation	JB197_37: Profile correlation	TC129_29: Profile correlation	TC129_37: Profile correlation	TC273_29: Profile correlation	TC273_37: Profile correlation	Protein IDs	Majority protein IDs	Fasta headers	Peptides	Razor + unique peptides	Unique peptides	Sequence coverage [%]	Unique + razor sequence coverage [%]	Unique sequence coverage [%]	Mol. weight [kDa]	Q-value	Score	Intensity	MS/MS count	JB29_A
		0.460029	-0.181561			0.0689893	0.0176091			0.0542233	-0.0178642	+	+	2.75111	-0.552516		+	1.55526	0.291937			0.785512	-0.16631		+	1.65273	0.270805	0	0	0	0	0	0	0	UniRef90_A0A097ES24	UniRef90_A0A097ES24	Class III cytochrome C domain protein n=79 Tax=Leptospira TaxID=171 RepID=A0A097ES24_9LEPT	5	5	5	40.5	40.5	40.5	18.655	0	38.61	10670000000	420	28.2944
		0.0945789	0.0366807	+	+	4.62324	-1.06403	+	+	3.78948	-0.830427	+	+	1.64092	-0.676983	+	+	3.06546	-0.83621	+	+	3.69528	-0.803889	+	+	4.14443	-0.936036	0	0	0	0	0	0	0	UniRef90_A0A098MVZ4	UniRef90_A0A098MVZ4	Protease n=76 Tax=Leptospiraceae TaxID=170 RepID=A0A098MVZ4_LEPIR	10	10	10	32.9	32.9	32.9	35.011	0	267.6	3960900000	274	27.174
	+	1.37125	0.526383	+	+	2.44352	0.716636			0.668144	0.229374			0.621917	-0.294216	+	+	1.55	0.47518		+	1.1003	0.338489	+	+	2.3403	0.841069	0	0	0	0	0	0	0	UniRef90_A0A098MY80	UniRef90_A0A098MY80	Anti-sigma factor antagonist n=106 Tax=Leptospira TaxID=171 RepID=A0A098MY80_LEPIR	6	6	6	45.2	45.2	45.2	13.155	0	62.695	2056900000	131	25.3998
	+	1.95477	-0.403153	+	+	3.03878	-0.523754	+	+	2.29342	-0.439228			1.59058	0.208962	+	+	1.77093	-0.383061			0.297885	0.0445113	+	+	3.83696	-0.54585	0	0	0	0	0	0	0	UniRef90_A0A0C5WIT1	UniRef90_A0A0C5WIT1	Nucleoside-diphosphate-sugar epimerase n=102 Tax=Leptospira TaxID=171 RepID=A0A0C5WIT1_LEPIR	8	8	8	33	33	33	35.352	0	75.56	2948000000	201	26.5698
	+	1.16598	0.677973			0	0.185123			1.03204	-0.0522938			0	NaN			0.0798585	-0.0478853			0.943017	0.171906		+	1.31605	0.41086	0	0	0	0	0	0	0	UniRef90_A0A0C5WMM4	UniRef90_A0A0C5WMM4	Segregation and condensation protein B n=73 Tax=Leptospira TaxID=171 RepID=A0A0C5WMM4_LEPIR	4	4	4	21.9	21.9	21.9	20.834	0	26.887	384890000	16	23.6678
		0.657397	-0.180722	+	+	2.18682	-0.537681	+	+	3.23211	-0.740188			0	NaN	+	+	2.11128	-0.756714	+	+	1.88491	0.674599	+	+	1.77426	-0.38008	0	0	0	0	0	0	0	UniRef90_A0A0C5WSR7	UniRef90_A0A0C5WSR7	ABC transporter ATPase n=116 Tax=Leptospiraceae TaxID=170 RepID=A0A0C5WSR7_LEPIR	4	4	4	9.4	9.4	9.4	56.233	0	110.82	201610000	19	22.7632
+	+	2.54639	-0.766708	+	+	4.0129	-0.622739	+	+	4.50852	-0.63904	+	+	3.26359	-0.643901	+	+	3.85965	-0.675027	+	+	3.42601	-0.585327	+	+	4.17472	-0.766665	0	0	0	0	0	0	0	UniRef90_A0A0C5X160	UniRef90_A0A0C5X160	Fe-S oxidoreductase n=139 Tax=Leptospira TaxID=171 RepID=A0A0C5X160_LEPIR	20	20	20	33.8	33.8	33.8	77.517	0	323.31	18759000000	878	29.6622
		1.41543	-0.287844		+	1.94568	-0.213776		+	2.46887	-0.251044		+	1.61265	-0.240169			0.059128	-0.013988	+	+	3.32421	-0.433828		+	2.13738	-0.23773	0	0	0	0	0	0	0	UniRef90_A0A0C5X1S3	UniRef90_A0A0C5X1S3	Cytoplasmic membrane lipoprotein LipL31 n=84 Tax=Leptospiraceae TaxID=170 RepID=A0A0C5X1S3_LEPIR	14	14	14	52.9	52.9	52.9	27.692	0	323.31	33865000000	694	30.1857
		1.08437	-0.090486			1.81196	0.125381	+	+	3.74047	-0.278835	+	+	2.67696	-0.303345			0.731416	0.131368		+	3.179	-0.143817			0.795176	0.0502367	0	0	0	0	0	0	0	UniRef90_A0A0C5X760	UniRef90_A0A0C5X760	Flagellar motor switch protein FliN n=116 Tax=Leptospiraceae TaxID=170 RepID=A0A0C5X760_LEPIR	8	8	8	30.2	30.2	30.2	36.848	0	193.64	3236900000	159	26.5018
		0.677209	-0.223453			0.169291	0.0705233			0.615852	0.207873		+	1.1514	0.392663		+	1.3682	0.442082		+	1.15799	0.355305			0.232849	0.102267	0	0	0	0	0	0	0	UniRef90_A0A0C5X7U2	UniRef90_A0A0C5X7U2	Acyl-CoA dehydrogenase n=141 Tax=Leptospira TaxID=171 RepID=A0A0C5X7U2_LEPIR	16	16	16	35.9	35.9	35.9	61.405	0	243.82	8436900000	477	27.5398
		0	NaN			0	NaN			0	NaN			0	NaN			0	NaN			0	NaN			0	NaN	0	0	0	0	0	0	0	UniRef90_A0A0C5X8L4	UniRef90_A0A0C5X8L4	Glutamate synthase n=107 Tax=Leptospira TaxID=171 RepID=A0A0C5X8L4_LEPIR	12	12	12	27.3	27.3	27.3	62.028	0	82.464	820250000	55	NaN
+	+	4.46707	1.29206	+	+	4.03492	2.13891	+	+	4.26144	1.19599	+	+	2.2919	2.43728	+	+	2.69984	1.56068	+	+	3.82525	2.21057	+	+	3.77933	1.57933	0	0	0	0	0	0	0	UniRef90_A0A0C5X8T1	UniRef90_A0A0C5X8T1	S-adenosylmethionine decarboxylase n=109 Tax=Leptospira TaxID=171 RepID=A0A0C5X8T1_LEPIR	4	4	4	14.6	14.6	14.6	32.5	0	19.134	902060000	36	23.1431
	+	1.34115	-0.673649	+	+	2.86327	-1.2058			0.458309	-0.222165			0.794425	-0.335631	+	+	1.85203	-1.32117			0.408691	-0.225543	+	+	2.48807	-1.11306	0	0	0	0	0	0	0	UniRef90_A0A0C5XBI0	UniRef90_A0A0C5XBI0	Aminotransferase n=119 Tax=Leptospira TaxID=171 RepID=A0A0C5XBI0_LEPIR	6	6	6	16.9	16.9	16.9	41.159	0	19.806	528720000	27	25.0444
		0.999486	0.252099			0.746885	0.199906	+	+	3.40614	-1.06861			0.530542	0.710205			0.049889	0.021276			0.23117	0.0741243			0.51434	0.151533	0	0	0	0	0	0	0	UniRef90_A0A0C5XIJ7	UniRef90_A0A0C5XIJ7	ParB-like protein n=98 Tax=Leptospira TaxID=171 RepID=A0A0C5XIJ7_LEPIR	8	8	8	27.5	27.5	27.5	32.497	0	29.345	1129300000	90	25.2309
		0.713093	-1.52462	+	+	3.05515	-0.975576	+	+	2.81523	-0.44628	+	+	2.09633	-0.861424	+	+	1.69856	-1.75406	+	+	1.60455	-0.404569	+	+	4.93036	-1.08587	0	0	0	0	0	0	0	UniRef90_A0A0C5XJ80	UniRef90_A0A0C5XJ80	Transport protein ExbD n=73 Tax=Leptospira TaxID=171 RepID=A0A0C5XJ80_LEPIR	3	3	3	20.9	20.9	20.9	14.323	0	59.187	3019800000	72	27.2113
		0.670429	-0.476901	+	+	3.6706	-1.48343	+	+	1.62592	-0.682384	+	+	3.38329	-1.20367	+	+	1.72156	-0.943886	+	+	1.80294	-0.685426	+	+	3.74012	-1.03846	0	0	0	0	0	0	0	UniRef90_A0A0C5XJC6	UniRef90_A0A0C5XJC6	Transport protein ExbB n=77 Tax=Leptospira TaxID=171 RepID=A0A0C5XJC6_LEPIR	4	4	4	31.9	31.9	31.9	22.191	0	79.727	11020000000	129	29.1852
	+	1.41173	-0.420342	+	+	2.89328	-0.468285		+	1.71175	0.262033	+	+	3.10825	-1.71449	+	+	4.40375	-0.832917	+	+	5.27174	-1.10559	+	+	2.97986	-0.42218	0	0	0	0	0	0	0	UniRef90_A0A0E2BAS7	UniRef90_A0A0E2BAS7	Uncharacterized protein n=41 Tax=Leptospira TaxID=171 RepID=A0A0E2BAS7_9LEPT	15	15	15	30.9	30.9	30.9	62.83	0	323.31	3042900000	198	26.8592
		0.0400603	-0.0176835	+	+	2.58023	-0.573098			0.926391	-0.18488	+	+	5.08424	-1.5617	+	+	3.33005	-0.688561	+	+	3.04895	-0.943846	+	+	2.81817	-0.559725	0	0	0	0	0	0	0	UniRef90_A0A0E2BGL4	UniRef90_A0A0E2BGL4	Sigma factor regulatory protein, FecR/PupR family n=24 Tax=Leptospira TaxID=171 RepID=A0A0E2BGL4_9LEPT	16	16	16	41.8	41.8	41.8	33.648	0	137.72	10767000000	604	28.9379
	+	1.91919	0.428684			0.0825571	0.0176725			1.47291	0.109339	+	+	2.66355	0.494057		+	1.35248	-0.345908	+	+	4.57174	0.522963			1.03278	0.0864739	0	0	0	0	0	0	0	UniRef90_A0A0E2BIR8	UniRef90_A0A0E2BIR8	Aldo_ket_red domain-containing protein n=28 Tax=Leptospira TaxID=171 RepID=A0A0E2BIR8_9LEPT	7	7	7	22.6	22.6	22.6	35.436	0	91.039	696990000	122	24.0494
		1.2058	0.252223	+	+	2.29318	0.395279	+	+	2.50267	0.448858		+	2.14803	0.342525			1.28172	0.229144	+	+	1.97538	0.400442	+	+	2.94368	0.498731	0	0	0	0	0	0	0	UniRef90_A0A0E2BT77	UniRef90_A0A0E2BT77	UDP-glucose 4-epimerase CapD n=16 Tax=Leptospira TaxID=171 RepID=A0A0E2BT77_9LEPT	16	16	16	45.2	45.2	45.2	38.024	0	320.82	3307200000	308	25.9001
		0	0.273271		+	0.722502	0.727208			0	0.671714	+	+	3.0259	3.55394	+	+	2.37036	2.36381			0	0.940852			0.49876	0.520331	0	0	0	0	0	0	0	UniRef90_A0A0E2CZF3	UniRef90_A0A0E2CZF3	Uncharacterized protein n=58 Tax=Leptospiraceae TaxID=170 RepID=A0A0E2CZF3_LEPIR	4	4	4	51.7	51.7	51.7	6.9839	0	25.573	1890900000	44	NaN
	+	1.55249	-0.484917			0.387217	-0.0512962	+	+	5.06621	0.628862	+	+	2.84101	-1.12563	+	+	2.10907	-0.362384	+	+	1.97896	-0.373158			0.629563	-0.0942278	0	0	0	0	0	0	0	UniRef90_A0A0E2DT30;UniRef90_V6GHF2	UniRef90_A0A0E2DT30;UniRef90_V6GHF2	ATPase, AAA family n=53 Tax=Leptospira TaxID=171 RepID=A0A0E2DT30_9LEPT;ATPase, AAA family n=26 Tax=Leptospiraceae TaxID=170 RepID=V6GHF2_9LEPT	10	10	10	34.6	34.6	34.6	40.191	0	114.36	3651800000	227	26.8182
		0.894327	-0.641013	+	+	1.57968	-1.50125			0	NaN			0	NaN			0	-0.828346	+	+	1.4884	-0.791621			0	-1.65757	0	0	0	0	0	0	0	UniRef90_A0A0E2DVJ7	UniRef90_A0A0E2DVJ7	Penicillin-binding protein, transpeptidase domain protein n=117 Tax=Leptospiraceae TaxID=170 RepID=A0A0E2DVJ7_9LEPT	3	3	3	4.3	4.3	4.3	70.435	0	5.2074	73000000	27	21.3231
		0	NaN			0.209639	0.322001			0.391528	0.394558			0	NaN			0.129694	0.148666			0	0.330475			0	0.198122	0	0	0	0	0	0	0	UniRef90_A0A0E3AZ17	UniRef90_A0A0E3AZ17	Uncharacterized protein n=37 Tax=Leptospira TaxID=171 RepID=A0A0E3AZ17_LEPBO	5	5	5	14.5	14.5	14.5	51.213	0	6.1243	324260000	13	22.716
		0.395165	-0.0942326	+	+	3.94844	-0.890147			1.09063	-0.226204		+	1.86652	-0.383023	+	+	2.80116	-0.566254		+	1.77152	-0.328603	+	+	3.6203	-0.830093	0	0	0	0	0	0	0	UniRef90_A0A0E3AZB2	UniRef90_A0A0E3AZB2	LysM domain-containing protein n=26 Tax=Leptospira TaxID=171 RepID=A0A0E3AZB2_LEPBO	43	43	43	59.6	59.6	59.6	61.303	0	298.69	58721000000	2072	31.0859
+	+	2.48854	-0.428021			0.0560987	0.0109859			0.349859	0.0425978	+	+	3.62873	0.422421	+	+	2.12013	0.540052		+	1.65119	0.192719			0.141867	0.0272121	0	0	0	0	0	0	0	UniRef90_A0A0E3B026	UniRef90_A0A0E3B026	4HBT domain-containing protein n=32 Tax=Leptospira TaxID=171 RepID=A0A0E3B026_LEPBO	9	9	9	64.9	64.9	64.9	15.071	0	124.23	7118400000	250	27.5085
		0.585076	0.217885			0.041456	0.0150628			1.13668	0.180462			0.18454	-0.134805		+	1.75849	0.324396			0.711832	-0.0966444			0.215331	-0.0358124	0	0	0	0	0	0	0	UniRef90_A0A0E3B0E3	UniRef90_A0A0E3B0E3	ATP-binding protein n=87 Tax=Leptospira TaxID=171 RepID=A0A0E3B0E3_LEPBO	9	9	9	53.7	53.7	53.7	21.1	0	323.31	2391600000	245	25.8677
		0.0430715	0.0419868			0	-0.699139			0.723018	-0.22528			0	NaN		+	0.986683	-0.588663			0.0914271	0.0559483		+	0.929621	-0.297566	0	0	0	0	0	0	0	UniRef90_A0A0E3B156	UniRef90_A0A0E3B156	Phosphoribosylglycinamide formyltransferase n=8 Tax=Leptospira TaxID=171 RepID=A0A0E3B156_LEPBO	4	4	4	19.2	19.2	19.2	23.208	0.0006435	4.3238	1688600000	42	NaN
+	+	3.45516	-0.9761	+	+	6.83671	-2.08264	+	+	3.50771	-0.45206		+	1.6347	-0.368881	+	+	6.15391	-1.33779	+	+	6.15879	-0.891094	+	+	5.45603	-1.9015	0	0	0	0	0	0	0	UniRef90_A0A0E3B2W2	UniRef90_A0A0E3B2W2	Tetrahydrofolate dehydrogenase/cyclohydrolase, NAD(P)-binding-like domain protein n=42 Tax=Leptospira TaxID=171 RepID=A0A0E3B2W2_LEPBO	14	14	14	61.8	61.8	61.8	26.708	0	120.18	3977700000	216	27.6453
		0.248173	0.156587	+	+	2.01709	-1.19652		+	1.59333	-0.461366		+	1.33157	0.507319	+	+	2.68419	-1.09998	+	+	1.5481	-0.76191		+	1.13453	-0.469626	0	0	0	0	0	0	0	UniRef90_A0A0E3B2Z5	UniRef90_A0A0E3B2Z5	Putative lipoprotein n=22 Tax=Leptospira TaxID=171 RepID=A0A0E3B2Z5_LEPBO	3	3	3	26.9	26.9	26.9	9.7746	0	8.3842	10678000000	113	28.7817
		0.0127573	0.0042057			0.696074	0.219008			0.576297	0.150157	+	+	5.42277	1.70125	+	+	5.47405	1.92145	+	+	2.28288	0.437646		+	1.18747	0.246764	0	0	0	0	0	0	0	UniRef90_A0A0E3B427	UniRef90_A0A0E3B427	MaoC_dehydrat_N domain-containing protein n=81 Tax=Leptospira TaxID=171 RepID=A0A0E3B427_LEPBO	10	10	10	76.7	76.7	76.7	17.16	0	250.25	6507600000	286	26.8204
		0.841934	0.132276	+	+	2.37056	0.627065			0	0.233904			0	NaN	+	+	1.59692	0.970032	+	+	2.4679	0.383641	+	+	2.72506	0.447468	0	0	0	0	0	0	0	UniRef90_A0A0E3B4A4	UniRef90_A0A0E3B4A4	Ferredoxin n=25 Tax=Leptospira TaxID=171 RepID=A0A0E3B4A4_LEPBO	2	2	2	18.5	18.5	18.5	12.569	0	5.9141	119930000	8	21.5737
+	+	3.24072	-0.511572			0.574355	-0.134168			0.453785	-0.0822005			0.0651322	-0.019568		+	1.16901	-0.361695			0.432362	-0.0849299		+	1.05969	-0.247653	0	0	0	0	0	0	0	UniRef90_A0A0E3B4I4	UniRef90_A0A0E3B4I4	Uncharacterized protein n=12 Tax=Leptospira TaxID=171 RepID=A0A0E3B4I4_LEPBO	11	10	10	38.4	35.3	35.3	26.842	0	46.921	6089900000	248	27.6453
+	+	3.04635	-1.07929	+	+	6.20917	3.62725	+	+	6.93123	4.43765		+	1.09005	-0.85845	+	+	6.15487	3.42251	+	+	2.80656	1.07871	+	+	5.85783	2.9321	0	0	0	0	0	0	0	UniRef90_A0A0E3B4L0	UniRef90_A0A0E3B4L0	Small heat shock protein (Molecular chaperone) n=8 Tax=Leptospira TaxID=171 RepID=A0A0E3B4L0_LEPBO	11	11	11	74.2	74.2	74.2	15.199	0	240.99	15128000000	346	25.634
		0.442047	0.230778			0.554773	-0.20789	+	+	3.14435	-1.08972			0.682783	0.647029			0.490858	0.230116	+	+	3.2179	1.14546			0.0871899	0.0444918	0	0	0	0	0	0	0	UniRef90_A0A0E3B4V6	UniRef90_A0A0E3B4V6	Rhodanese-related sulfurtransferase n=16 Tax=Leptospira TaxID=171 RepID=A0A0E3B4V6_LEPBO	9	9	9	66.7	66.7	66.7	12.472	0	86.885	2703500000	106	26.0273
		0.174926	-0.130627			0.208784	-0.123233			0.250952	0.0827777			0	NaN			0.256	-0.110266			0	-0.276039			0.16418	-0.156466	0	0	0	0	0	0	0	UniRef90_A0A0E3B6F0	UniRef90_A0A0E3B6F0	TPR_REGION domain-containing protein n=10 Tax=Leptospira TaxID=171 RepID=A0A0E3B6F0_LEPBO	4	4	4	8.6	8.6	8.6	47.458	0.00062461	3.682	134830000	23	NaN
	+	1.41487	0.523339	+	+	4.21803	1.56022	+	+	2.66533	1.13714			0.866961	0.402778	+	+	3.09876	1.39691	+	+	2.85272	0.963447	+	+	3.68899	1.39134	0	0	0	0	0	0	0	UniRef90_A0A0E3B711	UniRef90_A0A0E3B711	Sec-independent protein translocase protein TatA n=20 Tax=Leptospira TaxID=171 RepID=A0A0E3B711_LEPBO	2	2	2	35.3	35.3	35.3	9.2466	0	237.89	697950000	46	22.9357
		0.400744	-0.168955			0.537812	0.218288			0.13274	-0.0476065			0.245309	-0.240458	+	+	1.60058	0.460745			0.450692	-0.145987			0.266853	0.109664	0	0	0	0	0	0	0	UniRef90_A0A0E3B7U9	UniRef90_A0A0E3B7U9	PC4 domain-containing protein n=23 Tax=Leptospira TaxID=171 RepID=A0A0E3B7U9_LEPBO	7	7	7	58.3	58.3	58.3	8.2775	0	20.477	1119700000	146	25.1388
+	+	3.24274	1.39473	+	+	3.02805	-1.71526	+	+	4.71383	-2.23767		+	1.14217	-0.66241	+	+	1.99079	-1.25555			0.0991457	-0.106558	+	+	1.86835	-1.1328	0	0	0	0	0	0	0	UniRef90_A0A0E3BKI3	UniRef90_A0A0E3BKI3	3-dmu-9_3-mt domain-containing protein n=12 Tax=Leptospira TaxID=171 RepID=A0A0E3BKI3_LEPBO	3	3	3	19.4	19.4	19.4	19.224	0	107.55	311430000	27	23.6056
		0.558216	-0.361139			0.320772	-0.192095			0.522886	0.241549		+	0.83646	0.90506			0.115317	-0.067966		+	0.73173	-0.474291			0.277653	-0.152352	0	0	0	0	0	0	0	UniRef90_A0A0E3BLV0	UniRef90_A0A0E3BLV0	Uncharacterized protein n=30 Tax=Leptospira TaxID=171 RepID=A0A0E3BLV0_LEPBO	6	6	6	37.1	37.1	37.1	21.511	0	46.37	823490000	122	25.0366
		0.607957	-0.138118	+	+	3.59556	0.666164	+	+	5.096	0.871693			0.912055	-0.118081	+	+	1.6035	0.472903			1.32339	0.138006	+	+	3.98653	0.670942	0	0	0	0	0	0	0	UniRef90_A0A0E3BN31	UniRef90_A0A0E3BN31	Uncharacterized protein n=27 Tax=Leptospira TaxID=171 RepID=A0A0E3BN31_LEPBO	16	16	16	33.8	33.8	33.8	49.096	0	45.3	2391800000	178	25.4968
	+	1.26791	0.359105	+	+	3.64544	0.861562		+	2.07564	-0.228637		+	1.01156	0.513579	+	+	6.20884	1.25786	+	+	4.94604	0.838971	+	+	5.3587	1.04232	0	0	0	0	0	0	0	UniRef90_A0A0E3BNF4	UniRef90_A0A0E3BNF4	Uncharacterized protein n=31 Tax=Leptospiraceae TaxID=170 RepID=A0A0E3BNF4_LEPBO	5	5	5	59.4	59.4	59.4	11.592	0	108.14	1065100000	64	24.1653
	+	1.35916	-0.388319			0.877654	-0.269504	+	+	3.36835	-0.777734	+	+	3.16349	-0.965983	+	+	1.49208	-0.871003	+	+	1.80015	-0.415855			0.26426	0.0954528	0	0	0	0	0	0	0	UniRef90_A0A0E3BRD0	UniRef90_A0A0E3BRD0	Uncharacterized protein n=14 Tax=Leptospira TaxID=171 RepID=A0A0E3BRD0_LEPBO	5	5	5	27.7	27.7	27.7	23.44	0	26.075	524660000	45	24.0533
+	+	3.97064	-0.97272	+	+	5.25047	-1.29538		+	2.7771	-0.278986	+	+	2.34012	-0.731563	+	+	3.05689	-0.276939	+	+	7.8676	-1.51972	+	+	6.23022	-1.38739	0	0	0	0	0	0	0	UniRef90_A0A0E3BS11	UniRef90_A0A0E3BS11	Uncharacterized protein n=23 Tax=Leptospira TaxID=171 RepID=A0A0E3BS11_LEPBO	10	10	10	49.2	49.2	49.2	21.738	0	171.04	2734900000	262	27.0275
+	+	4.90157	3.2265	+	+	4.41437	3.59442	+	+	4.45882	2.79618	+	+	3.30776	3.00123	+	+	4.94895	3.84042	+	+	3.67342	3.1018	+	+	4.44165	3.3339	0	0	0	0	0	0	0	UniRef90_A0A0G8BGG5	UniRef90_A0A0G8BGG5	HD family phosphohydrolase n=105 Tax=Leptospiraceae TaxID=170 RepID=A0A0G8BGG5_9LEPT	11	11	11	27.4	27.4	27.4	56.039	0	28.593	1217300000	114	22.0461
+	+	4.97207	-0.636348		+	2.18864	-0.21509			0.148494	0.0254855	+	+	4.22011	-0.547086			0.645249	-0.322974	+	+	4.91051	-0.678677	+	+	2.82554	-0.324769	0	0	0	0	0	0	0	UniRef90_A0A0G8BK29	UniRef90_A0A0G8BK29	Cell division protein n=112 Tax=Leptospira TaxID=171 RepID=A0A0G8BK29_9LEPT	13	13	13	82.9	82.9	82.9	15.851	0	323.31	15049000000	347	29.0563
	+	1.15703	-0.541443			0.08027	0.0217385		+	1.2119	-0.284616			0.395835	-0.222053			0.0169588	0.00571489			0.436199	-0.223801			0.810364	-0.190262	0	0	0	0	0	0	0	UniRef90_A0A0G8BK50	UniRef90_A0A0G8BK50	Uncharacterized protein n=131 Tax=Leptospira TaxID=171 RepID=A0A0G8BK50_9LEPT	5	5	5	26.9	26.9	26.9	11.201	0	20.032	1431100000	145	25.6634
	+	1.52224	-0.378644	+	+	2.01631	0.448116	+	+	3.91796	1.09677			0.135529	0.0672283			0.856326	0.316016			0.500722	-0.135593	+	+	2.15887	0.528121	0	0	0	0	0	0	0	UniRef90_A0A0M1YPK3	UniRef90_A0A0M1YPK3	ADP-L-glycero-D-manno-heptose-6-epimerase n=46 Tax=Leptospira TaxID=171 RepID=A0A0M1YPK3_9LEPT	4	4	4	11.1	11.1	11.1	36.432	0	9.2262	579010000	54	23.8301
		0.325836	-0.187103			0.108569	-0.0629336			0.864659	-0.341392			0	NaN			0.184596	-0.093921			0.631419	-0.298236			0.0225639	-0.0144126	0	0	0	0	0	0	0	UniRef90_A0A0M1YTP9	UniRef90_A0A0M1YTP9	GDSL-like lipase/acylhydrolase family protein n=47 Tax=Leptospiraceae TaxID=170 RepID=A0A0M1YTP9_9LEPT	5	5	5	12.2	12.2	12.2	52.783	0	70.755	269580000	57	22.9854
+	+	1.78655	-0.744938	+	+	1.52841	-0.535872			0.0512745	0.0255337	+	+	2.17483	-1.18183	+	+	2.33698	-1.16317	+	+	2.55085	-0.774485	+	+	1.50955	-0.681016	0	0	0	0	0	0	0	UniRef90_A0A0M4MSB2	UniRef90_A0A0M4MSB2	Endoflagellar motor protein A n=109 Tax=Leptospira TaxID=171 RepID=A0A0M4MSB2_LEPIR	9	9	9	36.5	36.5	36.5	27.957	0	145.98	1844400000	91	26.5095
		0.881326	0.428489	+	+	1.40056	0.596926			0	0.069705			0	0.0476732			0.676408	0.78183	+	+	1.486	0.889524	+	+	1.33541	0.666481	0	0	0	0	0	0	0	UniRef90_A0A0M4NI70	UniRef90_A0A0M4NI70	Glycerol-3-phosphate dehydrogenase (NAD(P)(+)) n=139 Tax=Leptospira TaxID=171 RepID=A0A0M4NI70_LEPIR	3	3	1	5.8	5.8	2.2	75.147	0.00062422	3.6544	387530000	12	NaN
		0.233965	0.155933		+	1.08412	0.277308	+	+	2.14733	0.625051			0.570003	0.189355			0.177162	0.0574937		+	1.50701	0.391989		+	1.17528	0.270351	0	0	0	0	0	0	0	UniRef90_A0A0M4NVE8	UniRef90_A0A0M4NVE8	DUF4910 domain-containing protein n=14 Tax=Leptospira TaxID=171 RepID=A0A0M4NVE8_LEPIR	5	5	5	11.2	11.2	11.2	52.925	0	42.438	816890000	27	24.1025
		0.369522	-0.177443			0.553985	0.0879683			0.253016	-0.0761037			0.219587	0.0812068			0.243857	-0.105595			0.900183	0.134003			0.195752	-0.0565486	0	0	0	0	0	0	0	UniRef90_A0A0M5L6V3	UniRef90_A0A0M5L6V3	Transcriptional regulator n=133 Tax=Leptospiraceae TaxID=170 RepID=A0A0M5L6V3_LEPIR	10	10	10	15.3	15.3	15.3	78.129	0	153.22	1321400000	108	24.912
	+	1.35324	-0.728808			0.168189	0.0903611		+	1.40779	0.537532			0.204603	-0.12638			0.170102	-0.113678	+	+	1.69693	-0.689282			0.196228	-0.105825	0	0	0	0	0	0	0	UniRef90_A0A0M5L7J3	UniRef90_A0A0M5L7J3	Bac_surface_Ag domain-containing protein n=101 Tax=Leptospira TaxID=171 RepID=A0A0M5L7J3_LEPIR	9	9	9	17.3	17.3	17.3	60.436	0	85.924	878420000	68	25.2037
		0.0338481	-0.0427113	+	+	5.51636	1.28729	+	+	3.97501	1.03615		+	1.43288	0.414736	+	+	5.34171	1.50809	+	+	2.43128	0.491227	+	+	4.30776	1.19899	0	0	0	0	0	0	0	UniRef90_A0A0M5L8R4	UniRef90_A0A0M5L8R4	Zn-dependent alcohol dehydrogenase n=111 Tax=Leptospiraceae TaxID=170 RepID=A0A0M5L8R4_LEPIR	3	3	3	11	11	11	36.832	0	109.85	973470000	50	24.0072
		0.180718	-0.102356	+	+	2.56222	-1.09471	+	+	3.00454	-0.862118	+	+	2.99263	-1.82509	+	+	2.11162	-0.917457	+	+	3.22052	-0.966547	+	+	3.44166	-1.06994	0	0	0	0	0	0	0	UniRef90_A0A0S2IN36	UniRef90_A0A0S2IN36	Uncharacterized protein n=34 Tax=Leptospira TaxID=171 RepID=A0A0S2IN36_LEPBO	4	4	4	28.2	28.2	28.2	12.613	0	67.316	963270000	80	25.8491
		0.225666	-0.0722318		+	1.64407	-0.198088		+	2.43308	-0.295159	+	+	5.43063	-1.09684			0.367906	-0.121502	+	+	5.57027	-0.927486		+	1.97695	-0.245118	0	0	0	0	0	0	0	UniRef90_A0A0S2INT1	UniRef90_A0A0S2INT1	Uncharacterized protein n=34 Tax=Leptospira TaxID=171 RepID=A0A0S2INT1_LEPBO	9	9	9	71.4	71.4	71.4	13.462	0	187.94	6707500000	255	27.8778
		0.625132	-0.243672			0.119007	0.0582728			0.0489763	-0.0254374			0.134449	0.0784874			0.654899	-0.36624			0.484898	-0.191947			0.172415	0.0794759	0	0	0	0	0	0	0	UniRef90_A0A0S2IQC7;UniRef90_V6IB16	UniRef90_A0A0S2IQC7	Uncharacterized protein n=6 Tax=Leptospira TaxID=171 RepID=A0A0S2IQC7_LEPBO	5	5	5	19.2	19.2	19.2	29.451	0	16.399	1807900000	92	26.0916
		0.83878	0.152152	+	+	3.96465	0.712603	+	+	2.37343	0.385791			0.103363	-0.0385113	+	+	4.06083	1.08294			0.0398043	-0.012239	+	+	2.69219	0.67781	0	0	0	0	0	0	0	UniRef90_A0A0S2IQJ3	UniRef90_A0A0S2IQJ3	Transferase hexapeptide repeat protein n=10 Tax=Leptospira TaxID=171 RepID=A0A0S2IQJ3_LEPBO	7	7	7	45.2	45.2	45.2	20.762	0	80.934	1572100000	63	24.8804
		0	NaN			0	NaN			0	NaN			0	NaN			0	NaN			0	NaN			0	NaN	0	0	0	0	0	0	0	UniRef90_A0A0S2IR66;UniRef90_A0A098MLR1	UniRef90_A0A0S2IR66	Helicase C-terminal domain protein n=9 Tax=Leptospiraceae TaxID=170 RepID=A0A0S2IR66_LEPBO	3	3	3	13.9	13.9	13.9	26.284	0	10.254	190860000	12	NaN
		0.0509819	-0.093709			0	-0.0361872		+	1.20119	0.907181			0	NaN			0	NaN	+	+	1.93237	-0.355611		+	0.683897	-0.871337	0	0	0	0	0	0	0	UniRef90_A0A0S2IRT2	UniRef90_A0A0S2IRT2	Uncharacterized protein n=10 Tax=Leptospiraceae TaxID=170 RepID=A0A0S2IRT2_LEPBO	4	4	4	30.8	30.8	30.8	16.649	0	7.9342	303700000	19	NaN
		0.959552	-0.262292			0.0187096	0.00736666	+	+	3.95156	1.21036		+	1.26197	0.318132			0.58178	-0.164822	+	+	3.80197	-1.39988			0.337793	0.110274	0	0	0	0	0	0	0	UniRef90_A0A0S2IS99	UniRef90_A0A0S2IS99	Pectinacetylesterase domain protein n=43 Tax=Leptospira TaxID=171 RepID=A0A0S2IS99_LEPBO	11	11	11	34.2	34.2	34.2	53.481	0	323.31	4319000000	235	26.9013
		0.494778	0.324	+	+	1.20076	-0.813652	+	+	2.57796	-1.16439	+	+	1.37417	-0.744399	+	+	1.88625	-0.798841	+	+	1.6835	-0.761313	+	+	1.98684	-1.21158	0	0	0	0	0	0	0	UniRef90_A0A0S2ISE8	UniRef90_A0A0S2ISE8	Thioredox_DsbH domain-containing protein n=36 Tax=Leptospira TaxID=171 RepID=A0A0S2ISE8_LEPBO	8	8	8	14.4	14.4	14.4	80.217	0	41.133	543660000	25	24.7647
+	+	1.54649	-0.817101	+	+	5.43369	-2.37625	+	+	6.04365	-2.2247	+	+	4.71943	-2.05266	+	+	4.48177	-2.35925	+	+	5.53723	-1.88179	+	+	6.25034	-2.10504	0	0	0	0	0	0	0	UniRef90_A0A0S2ISK7	UniRef90_A0A0S2ISK7	Uncharacterized protein n=31 Tax=Leptospira TaxID=171 RepID=A0A0S2ISK7_LEPBO	14	14	14	21.8	21.8	21.8	89.013	0	34.511	800270000	39	25.7829
		0	NaN			0	NaN			0	NaN			0	NaN			0	NaN			0	NaN			0	NaN	0	0	0	0	0	0	0	UniRef90_A0A0S2ISW5	UniRef90_A0A0S2ISW5	Histidine kinase domain-containing protein n=49 Tax=Leptospiraceae TaxID=170 RepID=A0A0S2ISW5_LEPBO	8	7	7	12.4	11	11	70.939	0	15.43	304690000	29	NaN
		0	-1.16364		+	0.794444	-0.553332		+	1.51313	0.336043			0	NaN			0.422597	-0.434589		+	1.20902	-0.478737			0.697436	-0.214511	0	0	0	0	0	0	0	UniRef90_M6AMZ3;UniRef90_A0A0S2IVP8	UniRef90_M6AMZ3;UniRef90_A0A0S2IVP8	Uncharacterized protein n=29 Tax=Leptospira TaxID=171 RepID=M6AMZ3_9LEPT;Uncharacterized protein n=11 Tax=Leptospira TaxID=171 RepID=A0A0S2IVP8_LEPBO	2	2	2	7.5	7.5	7.5	26.204	0	9.3646	424680000	37	NaN
		0.802849	-0.198371			0.376797	0.0967174			0.626089	0.142439			0.438543	-0.116665	+	+	1.86879	0.467899		+	1.23776	-0.242969			0.200956	-0.0533905	0	0	0	0	0	0	0	UniRef90_A0A0S2IWH4	UniRef90_A0A0S2IWH4	STAS domain protein n=15 Tax=Leptospira TaxID=171 RepID=A0A0S2IWH4_LEPBO	6	6	6	44.2	44.2	44.2	17.071	0	66.706	1851200000	132	25.6181
	+	1.44272	0.723099	+	+	3.29391	1.07373		+	1.17091	0.3592	+	+	3.29947	1.02012	+	+	3.19204	1.04673	+	+	3.50308	1.09039	+	+	3.17413	0.98636	0	0	0	0	0	0	0	UniRef90_A0A0S2IYD0	UniRef90_A0A0S2IYD0	PAS domain S-box protein n=52 Tax=Leptospiraceae TaxID=170 RepID=A0A0S2IYD0_LEPBO	11	11	11	40.2	40.2	40.2	44.832	0	147.03	1228500000	58	24.5482
+	+	2.25461	-0.583759	+	+	3.98018	-0.643297			0.440437	-0.123994	+	+	5.15898	-0.79603	+	+	2.36352	-0.524118	+	+	3.55142	-0.90518	+	+	4.36626	-0.776182	0	0	0	0	0	0	0	UniRef90_A0A1B9FII9	UniRef90_A0A1B9FII9	ArsR family transcriptional regulator n=77 Tax=Leptospira TaxID=171 RepID=A0A1B9FII9_LEPIR	14	14	14	76.8	76.8	76.8	11.178	0	261.13	62776000000	515	31.4256
		0.580886	0.259007	+	+	1.82456	-0.500823		+	1.50669	-0.307874			0.35376	0.0952883			0.00536865	0.0020628	+	+	2.34269	0.340881	+	+	2.23221	-0.49797	0	0	0	0	0	0	0	UniRef90_A0A1D7US75	UniRef90_A0A1D7US75	Inositol-1-monophosphatase n=94 Tax=Leptospira TaxID=171 RepID=A0A1D7US75_9LEPT	7	7	7	26.6	26.6	26.6	31.303	0	81.154	886690000	76	24.8626
		0.0238983	0.013793			0.566969	-0.159914		+	1.10497	0.29984			0.948227	0.374708			0.237665	0.0762258			0.122199	-0.0423913			0.552453	-0.195909	0	0	0	0	0	0	0	UniRef90_A0A1D7USI2	UniRef90_A0A1D7USI2	OmpA-like domain-containing protein n=90 Tax=Leptospiraceae TaxID=170 RepID=A0A1D7USI2_9LEPT	9	9	9	31.3	31.3	31.3	20.874	0	26.558	40568000000	405	30.3007
+	+	2.77644	0.687088	+	+	2.17375	0.401195			0.51353	0.112694	+	+	1.49887	-0.920398		+	1.14312	-0.368509		+	1.37143	0.282811		+	1.02992	0.269536	0	0	0	0	0	0	0	UniRef90_A0A1D7UT41	UniRef90_A0A1D7UT41	Phosphoesterase n=82 Tax=Leptospira TaxID=171 RepID=A0A1D7UT41_9LEPT	9	9	9	31.2	31.2	31.2	38.204	0	47.409	1678100000	128	25.353
+	+	3.89025	-0.571621		+	1.94923	-0.292145		+	1.85762	0.252977	+	+	1.91752	-0.532722			0.216565	-0.0474429		+	1.58982	-0.300792		+	1.73347	-0.239087	0	0	0	0	0	0	0	UniRef90_A0A1D7UU62	UniRef90_A0A1D7UU62	Lon protease n=35 Tax=Leptospira TaxID=171 RepID=A0A1D7UU62_9LEPT	19	19	19	24.7	24.7	24.7	93.559	0	253.43	2701600000	210	26.27
+	+	2.11343	0.652137	+	+	2.39724	1.46834			0.562544	-0.245741		+	0.957879	0.994184	+	+	1.90116	0.994041	+	+	2.15837	1.50391	+	+	2.02201	1.30308	0	0	0	0	0	0	0	UniRef90_A0A1D7UUB7	UniRef90_A0A1D7UUB7	Acyl-CoA transferase n=79 Tax=Leptospiraceae TaxID=170 RepID=A0A1D7UUB7_9LEPT	3	3	3	10.8	10.8	10.8	43.454	0	17.639	448510000	28	NaN
		0.310993	-0.0708737		+	1.10738	0.311128		+	1.99752	0.30519	+	+	3.46394	1.13405	+	+	4.88159	1.99412		+	1.50506	0.322799	+	+	3.47538	0.44937	0	0	0	0	0	0	0	UniRef90_A0A1D7UUH4	UniRef90_A0A1D7UUH4	Acyl-CoA dehydrogenase n=111 Tax=Leptospira TaxID=171 RepID=A0A1D7UUH4_9LEPT	21	21	21	47.5	47.5	47.5	42.573	0	323.31	23560000000	578	28.736
+	+	2.79087	0.809883	+	+	4.42552	1.24289	+	+	4.10203	1.06309	+	+	1.4585	-0.766625	+	+	4.39453	1.45294	+	+	1.97633	-0.406152	+	+	4.02242	1.15899	0	0	0	0	0	0	0	UniRef90_A0A1D7UUN2	UniRef90_A0A1D7UUN2	Serine protease n=104 Tax=Leptospira TaxID=171 RepID=A0A1D7UUN2_9LEPT	4	4	4	17.9	17.9	17.9	41.211	0	273.49	14352000000	217	27.5256
+	+	2.00692	0.453627		+	1.32274	0.333076			0.305299	0.102961			0.49594	0.231834	+	+	4.12567	0.799198	+	+	6.42088	-1.97578	+	+	2.95711	0.519236	0	0	0	0	0	0	0	UniRef90_A0A1D7UUT4	UniRef90_A0A1D7UUT4	Anti-sigma factor antagonist n=104 Tax=Leptospira TaxID=171 RepID=A0A1D7UUT4_9LEPT	8	8	8	66.4	66.4	66.4	12.509	0	187.51	3270800000	174	26.2045
		0.0412156	-0.0190606		+	1.44189	-0.429582		+	1.22319	-0.335862			0.309718	-0.116927		+	0.881589	-0.412376			0.293224	-0.160714		+	0.848935	-0.334684	0	0	0	0	0	0	0	UniRef90_A0A1D7UV71	UniRef90_A0A1D7UV71	Cell division protein n=84 Tax=Leptospira TaxID=171 RepID=A0A1D7UV71_9LEPT	2	2	2	21.6	21.6	21.6	13.302	0	129.5	780720000	41	25.0189
		1.34107	0.241755	+	+	2.25544	0.390863			0.203434	0.0431075	+	+	3.76969	0.707018		+	1.58176	0.287859	+	+	3.58143	0.666409		+	1.64657	0.266394	0	0	0	0	0	0	0	UniRef90_A0A1D7UVA0	UniRef90_A0A1D7UVA0	Transcription termination/antitermination protein NusA n=108 Tax=Leptospiraceae TaxID=170 RepID=A0A1D7UVA0_9LEPT	19	19	19	45	45	45	51.244	0	300.28	10096000000	453	27.8822
		0	-0.373445			0	NaN			0	0.966249			0	NaN			0	-0.281315			0	-1.00452			0	0.414907	0	0	0	0	0	0	0	UniRef90_A0A1D7UVU0	UniRef90_A0A1D7UVU0	Histidine kinase n=81 Tax=Leptospira TaxID=171 RepID=A0A1D7UVU0_9LEPT	1	1	1	10.3	10.3	10.3	16.548	0	5.1762	312160000	9	24.1816
+	+	2.08492	-1.13106	+	+	3.00504	-1.962	+	+	2.03742	-1.08316			0	-1.84253	+	+	3.65947	-1.84307	+	+	2.24245	-1.77129	+	+	4.19244	-2.1712	0	0	0	0	0	0	0	UniRef90_A0A1D7UVW7	UniRef90_A0A1D7UVW7	Response regulatory domain-containing protein n=109 Tax=Leptospiraceae TaxID=170 RepID=A0A1D7UVW7_9LEPT	4	4	4	11.5	11.5	11.5	38.348	0	20.588	152990000	20	23.3265
+	+	1.56721	0.812293	+	+	2.57561	0.89276			0.709287	0.233851			0.297389	0.178425	+	+	2.30556	0.933013	+	+	1.52103	0.548079	+	+	2.33159	1.06812	0	0	0	0	0	0	0	UniRef90_A0A1D7UWM2	UniRef90_A0A1D7UWM2	Response regulatory domain-containing protein n=44 Tax=Leptospira TaxID=171 RepID=A0A1D7UWM2_9LEPT	4	4	4	40	40	40	15.165	0	230.23	2169900000	88	24.9078
		0	-0.43691			0	-0.692803			0.283898	0.30223			0	NaN		+	1.09119	-0.510547		+	1.18354	-0.433021			0.448018	-0.153445	0	0	0	0	0	0	0	UniRef90_A0A1D7UWU7	UniRef90_A0A1D7UWU7	Acyl-CoA thioesterase n=87 Tax=Leptospira TaxID=171 RepID=A0A1D7UWU7_9LEPT	2	2	2	21.4	21.4	21.4	16.027	0	20.714	332390000	16	NaN
	+	1.42371	-0.748518	+	+	3.18588	-3.34937			0	-2.16111			0.648529	-0.426274			0	-3.08121	+	+	1.64669	-0.875769			0	-3.42947	0	0	0	0	0	0	0	UniRef90_A0A1D7UX77	UniRef90_A0A1D7UX77	Ribosome-binding ATPase YchF n=102 Tax=Leptospira TaxID=171 RepID=A0A1D7UX77_9LEPT	3	3	3	10.6	10.6	10.6	40.408	0	17.103	558940000	34	26.2629
		0.747414	-0.203471	+	+	1.36357	-0.548944		+	1.4153	-0.366746			0	NaN			0	-0.617314		+	1.2705	-0.442389	+	+	2.22235	-0.574034	0	0	0	0	0	0	0	UniRef90_A0A1D7UXE3	UniRef90_A0A1D7UXE3	Peptide-binding protein n=146 Tax=Leptospiraceae TaxID=170 RepID=A0A1D7UXE3_9LEPT	4	4	4	5	5	5	111.65	0	11.093	102770000	10	22.5131
+	+	4.19158	0.554371	+	+	3.31858	0.621182		+	1.87556	0.248986	+	+	4.56314	0.902567	+	+	4.80062	0.939706	+	+	3.5905	0.658533	+	+	4.96351	0.684587	0	0	0	0	0	0	0	UniRef90_A0A1D7UY74	UniRef90_A0A1D7UY74	Aldolase n=116 Tax=Leptospiraceae TaxID=170 RepID=A0A1D7UY74_9LEPT	12	12	12	32.7	32.7	32.7	36.95	0	127.83	13997000000	511	28.1197
		1.07935	0.364458			0.146331	-0.0277767			0.394302	0.078804			1.05909	-0.288906			0.250487	-0.0741463			0.636714	0.108878			0.360095	-0.0766726	0	0	0	0	0	0	0	UniRef90_A0A1D7UZH1	UniRef90_A0A1D7UZH1	DUF1987 domain-containing protein n=87 Tax=Leptospira TaxID=171 RepID=A0A1D7UZH1_9LEPT	6	6	6	50.8	50.8	50.8	14.227	0	188.27	6709300000	309	27.302
+	+	2.65343	-0.512024			0.626619	-0.116924			0.647545	0.117637			1.16235	-0.187305		+	1.18987	-0.260941	+	+	2.76192	-0.472106		+	1.28483	-0.26057	0	0	0	0	0	0	0	UniRef90_A0A1D7UZT9	UniRef90_A0A1D7UZT9	Cell division protein n=102 Tax=Leptospira TaxID=171 RepID=A0A1D7UZT9_9LEPT	7	7	7	56.6	56.6	56.6	14.482	0	144.15	16110000000	440	29.186
		0.175507	0.0824752	+	+	3.38992	0.913327		+	1.87302	0.375387	+	+	3.18798	0.706074	+	+	2.61086	0.850216	+	+	3.86986	0.898785	+	+	3.60588	0.787931	0	0	0	0	0	0	0	UniRef90_A0A1D7UZW9	UniRef90_A0A1D7UZW9	ABC transporter ATP-binding protein n=98 Tax=Leptospira TaxID=171 RepID=A0A1D7UZW9_9LEPT	11	11	11	43.5	43.5	43.5	28.283	0	87.519	2552500000	276	25.5774
	+	2.44766	-0.247424	+	+	5.39065	-1.30105			1.13886	-0.117153	+	+	5.33167	-1.51414	+	+	5.32226	-1.08146	+	+	2.49786	-0.274841	+	+	3.03968	-0.339727	0	0	0	0	0	0	0	UniRef90_A0A1D7UZY5	UniRef90_A0A1D7UZY5	Uncharacterized protein n=96 Tax=Leptospiraceae TaxID=170 RepID=A0A1D7UZY5_9LEPT	13	13	13	48.6	48.6	48.6	24.579	0	79.81	8807100000	325	28.5274
+	+	3.27563	-1.02352		+	1.0743	-0.260253			0.140111	-0.033577			0.760644	-0.207439			0.592533	-0.151603		+	1.78215	-0.295569	+	+	1.87257	-0.364865	0	0	0	0	0	0	0	UniRef90_A0A1D7V004	UniRef90_A0A1D7V004	Protein translocase subunit SecY n=502 Tax=Leptospira TaxID=171 RepID=A0A1D7V004_9LEPT	10	10	10	14.8	14.8	14.8	50.897	0	30.405	5809200000	251	27.5248
+	+	3.04394	-0.862923			0.232544	-0.0988188		+	1.07604	-0.323605	+	+	2.74617	-0.681415			0.00793902	0.00369596	+	+	3.24967	-0.865522		+	1.26398	-0.395257	0	0	0	0	0	0	0	UniRef90_A0A1D7V062	UniRef90_A0A1D7V062	Endoflagellar motor protein n=95 Tax=Leptospira TaxID=171 RepID=A0A1D7V062_9LEPT	5	5	5	19.7	19.7	19.7	26.338	0	48.157	615150000	46	24.2741
+	+	3.9828	1.4875	+	+	4.41619	1.46468			0.198458	-0.0668941	+	+	1.99698	0.6137			0.649967	0.593232	+	+	3.55772	1.32578	+	+	4.70063	1.62239	0	0	0	0	0	0	0	UniRef90_A0A1D7V071	UniRef90_A0A1D7V071	Anti-sigma factor antagonist n=83 Tax=Leptospira TaxID=171 RepID=A0A1D7V071_9LEPT	6	6	6	62.7	62.7	62.7	12.347	0	28.391	4932100000	93	26.0028
		0	NaN			0	0.0871251			0	0.129548			0	0.760317			0	-1.24807			0	NaN			0	0.0539551	0	0	0	0	0	0	0	UniRef90_A0A1D7V099	UniRef90_A0A1D7V099	Uncharacterized protein n=48 Tax=Leptospira TaxID=171 RepID=A0A1D7V099_9LEPT	3	3	3	7.6	7.6	7.6	26.445	0.00064185	4.2418	89717000	21	NaN
	+	1.25571	-0.392015	+	+	4.95105	-1.94794	+	+	1.85336	-0.579792		+	1.10862	-0.464846	+	+	4.96853	-2.12008	+	+	1.55788	-0.443961	+	+	4.53696	-1.75576	0	0	0	0	0	0	0	UniRef90_A0A1D7V0C6	UniRef90_A0A1D7V0C6	TPR_REGION domain-containing protein n=231 Tax=Leptospira TaxID=171 RepID=A0A1D7V0C6_9LEPT	19	19	19	43.1	43.1	43.1	38.998	0	323.31	43314000000	1332	30.6156
		0.937128	-0.177422	+	+	1.83691	-0.372886	+	+	2.63115	-0.519203			1.19499	-0.214878		+	1.39458	-0.393054	+	+	2.24577	-0.441684	+	+	2.46003	-0.483207	0	0	0	0	0	0	0	UniRef90_A0A1D7V183	UniRef90_A0A1D7V183	TPR_REGION domain-containing protein n=96 Tax=Leptospira TaxID=171 RepID=A0A1D7V183_9LEPT	12	12	12	34.1	34.1	34.1	43.325	0	175.46	2775900000	196	26.5499
+	+	2.61773	-0.603367	+	+	2.88175	-0.716011			0.275959	-0.075016	+	+	1.35723	-0.930051			0.917758	-0.206282	+	+	2.48082	-0.533956	+	+	3.19551	-0.723152	0	0	0	0	0	0	0	UniRef90_A0A1D7V192	UniRef90_A0A1D7V192	RNA polymerase subunit sigma-70 n=110 Tax=Leptospiraceae TaxID=170 RepID=A0A1D7V192_9LEPT	6	6	6	25.6	25.6	25.6	35.341	0	134.47	1423600000	85	25.6821
	+	2.70051	-0.305492	+	+	3.44569	0.401817			0.0686597	0.0050621			0.208352	-0.12953	+	+	5.6956	0.706768	+	+	4.90614	0.191383	+	+	5.87542	0.398114	0	0	0	0	0	0	0	UniRef90_A0A1D7V1G9	UniRef90_A0A1D7V1G9	DNA topoisomerase (ATP-hydrolyzing) n=90 Tax=Leptospira TaxID=171 RepID=A0A1D7V1G9_9LEPT	16	16	16	34	34	34	53.948	0	323.31	9348100000	648	27.8121
+	+	3.20633	-1.87936	+	+	3.46868	-1.06545		+	1.86567	0.212952			0	-1.48433	+	+	2.33974	-0.813228	+	+	5.31191	-1.21707	+	+	1.77342	-0.814325	0	0	0	0	0	0	0	UniRef90_A0A1D7V2K5	UniRef90_A0A1D7V2K5	Transcriptional repressor n=77 Tax=Leptospira TaxID=171 RepID=A0A1D7V2K5_9LEPT	6	6	6	45	45	45	18.637	0	60.633	913790000	66	25.3993
		0.446109	-0.0998755	+	+	4.71619	-0.82518	+	+	2.45258	-0.393294			0.633063	-0.34443	+	+	3.00002	-0.689147	+	+	1.62349	-0.399391	+	+	3.42794	-0.581798	0	0	0	0	0	0	0	UniRef90_A0A1D7V2Y7	UniRef90_A0A1D7V2Y7	Chromosome partitioning protein ParA n=80 Tax=Leptospira TaxID=171 RepID=A0A1D7V2Y7_9LEPT	6	6	6	30.4	30.4	30.4	27.4	0	76.469	1615900000	58	25.9562
	+	1.7722	-0.28564	+	+	2.57426	-0.804302			0.0316724	-0.0121732	+	+	2.64027	-1.04779	+	+	3.15585	-1.66654	+	+	3.98925	-0.759051	+	+	3.10128	-0.689788	0	0	0	0	0	0	0	UniRef90_A0A1T1DP02	UniRef90_A0A1T1DP02	DNA repair protein RadA n=108 Tax=Leptospiraceae TaxID=170 RepID=A0A1T1DP02_9LEPT	7	7	7	15.7	15.7	15.7	49.674	0	68.262	903370000	106	25.3967
+	+	2.67795	-0.985021	+	+	3.28513	-0.779033			0.669134	-0.146632	+	+	2.97915	-0.756255	+	+	3.43743	-0.709949	+	+	4.04858	-1.00293	+	+	3.56387	-1.0196	0	0	0	0	0	0	0	UniRef90_A0A1V2EEG8	UniRef90_A0A1V2EEG8	Histidine kinase n=81 Tax=Leptospira TaxID=171 RepID=A0A1V2EEG8_9LEPT	8	8	8	30.3	30.3	30.3	27.076	0	26.913	617910000	129	24.6399
	+	1.56062	0.33682	+	+	4.01058	-0.501341	+	+	4.3235	-0.54753			0	-0.753499	+	+	3.4382	-0.496154	+	+	3.31691	-0.432791	+	+	3.19566	-0.427315	0	0	0	0	0	0	0	UniRef90_A0A1V2EJS4	UniRef90_A0A1V2EJS4	SGNH hydrolase n=34 Tax=Leptospira TaxID=171 RepID=A0A1V2EJS4_9LEPT	4	4	4	17.8	17.8	17.8	28.891	0	11.889	472450000	20	24.0953
		0.119919	-0.0689511			0.946487	-0.184167			0.612084	-0.0951562			0.0568272	0.0199745		+	1.18468	-0.564336			0.331579	-0.149159		+	1.48092	-0.251087	0	0	0	0	0	0	0	UniRef90_A0A1V2EK90	UniRef90_A0A1V2EK90	GHKL domain protein n=38 Tax=Leptospira TaxID=171 RepID=A0A1V2EK90_9LEPT	3	3	3	12.8	12.8	12.8	26.02	0	13.64	335590000	53	23.453
+	+	1.65013	0.713182		+	1.21918	0.454567			0.136384	0.0897498			0.735802	-0.387793			0	-0.392851			0.869786	0.251471	+	+	2.04898	0.734697	0	0	0	0	0	0	0	UniRef90_A0A1V2EMX5	UniRef90_A0A1V2EMX5	Ribosomal protein L22p/L17e domain protein n=83 Tax=Leptospira TaxID=171 RepID=A0A1V2EMX5_9LEPT	3	3	3	16.1	16.1	16.1	24.657	0	25.903	378840000	28	23.0045
		0.401173	-0.192066	+	+	1.56176	-0.503757			0.795708	-0.272764	+	+	1.77544	-0.493278	+	+	1.77918	-0.464712		+	1.15685	-0.395115	+	+	1.57518	-0.416999	0	0	0	0	0	0	0	UniRef90_A0A1V2EPC5	UniRef90_A0A1V2EPC5	TPR_REGION domain-containing protein n=66 Tax=Leptospira TaxID=171 RepID=A0A1V2EPC5_9LEPT	3	3	3	27.4	27.4	27.4	8.4296	0	9.9896	744460000	59	24.8866
		0.0900387	-0.0676964	+	+	1.73053	-1.60634			0.0970863	-0.0598297			0	-1.41589	+	+	1.91412	-0.97101		+	1.40149	-0.44195	+	+	2.76717	-1.05551	0	0	0	0	0	0	0	UniRef90_A0A1V2EPN8	UniRef90_A0A1V2EPN8	ANK_REP_REGION domain-containing protein n=35 Tax=Leptospiraceae TaxID=170 RepID=A0A1V2EPN8_9LEPT	4	4	4	9.6	9.6	9.6	41.736	0	10.13	345800000	58	23.4854
		0.31771	0.318154			0.161788	0.298911			0.5506	0.937465			0	0.268993			0.160232	0.141975			0.198337	0.157202			0.239189	0.438162	0	0	0	0	0	0	0	UniRef90_A0A1V2EQ43	UniRef90_A0A1V2EQ43	SET domain-containing protein-lysine N-methyltransferase n=58 Tax=Leptospira TaxID=171 RepID=A0A1V2EQ43_9LEPT	1	1	1	8.3	8.3	8.3	15.155	0	6.3034	44836000	25	NaN
+	+	2.79879	-0.627763			0.740991	-0.156693			0.142444	0.0471587			0	0.0344467			1.11125	0.156759	+	+	2.70674	-0.47161		+	1.45629	-0.294685	0	0	0	0	0	0	0	UniRef90_A0A2H1XAU7	UniRef90_A0A2H1XAU7	Cyclic dehypoxanthine futalosine synthase n=122 Tax=Leptospira TaxID=171 RepID=A0A2H1XAU7_LEPIR	3	3	3	8.7	8.7	8.7	41.467	0	10.855	518220000	40	24.1255
		0.698183	-0.422863			0.164814	-0.104274			0.180468	-0.0804666			0	NaN			0.3569	-0.167852			0.248076	0.151111		+	0.899806	-0.418875	0	0	0	0	0	0	0	UniRef90_A0A2H1XCB3	UniRef90_A0A2H1XCB3	Lipid A export ATP-binding/permease protein MsbA n=122 Tax=Leptospiraceae TaxID=170 RepID=A0A2H1XCB3_LEPIR	4	4	4	7	7	7	71.129	0	7.039	58271000	34	21.0166
		0.335927	-0.231026			0.601477	0.345319			0.132216	0.0974684	+	+	2.77335	1.52382			0.0431974	0.048306	+	+	2.24663	1.14031			0.416674	0.269673	0	0	0	0	0	0	0	UniRef90_A0A2H1XEC6	UniRef90_A0A2H1XEC6	UDP-N-acetylglucosamine pyrophosphorylase n=152 Tax=Leptospiraceae TaxID=170 RepID=A0A2H1XEC6_LEPIR	7	7	7	29.4	29.4	29.4	27.398	0	37.582	761740000	40	24.575
		0.503776	0.155866	+	+	1.76298	0.389492	+	+	1.94749	0.785925	+	+	2.32455	0.514213	+	+	2.81356	0.903671		+	1.47015	0.307754		+	1.01507	0.256521	0	0	0	0	0	0	0	UniRef90_A0A2H1XFB0	UniRef90_A0A2H1XFB0	Putative enzyme n=120 Tax=Leptospira TaxID=171 RepID=A0A2H1XFB0_LEPIR	5	5	5	15	15	15	49.182	0	61.71	709690000	37	23.6147
		0.128866	-0.0346146		+	2.05465	0.293647			0.0445783	0.00871611			0.707852	0.0961099	+	+	2.25373	0.521662			0.589013	0.0947213	+	+	2.72404	0.347095	0	0	0	0	0	0	0	UniRef90_A0A2H1XGQ9	UniRef90_A0A2H1XGQ9	Fructose-bisphosphate aldolase class I n=120 Tax=Leptospira TaxID=171 RepID=A0A2H1XGQ9_LEPIR	15	15	15	63	63	63	37.991	0	254.96	26962000000	544	29.3094
+	+	3.10811	-0.691249	+	+	5.47642	-0.994874	+	+	3.59922	-0.344583	+	+	3.22223	-0.383063	+	+	4.139	-1.75255		+	1.55	-0.183203	+	+	5.86265	-0.956642	0	0	0	0	0	0	0	UniRef90_A0A2H1XH72	UniRef90_A0A2H1XH72	2,4-dienoyl-CoA reductase (NADPH) n=142 Tax=Leptospiraceae TaxID=170 RepID=A0A2H1XH72_LEPIR	12	12	12	19.9	19.9	19.9	73.318	0	83.531	4353900000	215	27.6559
		0.965998	-0.213446		+	1.0851	0.266213			0.471415	0.0989461			0.103577	-0.0461884		+	1.82285	0.297985			0.31516	0.105139			0.136501	-0.042469	0	0	0	0	0	0	0	UniRef90_A0A2H1XIC0	UniRef90_A0A2H1XIC0	Nitrogen assimilation regulatory protein NtrX n=116 Tax=Leptospiraceae TaxID=170 RepID=A0A2H1XIC0_LEPIR	6	6	6	16.1	16.1	16.1	50.285	0	49.165	450190000	133	23.675
		0.548322	-0.272324		+	1.0514	-0.466244			0.626389	-0.32189			0.361722	-0.2921		+	1.16445	-0.500594			0.0100996	-0.00820875			0.661811	-0.388689	0	0	0	0	0	0	0	UniRef90_A0A2H1XJ58	UniRef90_A0A2H1XJ58	Putative enzyme with nucleoside triphosphate hydrolase domain n=99 Tax=Leptospira TaxID=171 RepID=A0A2H1XJ58_LEPIR	6	6	6	22.2	22.2	22.2	33.288	0	52.872	460070000	11	23.6722
		0.396288	0.259881	+	+	1.47181	-0.523667			0.45064	-0.199975	+	+	2.35492	-0.88885			0.687597	-0.247445	+	+	1.96957	-0.814515		+	1.36459	-0.445193	0	0	0	0	0	0	0	UniRef90_A0A2H1XKC1	UniRef90_A0A2H1XKC1	Ferritin domain-containing protein n=26 Tax=Leptospira TaxID=171 RepID=A0A2H1XKC1_LEPIR	4	4	4	28.5	28.5	28.5	19.724	0	156.91	4998100000	255	26.8913
+	+	2.02708	-0.753854	+	+	5.22898	-2.51252	+	+	3.57094	-1.77677		+	1.12626	-1.09438	+	+	3.60088	-2.29895	+	+	4.90332	-1.38158			0	NaN	0	0	0	0	0	0	0	UniRef90_A0A2M9XMW1	UniRef90_A0A2M9XMW1	Aldehyde dehydrogenase n=124 Tax=Leptospira TaxID=171 RepID=A0A2M9XMW1_9LEPT	3	3	3	5.9	5.9	5.9	54.933	0	4.9169	241690000	31	24.386
	+	1.42388	0.37304	+	+	2.2413	0.496474	+	+	2.09031	0.394017	+	+	3.46649	0.965433		+	1.13556	0.389027	+	+	3.00853	0.82541	+	+	2.27817	0.466646	0	0	0	0	0	0	0	UniRef90_A0A2M9XPY5	UniRef90_A0A2M9XPY5	Crotonyl-CoA carboxylase/reductase n=107 Tax=Leptospira TaxID=171 RepID=A0A2M9XPY5_9LEPT	11	11	11	21.4	21.4	21.4	45.515	0	32.18	3227100000	256	26.0898
		0.35966	0.0981011			0.953596	-0.169353			0.0553711	0.0144939			0.192428	0.0858641			0.16923	0.0501509		+	1.81384	0.315115			0.533665	-0.128082	0	0	0	0	0	0	0	UniRef90_A0A2M9XQ32	UniRef90_A0A2M9XQ32	Aminoacyl-tRNA hydrolase n=82 Tax=Leptospira TaxID=171 RepID=A0A2M9XQ32_9LEPT	5	5	5	28.9	28.9	28.9	20.994	0	61.22	1507500000	95	25.4869
		0.618214	-0.204027			0.349455	-0.125123			0.142796	0.0480809	+	+	2.70559	-0.807404			0.0794266	-0.0294399	+	+	1.94739	-0.627451			0.844911	-0.295891	0	0	0	0	0	0	0	UniRef90_A0A2M9XR31	UniRef90_A0A2M9XR31	Uncharacterized protein n=85 Tax=Leptospira TaxID=171 RepID=A0A2M9XR31_9LEPT	8	8	8	24	24	24	40.697	0	48.736	8055500000	334	28.266
	+	1.30088	-0.397675		+	0.970971	-0.277577			0.0801268	-0.0354905	+	+	2.20725	-1.62831	+	+	1.25402	-0.848191	+	+	3.91517	-1.33355	+	+	1.61814	-0.400984	0	0	0	0	0	0	0	UniRef90_A0A2M9XS61	UniRef90_A0A2M9XS61	Decaprenyl-phosphate phosphoribosyltransferase n=45 Tax=Leptospira TaxID=171 RepID=A0A2M9XS61_9LEPT	7	7	7	15.4	15.4	15.4	33.808	0	14.821	498800000	93	24.5397
+	+	2.08925	1.29968		+	1.05658	0.739531		+	1.00989	0.581446			0.00640497	-0.00554752			0.0548402	0.067358	+	+	1.31354	0.974612	+	+	1.61319	0.688601	0	0	0	0	0	0	0	UniRef90_A0A2M9XT26	UniRef90_A0A2M9XT26	Uncharacterized protein n=66 Tax=Leptospira TaxID=171 RepID=A0A2M9XT26_9LEPT	5	5	5	47.9	47.9	47.9	13.425	0	5.4342	1992300000	34	NaN
+	+	3.19958	-0.767897	+	+	5.50513	-1.42974		+	1.42478	-0.271424	+	+	3.60363	-0.584452	+	+	1.64508	-1.54556	+	+	2.16437	-0.756028	+	+	5.58747	-1.37511	0	0	0	0	0	0	0	UniRef90_A0A2M9XTJ0	UniRef90_A0A2M9XTJ0	3-oxoacyl-ACP reductase n=100 Tax=Leptospira TaxID=171 RepID=A0A2M9XTJ0_9LEPT	8	8	8	27	27	27	27.205	0	36.668	1854600000	133	26.6255
		0.0390877	0.0167138			0.0906382	-0.0432806			0.511756	-0.190548	+	+	1.77476	0.825734			0.157603	0.114834	+	+	2.4203	1.03591			0.315047	-0.120236	0	0	0	0	0	0	0	UniRef90_A0A2M9XTQ1	UniRef90_A0A2M9XTQ1	Peptide chain release factor 3 n=126 Tax=Leptospiraceae TaxID=170 RepID=A0A2M9XTQ1_9LEPT	8	8	8	17.9	17.9	17.9	61.188	0	52.166	397520000	28	23.4145
		0.173125	0.0228968			0.907652	-0.161391			0.527628	0.0560808			1.56546	-0.220083		+	1.43824	-0.293143	+	+	2.31547	-0.294343	+	+	1.95464	-0.328161	0	0	0	0	0	0	0	UniRef90_A0A2M9XTU6	UniRef90_A0A2M9XTU6	RNA polymerase sigma factor n=110 Tax=Leptospira TaxID=171 RepID=A0A2M9XTU6_9LEPT	9	9	9	35	35	35	30.857	0	241.58	3971100000	214	26.9984
	+	1.14717	0.425945			0.931341	0.213847			0.365659	0.100318		+	1.5575	0.363418	+	+	1.61971	0.462964		+	1.36912	0.296842			0.397244	0.11291	0	0	0	0	0	0	0	UniRef90_A0A2M9XUE8	UniRef90_A0A2M9XUE8	Thioredoxin n=71 Tax=Leptospira TaxID=171 RepID=A0A2M9XUE8_9LEPT	4	4	4	42.3	42.3	42.3	11.343	0	67.433	4669000000	133	27.0074
+	+	2.12665	1.08755	+	+	4.29099	1.90646			0.499342	-0.23902		+	1.33237	0.67223		+	0.848901	0.686284	+	+	2.07297	0.995032	+	+	4.2193	1.92798	0	0	0	0	0	0	0	UniRef90_A0A2M9YM10	UniRef90_A0A2M9YM10	Cytochrome-c oxidase, cbb3-type subunit II n=58 Tax=Leptospira TaxID=171 RepID=A0A2M9YM10_9LEPT	4	4	4	21	21	21	25.86	0	75.408	3867000000	148	26.0919
	+	1.34009	-0.442394		+	1.14836	-0.267378	+	+	2.65998	-0.328402		+	1.80909	-0.270461			0.538536	-0.139319	+	+	1.92627	-0.414996	+	+	2.92974	-0.586211	0	0	0	0	0	0	0	UniRef90_A0A2M9YWG9	UniRef90_A0A2M9YWG9	CusA/CzcA family heavy metal efflux RND transporter n=153 Tax=Leptospiraceae TaxID=170 RepID=A0A2M9YWG9_9LEPT	8	8	8	6.9	6.9	6.9	122	0	88.983	605040000	84	24.5593
	+	1.36618	-0.802106	+	+	1.66131	-0.961921	+	+	1.51269	-0.713849			0	NaN		+	0.97435	-0.825803	+	+	1.78883	-0.814297	+	+	1.74319	-1.06485	0	0	0	0	0	0	0	UniRef90_A0A2M9Z0H5	UniRef90_A0A2M9Z0H5	Pheromone shutdown protein n=50 Tax=Leptospiraceae TaxID=170 RepID=A0A2M9Z0H5_9LEPT	4	4	4	8.3	8.3	8.3	46.171	0	6.4887	98198000	18	21.9574
+	+	2.54369	-0.387485			0.427184	-0.0937314			0.11203	-0.0221443		+	1.5185	-0.272903			0.278288	-0.0785022			0.553435	-0.111019			0.420675	-0.0887766	0	0	0	0	0	0	0	UniRef90_A0A2N0B7E2	UniRef90_A0A2N0B7E2	Protein translocase subunit SecD n=111 Tax=Leptospira TaxID=171 RepID=A0A2N0B7E2_9LEPT	17	17	17	26.3	26.3	26.3	72.014	0	323.31	11330000000	367	28.3975
	+	1.98992	-0.244636			0.074107	0.0154748	+	+	2.54416	-0.309521			1.69871	0.224888			0.818729	0.21348			1.22891	0.149463			0.489308	0.0799103	0	0	0	0	0	0	0	UniRef90_A0A2N0B7Z2	UniRef90_A0A2N0B7Z2	DNA gyrase subunit B n=95 Tax=Leptospiraceae TaxID=170 RepID=A0A2N0B7Z2_9LEPT	22	22	22	39	39	39	81.309	0	228.46	13550000000	619	28.6968
		0.762031	-0.17757			0.905319	-0.212537		+	1.60153	-0.315481		+	1.1058	-0.347651			0.366228	-0.108378		+	1.21253	-0.271939			0.352366	-0.0950446	0	0	0	0	0	0	0	UniRef90_A0A2N0BD99	UniRef90_A0A2N0BD99	cAMP-binding protein n=94 Tax=Leptospira TaxID=171 RepID=A0A2N0BD99_9LEPT	7	7	7	25.4	25.4	25.4	39.57	0	87.153	2298200000	149	26.0634
		0	NaN			0	NaN			0	NaN			0	NaN			0	NaN			0	NaN			0	NaN	0	0	0	0	0	0	0	UniRef90_A0A2P1QPV7	UniRef90_A0A2P1QPV7	GMC oxidoreductase domain protein n=53 Tax=Leptospira TaxID=171 RepID=A0A2P1QPV7_9LEPT	11	11	11	19.7	19.7	19.7	64.025	0	46.518	2571900000	158	NaN
		0.13352	-0.0634356	+	+	3.10512	0.946354	+	+	3.26911	1.13221			0.109259	-0.081522	+	+	1.93881	0.685832			0.211863	-0.0801654	+	+	2.52855	0.785921	0	0	0	0	0	0	0	UniRef90_A0A2P1QR35	UniRef90_A0A2P1QR35	Uncharacterized protein n=56 Tax=Leptospiraceae TaxID=170 RepID=A0A2P1QR35_9LEPT	11	11	11	16.4	16.4	16.4	79.765	0	25.206	960860000	79	23.9538
		0	NaN			0	NaN			0	NaN			0	NaN			0	NaN			0	NaN			0	NaN	0	0	0	0	0	0	0	UniRef90_A0A2P1QTY9	UniRef90_A0A2P1QTY9	HMGL-like protein n=41 Tax=Leptospira TaxID=171 RepID=A0A2P1QTY9_9LEPT	4	4	4	15.8	15.8	15.8	32.602	0	67.473	710970000	20	NaN
+	+	4.44794	2.46763	+	+	4.29113	2.14882	+	+	5.06343	2.92148			0	-1.03059			0.248195	-0.177341	+	+	3.22482	1.47912	+	+	4.31155	2.03788	0	0	0	0	0	0	0	UniRef90_A0A2P1QWY7	UniRef90_A0A2P1QWY7	Methyl-accepting chemotaxis protein signaling domain protein n=36 Tax=Leptospira TaxID=171 RepID=A0A2P1QWY7_9LEPT	6	6	6	8.6	8.6	8.6	94.626	0	24.096	1105000000	73	22.9895
+	+	6.15832	1.38162	+	+	5.86501	1.82129		+	2.44864	0.261567			1.26223	0.262465	+	+	5.31013	1.23368	+	+	5.2963	0.838363	+	+	7.43846	1.85395	0	0	0	0	0	0	0	UniRef90_A0A2P1QXE6	UniRef90_A0A2P1QXE6	Tetratricopeptide repeat protein n=98 Tax=Leptospira TaxID=171 RepID=A0A2P1QXE6_9LEPT	21	21	21	48.6	48.6	48.6	46.372	0	274.49	20114000000	703	28.0885
		0.201784	0.0942173			0.0935164	0.0393257			0.159619	-0.0652933	+	+	2.21872	0.831499			0.924325	0.307851	+	+	2.40436	0.695087			0.155018	0.0703516	0	0	0	0	0	0	0	UniRef90_A0A2P2CYM9	UniRef90_A0A2P2CYM9	ATP-dependent DNA helicase n=126 Tax=Leptospira TaxID=171 RepID=A0A2P2CYM9_9LEPT	17	17	17	31	31	31	63.955	0	196.51	5672400000	468	27.1871
+	+	2.25429	-1.43169	+	+	2.72019	-1.1655		+	1.41565	-0.508386	+	+	3.81743	-2.15695	+	+	3.11256	-1.73096	+	+	3.78118	-1.60619	+	+	2.79332	-1.46407	0	0	0	0	0	0	0	UniRef90_A0A2U4FPB8	UniRef90_A0A2U4FPB8	TonB-dependent receptor plug domain protein n=54 Tax=Leptospira TaxID=171 RepID=A0A2U4FPB8_LEPBO	16	16	16	20.4	20.4	20.4	90.487	0	92.268	866240000	88	26.036
		0	NaN			0	NaN			0	NaN			0	NaN			0	NaN			0	NaN			0	NaN	0	0	0	0	0	0	0	UniRef90_A0A2U9X0B9	UniRef90_A0A2U9X0B9	TPR_REGION domain-containing protein n=3 Tax=Leptospira borgpetersenii serovar Hardjo-bovis TaxID=338217 RepID=A0A2U9X0B9_LEPBO	4	4	4	14.3	14.3	14.3	44.747	0	48.109	150810000	24	NaN
		0.0628595	-0.0345732			1.08083	0.224288			1.02721	0.189561			0.364963	0.107572		+	1.6887	0.29174			0.0823143	0.0235469			0.522261	0.189828	0	0	0	0	0	0	0	UniRef90_A0A2U9X5G6;UniRef90_M6BFL7	UniRef90_A0A2U9X5G6;UniRef90_M6BFL7	NUDIX hydrolase n=3 Tax=Leptospira borgpetersenii TaxID=174 RepID=A0A2U9X5G6_LEPBO;NUDIX domain protein n=1 Tax=Leptospira borgpetersenii serovar Hardjo-bovis str. Sponselee TaxID=1303729 RepID=M6BFL7_LEPBO	3	3	3	22.1	22.1	22.1	17.712	0	9.4311	370620000	14	NaN
+	+	3.23548	-1.48662	+	+	4.61117	-2.41718	+	+	1.51083	0.581466	+	+	3.10608	-1.31181	+	+	4.2084	-2.45515	+	+	1.62835	-0.697271	+	+	4.72944	-2.5893	0	0	0	0	0	0	0	UniRef90_A0A2U9XIQ0	UniRef90_A0A2U9XIQ0	HD family phosphohydrolase n=34 Tax=Leptospira TaxID=171 RepID=A0A2U9XIQ0_LEPBO	8	8	8	17.6	17.6	17.6	58.14	0	58.277	659050000	41	24.5484
		0.164326	-0.141404	+	+	2.84947	-1.24828	+	+	1.76026	-0.729318			0.234361	0.19349	+	+	2.11473	-1.19452	+	+	2.3933	-1.30534	+	+	2.0347	-1.15024	0	0	0	0	0	0	0	UniRef90_A0A396ZC50	UniRef90_A0A396ZC50	Pyruvate dehydrogenase E1 component subunit alpha n=117 Tax=Leptospiraceae TaxID=170 RepID=A0A396ZC50_9LEPT	5	5	5	10.4	10.4	10.4	36.331	0	10.286	133320000	54	22.0839
		0.781425	-0.147001			0.500209	-0.1079			0.255732	0.0546861	+	+	2.94709	-0.707308			0.8239	-0.252475	+	+	2.10066	-0.391697			0.0870712	0.0296416	0	0	0	0	0	0	0	UniRef90_A0A396ZI77	UniRef90_A0A396ZI77	Polyphosphate kinase n=118 Tax=Leptospiraceae TaxID=170 RepID=A0A396ZI77_9LEPT	15	15	15	24.6	24.6	24.6	81.744	0	193.46	1448100000	105	25.3653
		0.0563556	-0.0306506			0.0808713	0.050899			0.518746	-0.208036		+	0.997648	-0.409487			0.0266593	-0.0163889			0.0501221	0.0435057			0.117348	0.0570536	0	0	0	0	0	0	0	UniRef90_A0A3Q9DSS8	UniRef90_A0A3Q9DSS8	TolC family protein n=27 Tax=Leptospira TaxID=171 RepID=A0A3Q9DSS8_9LEPT	8	8	8	12.9	12.9	12.9	62.84	0	71.122	366510000	91	23.4973
		0.525833	-0.220981	+	+	1.78591	0.616032	+	+	2.9939	0.995668			0.71913	-0.254839		+	0.97446	0.364557			0.000548606	-0.000351429	+	+	1.99927	0.777259	0	0	0	0	0	0	0	UniRef90_A0A3Q9DUJ4	UniRef90_A0A3Q9DUJ4	Transferase n=6 Tax=Leptospira TaxID=171 RepID=A0A3Q9DUJ4_9LEPT	5	5	5	10.7	10.7	10.7	70.58	0	21.302	959820000	27	23.9237
		0.831096	-0.276365		+	1.32308	0.224209	+	+	3.97965	0.463738	+	+	1.83272	-0.566919	+	+	3.53872	0.410829		+	0.835797	-0.468374	+	+	2.58645	0.356111	0	0	0	0	0	0	0	UniRef90_A0A3Q9DW08	UniRef90_A0A3Q9DW08	ABC transporter substrate-binding protein n=34 Tax=Leptospira TaxID=171 RepID=A0A3Q9DW08_9LEPT	9	9	9	36.1	36.1	36.1	31.55	0	71.557	1849700000	220	25.5164
		0	NaN			0	NaN			0	NaN			0	NaN			0	NaN			0	NaN			0	NaN	0	0	0	0	0	0	0	UniRef90_A0A3Q9DWB6	UniRef90_A0A3Q9DWB6	SDR family oxidoreductase n=27 Tax=Leptospira TaxID=171 RepID=A0A3Q9DWB6_9LEPT	4	4	4	16.5	16.5	16.5	32.64	0	8.6113	268810000	33	NaN
		0.618743	-0.235408	+	+	2.3067	0.555382	+	+	4.10559	1.11201	+	+	3.1806	-1.67604			0.309133	0.115184	+	+	2.76418	-0.838806	+	+	2.14673	0.499681	0	0	0	0	0	0	0	UniRef90_A0A3Q9DX09	UniRef90_A0A3Q9DX09	Alginate_exp domain-containing protein n=31 Tax=Leptospira TaxID=171 RepID=A0A3Q9DX09_9LEPT	20	20	19	32.6	32.6	31.5	72.624	0	240.43	3632400000	283	26.3601
		0	NaN			0	NaN			0	NaN			0	NaN			0	NaN			0	NaN			0	NaN	0	0	0	0	0	0	0	UniRef90_A0A3Q9DY18	UniRef90_A0A3Q9DY18	TPR_REGION domain-containing protein n=15 Tax=Leptospira TaxID=171 RepID=A0A3Q9DY18_9LEPT	3	3	3	13	13	13	26.354	0.0023881	2.8521	709540000	10	NaN
		0.00648016	-0.00364304			0.485019	-0.161973			0.844339	0.257394			0.710097	-0.264252			0.342364	-0.128668		+	1.23587	-0.33426			0.573611	-0.187534	0	0	0	0	0	0	0	UniRef90_A0A3Q9DY21	UniRef90_A0A3Q9DY21	HD family phosphohydrolase n=32 Tax=Leptospiraceae TaxID=170 RepID=A0A3Q9DY21_9LEPT	6	6	6	10.2	10.2	10.2	75.776	0	13.216	246940000	31	23.0846
+	+	2.57628	0.822754	+	+	4.36058	1.76356	+	+	2.09112	0.774683	+	+	1.52858	1.00168	+	+	2.44119	1.15604	+	+	2.45732	0.994454	+	+	4.02518	1.71599	0	0	0	0	0	0	0	UniRef90_A0A3Q9DY60	UniRef90_A0A3Q9DY60	Polysaccharide deacetylase n=13 Tax=Leptospira TaxID=171 RepID=A0A3Q9DY60_9LEPT	6	6	6	13.8	13.8	13.8	60.978	0	69.347	757740000	40	23.4387
		0.492826	-0.1968	+	+	1.81042	0.387328			0.00404422	-0.00100613	+	+	1.66009	-1.02411	+	+	4.09064	0.473292			0.296243	-0.111527			1.12224	0.121694	0	0	0	0	0	0	0	UniRef90_A0A3Q9DYF1	UniRef90_A0A3Q9DYF1	Rubrerythrin n=14 Tax=Leptospira TaxID=171 RepID=A0A3Q9DYF1_9LEPT	11	11	11	32.3	32.3	32.3	32.517	0	223.16	22236000000	446	29.1861
		0.0898085	-0.0334969			0.686687	0.183693	+	+	2.97029	0.703349			0.581968	-0.218449			0.98891	0.268695			0.128945	0.046083			0.489897	0.119085	0	0	0	0	0	0	0	UniRef90_A0A3S9KHZ6	UniRef90_A0A3S9KHZ6	ATP-binding protein n=22 Tax=Leptospira TaxID=171 RepID=A0A3S9KHZ6_9LEPT	6	6	6	26.6	26.6	26.6	25.727	0	24.154	461530000	31	23.3182
+	+	1.71614	0.684119	+	+	5.50516	1.56501	+	+	3.86868	0.903839	+	+	3.55205	1.0792	+	+	3.82103	1.53843	+	+	3.46166	0.711977	+	+	4.60079	1.57065	0	0	0	0	0	0	0	UniRef90_A0A3S9KI83	UniRef90_A0A3S9KI83	ANK_REP_REGION domain-containing protein n=40 Tax=Leptospira TaxID=171 RepID=A0A3S9KI83_9LEPT	11	11	11	34.1	34.1	34.1	35.151	0	51.077	1556100000	135	24.4185
+	+	1.88607	0.609888	+	+	3.35902	1.07495			0.894178	-0.313396	+	+	2.59623	0.719509	+	+	2.83947	0.731485	+	+	3.04128	0.904716	+	+	4.23737	1.29593	0	0	0	0	0	0	0	UniRef90_A0A3S9KJ38	UniRef90_A0A3S9KJ38	Alginate_exp domain-containing protein n=47 Tax=Leptospira TaxID=171 RepID=A0A3S9KJ38_9LEPT	27	27	27	47.8	47.8	47.8	68.747	0	323.31	5703600000	488	26.2248
+	+	4.1248	0.513431	+	+	3.89811	-0.540053			0.0465461	0.00460291	+	+	3.52917	0.570616	+	+	4.40758	-1.65958	+	+	5.19478	0.683646	+	+	4.837	-0.50439	0	0	0	0	0	0	0	UniRef90_A0A3S9KJB4	UniRef90_A0A3S9KJB4	Acetylneuraminic acid synthetase n=31 Tax=Leptospira TaxID=171 RepID=A0A3S9KJB4_9LEPT	9	9	9	32.6	32.6	32.6	31.202	0	134.08	4432600000	239	27.0196
		0.139848	0.0658906			0.202145	0.0758794		+	1.08399	-0.443573	+	+	1.70774	0.941984			0.586517	0.245244			0.727617	0.211442			0.287513	0.110871	0	0	0	0	0	0	0	UniRef90_A0A3S9KJZ7	UniRef90_A0A3S9KJZ7	RNA polymerase sigma-54 factor n=38 Tax=Leptospira TaxID=171 RepID=A0A3S9KJZ7_9LEPT	7	7	7	13.7	13.7	13.7	54.765	0	11.803	256260000	52	23.053
		0.701157	-0.494747			0.71483	-0.159938	+	+	2.08456	-0.455101	+	+	2.25949	-0.551832			1.09633	-0.277497	+	+	1.83104	-0.612637		+	1.72718	-0.352136	0	0	0	0	0	0	0	UniRef90_A0A3S9KK39	UniRef90_A0A3S9KK39	Uncharacterized protein n=10 Tax=Leptospira TaxID=171 RepID=A0A3S9KK39_9LEPT	9	9	9	59.4	59.4	59.4	16.781	0	133.36	8348100000	255	27.9151
+	+	2.9538	-0.827132			0.314842	-0.378665			0.0810919	-0.0258608	+	+	2.99645	-0.990168	+	+	3.23026	-1.15019	+	+	2.39401	-0.823831	+	+	3.03109	-0.825855	0	0	0	0	0	0	0	UniRef90_A0A3S9KL25	UniRef90_A0A3S9KL25	LPS-assembly protein LptD n=108 Tax=Leptospiraceae TaxID=170 RepID=A0A3S9KL25_9LEPT	10	10	10	10.5	10.5	10.5	113.75	0	21.402	474250000	48	24.4368
		0.103168	-0.0458598	+	+	1.62228	0.406898	+	+	2.64535	0.689837			0.417388	-0.154397			0.520985	0.199606			0.951127	0.264453	+	+	1.88727	0.593998	0	0	0	0	0	0	0	UniRef90_A0A3S9KNM5	UniRef90_A0A3S9KNM5	TPR_REGION domain-containing protein n=10 Tax=Leptospira TaxID=171 RepID=A0A3S9KNM5_9LEPT	12	12	12	38	38	38	40.794	0	159.44	1326700000	69	24.8124
+	+	4.28871	-1.07908			0.360128	-0.0834708	+	+	3.22927	0.480741	+	+	3.3317	-1.05718			0.853402	-0.253937	+	+	6.21525	-1.58738		+	1.68908	-0.334518	0	0	0	0	0	0	0	UniRef90_A0A3S9KPA0	UniRef90_A0A3S9KPA0	Uncharacterized protein n=44 Tax=Leptospira TaxID=171 RepID=A0A3S9KPA0_9LEPT	13	13	13	25.4	25.4	25.4	59.562	0	46.416	783510000	74	24.8893
	+	1.29489	-0.449084	+	+	2.1252	-0.361234	+	+	2.0991	-0.512193	+	+	2.14341	-0.450723			0.533263	-0.146355			1.09692	-0.178982	+	+	1.83005	-0.357769	0	0	0	0	0	0	0	UniRef90_A0A3S9KQP6	UniRef90_A0A3S9KQP6	SGNH/GDSL hydrolase family protein n=47 Tax=Leptospira TaxID=171 RepID=A0A3S9KQP6_9LEPT	7	7	7	18.7	18.7	18.7	44.809	0	15.835	780080000	76	24.9493
	+	1.50956	-0.32657	+	+	3.10081	-0.380976	+	+	4.41678	-0.590557	+	+	5.27473	-0.838059	+	+	3.82783	-0.533665	+	+	3.64401	-0.509973	+	+	4.44328	-0.456658	0	0	0	0	0	0	0	UniRef90_A0A418AC67	UniRef90_A0A418AC67	Uncharacterized protein n=81 Tax=Leptospira TaxID=171 RepID=A0A418AC67_9LEPT	10	10	10	31.2	31.2	31.2	33.095	0	97.407	9179700000	283	28.3584
		0.469691	0.302311	+	+	2.26129	1.50688			0.554156	0.316727			0	NaN	+	+	1.77363	0.801907	+	+	1.13776	0.767448	+	+	1.85014	1.0904	0	0	0	0	0	0	0	UniRef90_A0A418ACW2	UniRef90_A0A418ACW2	Response regulatory domain-containing protein n=79 Tax=Leptospira TaxID=171 RepID=A0A418ACW2_9LEPT	3	3	3	17.1	17.1	17.1	14.938	0	9.6064	230290000	40	NaN
		0.605855	-0.444913	+	+	1.6359	-0.7931	+	+	3.58243	-1.06075	+	+	2.91196	-1.06538	+	+	4.43239	-1.24617	+	+	3.683	-1.44042	+	+	1.98943	-0.883384	0	0	0	0	0	0	0	UniRef90_A0A4R9L2M6	UniRef90_A0A4R9L2M6	Glycerol kinase n=126 Tax=Leptospiraceae TaxID=170 RepID=A0A4R9L2M6_9LEPT	7	7	7	16.7	16.7	16.7	54.855	0	41.929	594760000	38	25.1097
+	+	3.05196	0.60934	+	+	4.35129	1.09941	+	+	3.93243	1.01973	+	+	3.31137	0.874115	+	+	3.24979	0.999584	+	+	4.74834	1.20552	+	+	4.96349	1.38704	0	0	0	0	0	0	0	UniRef90_A0A514W4G6	UniRef90_A0A514W4G6	TPR_REGION domain-containing protein n=40 Tax=Leptospira TaxID=171 RepID=A0A514W4G6_9LEPT	5	5	5	16.8	16.8	16.8	29.605	0	56.595	1104400000	92	23.961
+	+	2.78216	-0.636881			0.41332	-0.100491			0.503035	-0.104649			0.377149	-0.0959945			0.0830101	0.0217385		+	1.79068	-0.320454			0.622749	-0.119318	0	0	0	0	0	0	0	UniRef90_A0A540UB21	UniRef90_A0A540UB21	Re/Si-specific NAD(P)(+) transhydrogenase subunit alpha n=137 Tax=Leptospira TaxID=171 RepID=A0A540UB21_9LEPT	21	21	21	51.2	51.2	51.2	41.371	0	323.31	29077000000	896	30.0385
		0.28009	-0.0756578			1.00683	-0.231083			0.504188	0.104349			0.667483	-0.120389			1.21804	-0.203898			0.295487	-0.0648561			1.10328	-0.176754	0	0	0	0	0	0	0	UniRef90_A0A540UGQ2	UniRef90_A0A540UGQ2	Methylmalonyl-CoA mutase n=158 Tax=Leptospira TaxID=171 RepID=A0A540UGQ2_9LEPT	13	13	13	22.4	22.4	22.4	80.528	0	90.325	2808300000	139	26.1338
		0.968696	-0.215158			0.0610763	0.0101891			0.353094	0.0704079			0.878136	-0.250687			0.618702	0.155253		+	2.35769	-0.176371			0.212791	-0.0553141	0	0	0	0	0	0	0	UniRef90_A0A5F1XVZ2	UniRef90_A0A5F1XVZ2	Insulinase family protein n=57 Tax=Leptospira TaxID=171 RepID=A0A5F1XVZ2_9LEPT	7	7	7	15.4	15.4	15.4	60.441	0	36.391	1371700000	206	25.3012
		0.0448864	0.0837657			0.0529583	-0.0744082			0.00272467	0.00403722			0	NaN			0.209197	-0.380624			0.0620114	0.113507			0.258884	0.318728	0	0	0	0	0	0	0	UniRef90_A0A5F2BTN5	UniRef90_A0A5F2BTN5	LPS export ABC transporter ATP-binding protein n=103 Tax=Leptospiraceae TaxID=170 RepID=A0A5F2BTN5_9LEPT	4	4	4	22.1	22.1	22.1	26.215	0	29.246	368000000	31	23.9636
		0	-0.443549		+	0.737823	-0.831979	+	+	2.78042	-1.13946			0	NaN			0	-1.20126			0	-0.669024			0	-1.12429	0	0	0	0	0	0	0	UniRef90_B0SL04	UniRef90_B0SL04	Nitrogen regulatory protein P-II n=127 Tax=Leptospira TaxID=171 RepID=B0SL04_LEPBP	4	4	4	34.2	34.2	34.2	12.791	0	89.414	2743800000	44	27.2291
		0.635419	-0.101799	+	+	3.50153	-0.328518			0.0386789	0.0105038			1.55229	-0.179737			0.052246	-0.0571324			0.0468036	-0.0107517			0.260349	0.044793	0	0	0	0	0	0	0	UniRef90_B0SRU9	UniRef90_B0SRU9	Flagellar motor switch protein FliG n=159 Tax=Leptospira TaxID=171 RepID=B0SRU9_LEPBP	6	6	6	16.3	16.3	16.3	38.106	0	7.2968	357040000	27	23.5048
		0.0233961	-0.0112162	+	+	2.92726	0.940607	+	+	2.57136	0.7687		+	1.65084	0.49243	+	+	2.51535	0.71643	+	+	2.1153	0.61953	+	+	3.18381	1.00252	0	0	0	0	0	0	0	UniRef90_D4HT54	UniRef90_D4HT54	Pyridoxal-phosphate-dependent aminotransferase n=25 Tax=Leptospira TaxID=171 RepID=D4HT54_LEPIR	17	17	17	46	46	46	42.979	0	106.92	3329300000	241	25.8694
		0	0.00701046			0	0.153314			0	-0.131514			0	NaN			0	0.00047938			0	-0.158934			0	NaN	0	0	0	0	0	0	0	UniRef90_I0XRY9	UniRef90_I0XRY9	Flagellar motor switch protein FliM n=134 Tax=Leptospira TaxID=171 RepID=I0XRY9_9LEPT	3	3	3	13.5	13.5	13.5	38.278	0	8.2002	305650000	22	23.3733
+	+	1.50092	-1.27744			0.334976	-0.090097			0.803866	-0.108725			0.833543	-0.219755			0.280095	-0.361337	+	+	3.37552	-0.513809			0.853371	-0.0922017	0	0	0	0	0	0	0	UniRef90_K4NRT7	UniRef90_K4NRT7	Leucine-rich repeat protein (Fragment) n=22 Tax=Leptospira TaxID=171 RepID=K4NRT7_LEPBO	5	5	5	26.6	26.6	26.6	22.833	0	59.688	1388100000	71	25.5361
		1.21238	0.337041	+	+	2.09257	0.572377		+	1.35842	0.353265		+	0.974825	0.455345	+	+	2.1739	0.698253	+	+	1.60484	0.475013	+	+	1.64344	0.515115	0	0	0	0	0	0	0	UniRef90_K6IC05	UniRef90_K6IC05	Aminotransferase n=77 Tax=Leptospira TaxID=171 RepID=K6IC05_9LEPT	6	6	6	12.7	12.7	12.7	46.543	0	22.381	2302400000	136	25.2578
+	+	4.26525	-0.314279			0.472586	-0.108101	+	+	4.95508	-0.435566		+	1.6743	-0.476827	+	+	3.01642	-0.368184	+	+	3.61062	-0.367153		+	1.95512	-0.175384	0	0	0	0	0	0	0	UniRef90_K6J195	UniRef90_K6J195	Tetratricopeptide repeat protein n=67 Tax=Leptospira TaxID=171 RepID=K6J195_9LEPT	13	13	13	10.8	10.8	10.8	131.51	0	29.199	1288500000	99	25.451
+	+	2.90364	1.70251	+	+	2.72958	1.18449		+	1.05252	0.315373			0	NaN			0.445949	0.133262	+	+	3.60374	1.28246	+	+	3.0506	0.920863	0	0	0	0	0	0	0	UniRef90_K8XUS6	UniRef90_K8XUS6	Signal peptide protein n=39 Tax=Leptospira TaxID=171 RepID=K8XUS6_9LEPT	5	5	5	16.8	16.8	16.8	47.432	0	14.915	368610000	25	NaN
+	+	3.04824	-0.609367	+	+	2.79843	-0.643932		+	1.51695	-0.253359	+	+	3.53723	-1.03527	+	+	3.61755	-0.886543	+	+	3.86192	-0.706418	+	+	3.55691	-0.622642	0	0	0	0	0	0	0	UniRef90_K8XV96	UniRef90_K8XV96	Uncharacterized protein n=44 Tax=Leptospira TaxID=171 RepID=K8XV96_9LEPT	3	3	3	9.8	9.8	9.8	28.79	0	7.1981	894690000	62	25.2563
+	+	1.88977	-0.712472	+	+	4.80125	-2.32285			0.19903	-0.106019	+	+	1.47219	-0.93006	+	+	2.28561	-1.10759	+	+	3.41057	-1.40845	+	+	3.55615	-2.05978	0	0	0	0	0	0	0	UniRef90_K8XVH5	UniRef90_K8XVH5	ABC transporter ATP-binding protein n=43 Tax=Leptospira TaxID=171 RepID=K8XVH5_9LEPT	10	10	10	28.9	28.9	28.9	33.465	0	130.88	1310900000	157	26.2594
		0.0130955	0.00686073	+	+	1.56498	-0.475797			0.0644444	0.0146532			0.0842128	0.0474024		+	1.66876	-0.322922	+	+	2.25354	0.559217	+	+	3.09902	-0.712842	0	0	0	0	0	0	0	UniRef90_K8XWH1	UniRef90_K8XWH1	Ribokinase n=152 Tax=Leptospira TaxID=171 RepID=K8XWH1_9LEPT	5	5	5	18.3	18.3	18.3	35.75	0	282.63	669080000	74	24.4138
		0.714047	0.265131	+	+	3.53854	-0.818444	+	+	4.52668	-0.879128	+	+	6.75222	-1.19803	+	+	2.25121	-0.468142	+	+	5.40698	-1.29336	+	+	3.49724	-1.01112	0	0	0	0	0	0	0	UniRef90_K8XX37;UniRef90_M6FDX4	UniRef90_K8XX37	Chemotaxis protein n=123 Tax=Leptospiraceae TaxID=170 RepID=K8XX37_9LEPT	24	9	9	39.8	20.6	20.6	76.403	0	145.13	12306000000	231	28.9325
		1.19713	-0.188899	+	+	4.13234	0.546515	+	+	5.34966	0.740387		+	1.44016	-0.419599	+	+	3.56167	0.546199			1.36553	-0.180722	+	+	4.14536	0.517648	0	0	0	0	0	0	0	UniRef90_K8XX67	UniRef90_K8XX67	Uncharacterized protein n=45 Tax=Leptospira TaxID=171 RepID=K8XX67_9LEPT	25	25	25	39	39	39	68.463	0	323.31	8801500000	667	27.5029
		0.286321	0.101375			0.599758	-0.231584	+	+	2.71662	-0.844745			0.0627536	-0.0403161		+	1.26804	-0.547905			0.0209844	0.0130486	+	+	1.72989	-0.460962	0	0	0	0	0	0	0	UniRef90_K8XY47	UniRef90_K8XY47	Biopolymer transporter ExbD n=81 Tax=Leptospira TaxID=171 RepID=K8XY47_9LEPT	7	7	7	34.2	34.2	34.2	16.787	0	32.697	1315300000	110	25.3731
		1.09114	-0.385183		+	1.30522	0.29847	+	+	2.81264	0.610779		+	1.19012	0.398028		+	1.30912	0.400516	+	+	1.96981	0.413067		+	1.55158	0.313347	0	0	0	0	0	0	0	UniRef90_K8XYP7	UniRef90_K8XYP7	Peptidyl-prolyl cis-trans isomerase n=33 Tax=Leptospira TaxID=171 RepID=K8XYP7_9LEPT	3	3	3	35.7	35.7	35.7	14	0	102.92	3748500000	85	26.121
+	+	3.47319	-0.527226	+	+	5.02522	-1.08837	+	+	3.7721	-0.690087			1.25918	0.207241	+	+	3.3141	-0.908945			0.0702598	0.0111904	+	+	4.32398	-0.908965	0	0	0	0	0	0	0	UniRef90_K8XZ02	UniRef90_K8XZ02	Beta-glucosidase n=66 Tax=Leptospira TaxID=171 RepID=K8XZ02_9LEPT	13	13	13	24.7	24.7	24.7	66.513	0	39.659	7703000000	162	28.1849
+	+	2.50908	-0.369505	+	+	3.24396	-0.647692	+	+	2.58412	-0.339534	+	+	3.4156	-0.722465	+	+	4.4618	-0.847116	+	+	4.1384	-0.876952	+	+	4.31146	-0.797158	0	0	0	0	0	0	0	UniRef90_K8XZ33	UniRef90_K8XZ33	Adenylate cyclase n=128 Tax=Leptospiraceae TaxID=170 RepID=K8XZ33_9LEPT	18	18	18	23.9	23.9	23.9	87.493	0	323.31	6744000000	422	28.1073
+	+	8.45047	4.966	+	+	8.41177	4.51826	+	+	3.26406	0.603338	+	+	5.60314	2.36842	+	+	7.25973	3.79945	+	+	7.56256	3.46343	+	+	7.27893	4.37532	0	0	0	0	0	0	0	UniRef90_K8XZH6;UniRef90_M6BEQ4	UniRef90_K8XZH6	Histidine kinase n=107 Tax=Leptospira TaxID=171 RepID=K8XZH6_9LEPT	10	10	3	29.3	29.3	12.3	43.345	0	111.2	2558200000	140	22.3953
+	+	5.49931	-1.26888	+	+	4.60655	-1.08482	+	+	5.38276	-1.17484	+	+	4.15004	-0.870115	+	+	3.48836	-0.850629	+	+	4.97201	-0.974627	+	+	4.66746	-1.18899	0	0	0	0	0	0	0	UniRef90_K8XZH8	UniRef90_K8XZH8	Multidrug transporter AcrB n=150 Tax=Leptospiraceae TaxID=170 RepID=K8XZH8_9LEPT	27	27	27	26.6	26.6	26.6	121.48	0	323.31	6956400000	500	28.6673
	+	1.57838	0.339064	+	+	4.12846	0.602037	+	+	3.52666	0.559852			1.28623	0.190919	+	+	3.8288	0.782271			0.299914	0.0449929	+	+	3.179	0.469558	0	0	0	0	0	0	0	UniRef90_K8Y038	UniRef90_K8Y038	Transcriptional regulator n=117 Tax=Leptospira TaxID=171 RepID=K8Y038_9LEPT	21	21	21	33.1	33.1	33.1	82.434	0	323.31	4302400000	274	26.3902
		0	NaN			0	NaN			0	NaN			0	NaN			0	NaN			0	NaN			0	NaN	0	0	0	0	0	0	0	UniRef90_K8Y175	UniRef90_K8Y175	Uncharacterized protein n=53 Tax=Leptospira TaxID=171 RepID=K8Y175_9LEPT	10	10	10	13.4	13.4	13.4	81.659	0	27.262	563730000	49	NaN
		0	NaN			0	NaN			0	NaN			0	NaN			0	NaN			0	NaN			0	NaN	0	0	0	0	0	0	0	UniRef90_K8Y1F1	UniRef90_K8Y1F1	XerD n=78 Tax=Leptospiraceae TaxID=170 RepID=K8Y1F1_9LEPT	11	11	11	39.3	39.3	39.3	34.265	0	41.255	1272800000	69	NaN
		0.0608297	0.0173903	+	+	3.38058	-0.52332	+	+	4.11865	-0.679682	+	+	2.99169	-0.575866	+	+	3.37848	-0.700896	+	+	5.61965	-0.762918	+	+	5.20343	-0.730433	0	0	0	0	0	0	0	UniRef90_K8Y1Y5	UniRef90_K8Y1Y5	Protease n=97 Tax=Leptospira TaxID=171 RepID=K8Y1Y5_9LEPT	9	9	9	20.3	20.3	20.3	35.236	0	66.143	5111300000	373	27.6381
		0	NaN			0	NaN			0	NaN			0	NaN			0	NaN			0	NaN			0	NaN	0	0	0	0	0	0	0	UniRef90_K8Y263	UniRef90_K8Y263	2,5-diketo-D-gluconic acid reductase n=41 Tax=Leptospira TaxID=171 RepID=K8Y263_9LEPT	3	3	3	10.9	10.9	10.9	31.373	0	5.32	506230000	44	NaN
+	+	2.41106	0.43146			0.0417636	0.0119872			1.12988	-0.212825			0.627415	-0.208168			0.53145	-0.138136		+	1.13318	0.230112			0.0356585	0.00945616	0	0	0	0	0	0	0	UniRef90_K8Y283	UniRef90_K8Y283	Uncharacterized protein n=60 Tax=Leptospira TaxID=171 RepID=K8Y283_9LEPT	19	19	19	47.8	47.8	47.8	50.066	0	323.31	8190200000	522	27.825
+	+	4.45554	-1.29071	+	+	4.77411	-1.31462			0.668986	0.141299	+	+	5.71991	-2.53138	+	+	6.55815	-1.81466	+	+	4.71985	-1.76398	+	+	3.58214	-1.20339	0	0	0	0	0	0	0	UniRef90_K8Y2D4	UniRef90_K8Y2D4	Uncharacterized protein n=33 Tax=Leptospira TaxID=171 RepID=K8Y2D4_9LEPT	11	11	11	17.9	17.9	17.9	75.829	0	178.29	814560000	133	25.5641
		0	-0.311482			0.394217	0.138619			0.376985	0.255182			0	-0.110543			0.452965	0.198654			0.906228	-0.287133			0.0895025	0.061739	0	0	0	0	0	0	0	UniRef90_K8Y305	UniRef90_K8Y305	Peptide ABC transporter ATP-binding protein n=39 Tax=Leptospira TaxID=171 RepID=K8Y305_9LEPT	3	3	3	7.6	7.6	7.6	36.62	0	4.6312	59728000	18	NaN
+	+	2.42634	-0.568713	+	+	3.27151	0.937222	+	+	5.09742	1.27704			1.21804	-0.254403			0.595437	-0.189512	+	+	4.3074	0.874689	+	+	4.17053	1.17246	0	0	0	0	0	0	0	UniRef90_K8Y3I0	UniRef90_K8Y3I0	Histidine kinase n=45 Tax=Leptospira TaxID=171 RepID=K8Y3I0_9LEPT	8	8	8	31.4	31.4	31.4	25.55	0	48.888	3654100000	166	26.0059
+	+	2.10714	0.660195		+	1.14737	0.388403			0.417912	-0.158169	+	+	2.50726	1.04847	+	+	2.52927	0.797722		+	0.933654	0.326677			0.683178	0.235571	0	0	0	0	0	0	0	UniRef90_K8Y3K7	UniRef90_K8Y3K7	Nucleoside-diphosphate sugar epimerase n=52 Tax=Leptospira TaxID=171 RepID=K8Y3K7_9LEPT	12	12	12	35.1	35.1	35.1	38.842	0	51.708	2584600000	151	26.0301
		1.26991	-0.305075		+	2.43533	0.257915			0.913977	0.0986567			0.161579	0.128708			0.818934	0.180182	+	+	3.56648	0.651339		+	1.36365	0.251545	0	0	0	0	0	0	0	UniRef90_K8Y3M9	UniRef90_K8Y3M9	Acyltransferase n=31 Tax=Leptospira TaxID=171 RepID=K8Y3M9_9LEPT	6	6	6	19.6	19.6	19.6	30.621	0	16.507	914660000	74	24.2153
		0.43011	-0.152362	+	+	1.61342	-0.443783			0.295784	-0.11071			0	-0.287817	+	+	1.45644	-0.528391		+	0.964989	-0.312079		+	1.07811	-0.387097	0	0	0	0	0	0	0	UniRef90_K8Y3N4	UniRef90_K8Y3N4	Uncharacterized protein n=69 Tax=Leptospiraceae TaxID=170 RepID=K8Y3N4_9LEPT	5	5	5	11.4	11.4	11.4	47.557	0	15.418	306740000	32	23.1377
+	+	2.53278	-0.839917		+	1.20686	-0.259285		+	1.68071	-0.429166			0	0.101783			0.549471	-0.123065			0.208052	-0.0669273		+	1.41396	-0.310524	0	0	0	0	0	0	0	UniRef90_K8Y3R8	UniRef90_K8Y3R8	Uncharacterized protein n=43 Tax=Leptospira TaxID=171 RepID=K8Y3R8_9LEPT	3	3	3	8.3	8.3	8.3	52.233	0	151.27	382960000	38	23.6656
		0.598783	-0.127579			0.0727107	-0.0211283			1.00448	-0.212624	+	+	1.84266	0.559265			0.421222	0.14663			0.846394	0.241824			0.318766	0.0690346	0	0	0	0	0	0	0	UniRef90_K8Y3V2	UniRef90_K8Y3V2	Uncharacterized protein n=49 Tax=Leptospira TaxID=171 RepID=K8Y3V2_9LEPT	4	4	4	6.4	6.4	6.4	45.725	0.00064144	4.2399	201210000	30	NaN
		0.294125	0.0725932			0.255856	0.0500604			0.0288293	-0.0129813			0.608226	-0.16703		+	1.11902	-0.888727			0.638242	0.137171			0.0263929	0.0122094	0	0	0	0	0	0	0	UniRef90_K8Y408	UniRef90_K8Y408	Hydrolase n=46 Tax=Leptospira TaxID=171 RepID=K8Y408_9LEPT	4	4	4	9.6	9.6	9.6	46.848	0	41.243	275130000	38	23.2129
		1.16676	-0.370816			0.0344283	-0.0207758		+	1.17719	0.327017			0	NaN			0.458248	-0.239056	+	+	2.13681	-0.550932			0.293513	-0.104051	0	0	0	0	0	0	0	UniRef90_K8Y468	UniRef90_K8Y468	Anti-sigma factor antagonist n=74 Tax=Leptospira TaxID=171 RepID=K8Y468_9LEPT	4	4	4	28.4	28.4	28.4	15.67	0	37.951	542010000	39	24.1921
		0	NaN			0	NaN			0	NaN			0	NaN			0	NaN			0	NaN			0	NaN	0	0	0	0	0	0	0	UniRef90_K8Y4A1	UniRef90_K8Y4A1	Uncharacterized protein n=72 Tax=Leptospiraceae TaxID=170 RepID=K8Y4A1_9LEPT	4	4	4	3.9	3.9	3.9	111.67	0	6.9682	80341000	20	NaN
		0.09746	0.0541239			0.306769	0.238706	+	+	1.60046	0.587924			0.689628	0.608069		+	1.2264	0.489971			0.13177	0.0659785		+	0.846707	0.326162	0	0	0	0	0	0	0	UniRef90_K8Y4N8	UniRef90_K8Y4N8	Uncharacterized protein n=68 Tax=Leptospiraceae TaxID=170 RepID=K8Y4N8_9LEPT	5	5	5	11.5	11.5	11.5	49.719	0	22.647	249700000	29	22.0266
		0.564348	-0.172523			0.24393	0.0766711		+	1.81932	0.395918			0	-0.237615			0.934902	0.275091			0.529471	-0.14593			0.161744	0.0519214	0	0	0	0	0	0	0	UniRef90_K8Y4S8	UniRef90_K8Y4S8	ABC transporter ATP-binding protein n=86 Tax=Leptospira TaxID=171 RepID=K8Y4S8_9LEPT	5	5	5	34.4	34.4	34.4	24.624	0	32.664	827570000	37	24.3399
		0	NaN			0	NaN			0	NaN			0	NaN			0	NaN			0	NaN			0	NaN	0	0	0	0	0	0	0	UniRef90_K8Y4X1;UniRef90_Q8F068	UniRef90_K8Y4X1	Anthranilate synthase component 1 n=24 Tax=Leptospira TaxID=171 RepID=K8Y4X1_9LEPT	3	3	3	6.2	6.2	6.2	54.437	0	10.914	378410000	33	NaN
		0.822997	0.0728126			1.46744	-0.109374			0.918422	0.0627537	+	+	3.03798	0.409662		+	2.25843	0.214159	+	+	4.14067	0.382226			1.7794	-0.111819	0	0	0	0	0	0	0	UniRef90_K8Y519	UniRef90_K8Y519	Succinate--CoA ligase [ADP-forming] subunit alpha n=95 Tax=Leptospira TaxID=171 RepID=K8Y519_9LEPT	10	10	10	46.7	46.7	46.7	30.177	0	236.38	16450000000	523	28.6872
+	+	2.1099	0.714056	+	+	1.94536	0.574271			0.942434	0.297089	+	+	3.12631	-1.26102	+	+	2.80658	0.862743	+	+	2.28056	-0.727009			0.520632	0.196203	0	0	0	0	0	0	0	UniRef90_K8Y576	UniRef90_K8Y576	Uncharacterized protein n=33 Tax=Leptospira TaxID=171 RepID=K8Y576_9LEPT	9	9	9	50.3	50.3	50.3	16.612	0	70.7	2629300000	181	25.8629
		0	NaN			0	NaN			0	NaN			0	NaN			0	NaN			0	NaN			0	NaN	0	0	0	0	0	0	0	UniRef90_K8Y5F5	UniRef90_K8Y5F5	Pirin n=44 Tax=Leptospira TaxID=171 RepID=K8Y5F5_9LEPT	5	5	5	18.4	18.4	18.4	33.092	0	6.0631	104490000	19	NaN
+	+	2.08185	-0.476038	+	+	5.17977	-1.62195	+	+	2.51674	-0.546366	+	+	3.23589	-1.87548	+	+	5.6764	-1.72017	+	+	4.1109	-0.9	+	+	5.35752	-1.54259	0	0	0	0	0	0	0	UniRef90_K8Y5I3	UniRef90_K8Y5I3	DNA polymerase I n=40 Tax=Leptospira TaxID=171 RepID=K8Y5I3_9LEPT	21	21	21	25.2	25.2	25.2	103.68	0	206.38	1834900000	123	26.7693
+	+	4.19034	0.92316			1.2619	0.173206	+	+	4.91596	-0.645901	+	+	3.80019	-0.966781			0.613887	-0.120875	+	+	2.82851	-0.301761			0.940541	0.0847774	0	0	0	0	0	0	0	UniRef90_K8Y5W3	UniRef90_K8Y5W3	Chemotaxis protein n=41 Tax=Leptospiraceae TaxID=170 RepID=K8Y5W3_9LEPT	22	22	22	37.5	37.5	37.5	63.82	0	323.31	15700000000	779	28.7646
	+	1.78854	-0.48963	+	+	2.66622	-0.735795	+	+	2.58698	-0.68682			0.334121	-0.131691	+	+	1.83753	-0.830611			0.630559	-0.285684	+	+	2.81645	-0.698996	0	0	0	0	0	0	0	UniRef90_K8Y6E0	UniRef90_K8Y6E0	Uncharacterized protein n=46 Tax=Leptospiraceae TaxID=170 RepID=K8Y6E0_9LEPT	5	5	5	12.2	12.2	12.2	44.308	0	21.713	311670000	23	23.7695
		0.0814352	-0.0331516	+	+	2.70597	-0.823345	+	+	1.93615	-0.453036		+	1.66529	-0.478362	+	+	2.85001	-0.991968		+	1.46316	-0.393305	+	+	3.76085	-0.868116	0	0	0	0	0	0	0	UniRef90_K8Y6K0	UniRef90_K8Y6K0	Glutamine-dependent NAD(+) synthetase n=39 Tax=Leptospira TaxID=171 RepID=K8Y6K0_9LEPT	4	4	4	8.5	8.5	8.5	72.082	0	12.807	426850000	40	24.25
		0	NaN			0	NaN			0	NaN			0	NaN			0	NaN			0	NaN			0	NaN	0	0	0	0	0	0	0	UniRef90_K8Y6M5	UniRef90_K8Y6M5	Carbon starvation protein A n=49 Tax=Leptospira TaxID=171 RepID=K8Y6M5_9LEPT	3	3	3	4.4	4.4	4.4	69.206	0	12.97	92749000	6	NaN
		0.647236	-0.62789	+	+	1.84414	-0.726932	+	+	2.08536	-0.819458	+	+	1.44453	-0.792394			0	-0.969513		+	0.964121	-0.621964	+	+	1.894	-0.70779	0	0	0	0	0	0	0	UniRef90_K8Y8H8	UniRef90_K8Y8H8	TPR_REGION domain-containing protein n=101 Tax=Leptospira TaxID=171 RepID=K8Y8H8_9LEPT	3	3	3	10.6	10.6	10.6	32.56	0	8.4996	216470000	20	23.9627
+	+	2.16558	0.563362	+	+	4.14448	0.854566	+	+	3.22874	0.357412			0.851649	0.208587	+	+	3.96287	0.95958			1.41312	0.191188	+	+	3.99743	0.820936	0	0	0	0	0	0	0	UniRef90_K8Y8J4	UniRef90_K8Y8J4	Polyhydroxyalkanoate synthesis repressor PhaR n=90 Tax=Leptospira TaxID=171 RepID=K8Y8J4_9LEPT	10	10	10	34.8	34.8	34.8	34.709	0	66.19	1887600000	121	25.0485
+	+	1.92148	-0.814809		+	2.04381	-0.308766			0.369071	-0.0694799	+	+	2.58092	-0.605705			0.856142	-0.156607	+	+	3.61029	-0.601939	+	+	2.41928	-0.457048	0	0	0	0	0	0	0	UniRef90_K8Y8M0	UniRef90_K8Y8M0	SAM-dependent methyltransferase n=51 Tax=Leptospiraceae TaxID=170 RepID=K8Y8M0_9LEPT	5	5	5	20.5	20.5	20.5	32.046	0	90.949	803890000	110	24.6508
		0.277696	0.0447183			0.791241	0.119126	+	+	3.12605	-0.479031	+	+	3.46296	-0.471495		+	1.5813	0.245572			0.630098	-0.146372			0.533601	0.0817885	0	0	0	0	0	0	0	UniRef90_K8Y8Q3	UniRef90_K8Y8Q3	TPR_REGION domain-containing protein n=35 Tax=Leptospira TaxID=171 RepID=K8Y8Q3_9LEPT	9	9	9	17.8	17.8	17.8	76.565	0	205.59	1456500000	93	25.4113
+	+	1.85771	-1.68128	+	+	2.39662	-1.61697	+	+	1.60641	-0.993097	+	+	1.71692	-1.04028	+	+	2.02707	-1.4347	+	+	2.13655	-1.54058			0	-1.5363	0	0	0	0	0	0	0	UniRef90_K8Y9E1	UniRef90_K8Y9E1	Uncharacterized protein n=45 Tax=Leptospira TaxID=171 RepID=K8Y9E1_9LEPT	4	4	4	12.6	12.6	12.6	42.018	0	25.481	296410000	13	24.4881
+	+	4.03133	-1.90587	+	+	2.27015	-1.21162	+	+	4.93934	1.6446		+	1.1899	-1.05629	+	+	1.2552	-0.984267	+	+	3.30942	-1.68612	+	+	3.9624	-1.58759	0	0	0	0	0	0	0	UniRef90_K8Y9E6	UniRef90_K8Y9E6	Diguanylate cyclase n=43 Tax=Leptospira TaxID=171 RepID=K8Y9E6_9LEPT	5	5	5	18.4	18.4	18.4	38.691	0	71.529	379460000	26	23.6938
+	+	2.71404	0.644388	+	+	4.22233	0.922596	+	+	2.40077	0.457537		+	1.37686	0.346759	+	+	2.42518	0.589228	+	+	2.95027	0.784006	+	+	3.80037	0.886702	0	0	0	0	0	0	0	UniRef90_K8Y9Z0	UniRef90_K8Y9Z0	Amine oxidase n=57 Tax=Leptospiraceae TaxID=170 RepID=K8Y9Z0_9LEPT	9	9	9	17.9	17.9	17.9	49.231	0	47.935	883610000	167	23.7408
	+	1.73097	-0.413438	+	+	2.35896	-0.939616			0.0164232	-0.0039115	+	+	4.79546	-0.790959	+	+	3.91419	-1.10805	+	+	3.33322	-0.432612	+	+	4.38912	-0.850541	0	0	0	0	0	0	0	UniRef90_K8YAC1	UniRef90_K8YAC1	TonB-dependent receptor n=65 Tax=Leptospira TaxID=171 RepID=K8YAC1_9LEPT	18	18	18	21.7	21.7	21.7	97.78	0	289.17	3212500000	427	27.0727
		1.33823	0.314528	+	+	2.85933	0.801325	+	+	5.3359	1.33503		+	1.26506	0.433899	+	+	1.68492	0.494013	+	+	2.25063	0.539506	+	+	4.52842	1.00254	0	0	0	0	0	0	0	UniRef90_K8YAS5	UniRef90_K8YAS5	Hydrolase n=45 Tax=Leptospira TaxID=171 RepID=K8YAS5_9LEPT	6	6	6	15.4	15.4	15.4	46.868	0	44.657	556840000	39	23.1159
		0.0863163	-0.0617356	+	+	1.67896	-0.583223			0.664235	-0.261999			0.788493	-0.288411	+	+	1.82225	-0.594595		+	1.18629	-0.425585	+	+	2.02421	-0.65592	0	0	0	0	0	0	0	UniRef90_K8YAW8	UniRef90_K8YAW8	General secretion pathway protein C n=41 Tax=Leptospira TaxID=171 RepID=K8YAW8_9LEPT	6	6	6	23.4	23.4	23.4	32.853	0	93.956	562400000	39	23.9036
+	+	2.29628	-1.19303	+	+	3.62086	-0.975918	+	+	2.78918	-0.693056	+	+	3.99824	-1.12424	+	+	3.36902	-0.863238	+	+	1.79319	-0.806981	+	+	4.35402	-0.952878	0	0	0	0	0	0	0	UniRef90_K8YB84	UniRef90_K8YB84	Carboxypeptidase n=76 Tax=Leptospira TaxID=171 RepID=K8YB84_9LEPT	8	8	8	11	11	11	93.225	0	103.62	474040000	101	24.3825
		0.649999	-0.135469		+	1.5985	0.288847		+	1.6257	0.267953			0.556313	0.214393			0.995464	0.236092			0.508494	0.086431	+	+	1.89778	0.357903	0	0	0	0	0	0	0	UniRef90_K8YE46	UniRef90_K8YE46	Uncharacterized protein n=35 Tax=Leptospira TaxID=171 RepID=K8YE46_9LEPT	10	10	10	40	40	40	25.517	0	153.78	2012000000	148	25.3878
	+	1.47378	-0.506526		+	1.14539	-0.28927		+	1.12266	-0.299603	+	+	1.67382	-0.705639			0.517914	-0.26574	+	+	2.36532	-0.632397		+	1.36176	-0.359977	0	0	0	0	0	0	0	UniRef90_K8YE67	UniRef90_K8YE67	Membrane protein n=90 Tax=Leptospiraceae TaxID=170 RepID=K8YE67_9LEPT	4	4	4	7.9	7.9	7.9	46.323	0	12.652	4714000000	172	27.5393
		0.494541	-0.179906	+	+	3.49732	0.441518			0.181201	0.0284147	+	+	5.27438	0.978227	+	+	3.87307	1.11032	+	+	2.52596	0.275759	+	+	2.46689	0.313441	0	0	0	0	0	0	0	UniRef90_K8YEM0	UniRef90_K8YEM0	Acetyl-CoA acetyltransferase n=99 Tax=Leptospira TaxID=171 RepID=K8YEM0_9LEPT	13	13	13	35.2	35.2	35.2	45.712	0	147.4	11350000000	524	27.8065
		1.01781	0.17406			0.575725	0.133081			1.21911	0.184528			0.566885	-0.115138			0.250989	0.0739393			0	-0.638857	+	+	1.94988	-0.587294	0	0	0	0	0	0	0	UniRef90_K8YG16	UniRef90_K8YG16	tRNA pseudouridine synthase B n=47 Tax=Leptospiraceae TaxID=170 RepID=K8YG16_9LEPT	5	5	5	15.9	15.9	15.9	35.136	0	5.7051	100760000	27	21.7313
	+	1.61626	-0.367843	+	+	5.91422	-1.2485	+	+	2.39478	-0.322234	+	+	3.26212	-0.786912	+	+	3.99356	-1.44912	+	+	3.75082	-0.37614	+	+	6.557	-1.2477	0	0	0	0	0	0	0	UniRef90_K8YGM5	UniRef90_K8YGM5	ATPase n=141 Tax=Leptospiraceae TaxID=170 RepID=K8YGM5_9LEPT	17	17	17	19.4	19.4	19.4	115.04	0	200.66	2284100000	166	26.7685
	+	1.73174	-0.510473		+	1.26297	-0.44057		+	1.20459	-0.344186	+	+	2.26454	-1.07475			0.87739	-0.318623	+	+	2.37951	-0.664821			0.127054	-0.0478992	0	0	0	0	0	0	0	UniRef90_K8YH39	UniRef90_K8YH39	Fe-S-cluster-containing hydrogenase n=129 Tax=Leptospira TaxID=171 RepID=K8YH39_9LEPT	5	5	5	17.4	17.4	17.4	51.862	0	114.33	8703700000	168	27.9729
		0.0233418	-0.00965452			1.00941	0.254134			0.0253456	0.00844288			0	0.112851			0.233148	-0.0802995			0.275622	0.122965		+	0.930922	0.307854	0	0	0	0	0	0	0	UniRef90_K8YH99	UniRef90_K8YH99	ATP phosphoribosyltransferase n=41 Tax=Leptospira TaxID=171 RepID=K8YH99_9LEPT	9	9	9	24.4	24.4	24.4	38.397	0	32.727	566850000	28	24.0129
+	+	2.2073	-0.640855	+	+	2.42137	-0.795501			0.886986	-0.121387	+	+	2.53687	-1.08004	+	+	3.4011	-0.825089	+	+	4.24348	-0.716203	+	+	3.54272	-0.53795	0	0	0	0	0	0	0	UniRef90_M3EHA2	UniRef90_M3EHA2	Succinate dehydrogenase cytochrome B subunit, b558 family n=97 Tax=Leptospira TaxID=171 RepID=M3EHA2_9LEPT	4	4	4	12.8	12.8	12.8	24.799	0	28.276	3293000000	113	27.1252
	+	1.44278	-0.5677	+	+	2.00576	-0.436642			0.0174777	-0.00545263			0.951844	0.184835	+	+	1.9945	-0.344711	+	+	2.13477	-0.513723		+	1.02129	-0.256706	0	0	0	0	0	0	0	UniRef90_M3EHD3	UniRef90_M3EHD3	Thioredoxin reductase n=101 Tax=Leptospira TaxID=171 RepID=M3EHD3_9LEPT	3	3	3	12.7	12.7	12.7	33.933	0	12.399	610410000	48	24.563
		0.121725	0.07362			0.116435	0.0409104		+	1.3997	-0.559434		+	1.95512	0.364731			0.574574	0.316147			0.028066	0.0125333			0.0581746	-0.0178078	0	0	0	0	0	0	0	UniRef90_M3EHL6	UniRef90_M3EHL6	OmpA family protein n=42 Tax=Leptospira TaxID=171 RepID=M3EHL6_9LEPT	4	4	4	8.9	8.9	8.9	52.979	0	14.865	126470000	41	21.8681
		0	-1.17755	+	+	1.80491	-0.587883	+	+	1.40953	0.658921			0	-0.28113			0	-0.713992			0.780783	-0.321537			0	-0.904288	0	0	0	0	0	0	0	UniRef90_M3EJ09	UniRef90_M3EJ09	Uncharacterized protein n=37 Tax=Leptospira TaxID=171 RepID=M3EJ09_9LEPT	5	5	5	22	22	22	21.456	0	5.0133	498070000	15	24.1035
		2.17783	0.207044	+	+	3.35301	0.319207	+	+	4.03349	0.295035			2.8836	0.170271	+	+	3.83986	0.510785		+	2.72808	0.212201	+	+	3.28813	0.227994	0	0	0	0	0	0	0	UniRef90_M3EJA4	UniRef90_M3EJA4	Aconitate hydratase n=125 Tax=Leptospira TaxID=171 RepID=M3EJA4_9LEPT	32	32	32	45.8	45.8	45.8	82.171	0	323.31	25014000000	792	29.2107
		0	NaN			0	NaN			0	NaN			0	NaN			0	NaN			0	NaN			0	NaN	0	0	0	0	0	0	0	UniRef90_M3EJQ3	UniRef90_M3EJQ3	Cytochrome c oxidase accessory protein CcoG n=48 Tax=Leptospira TaxID=171 RepID=M3EJQ3_9LEPT	3	3	3	6.8	6.8	6.8	50.895	0	43.269	133790000	6	NaN
+	+	2.57126	-0.985011	+	+	3.5287	-2.71668	+	+	2.6067	-1.01709			0.609696	-0.678461	+	+	4.08794	-3.14918	+	+	3.98924	-1.70714	+	+	5.21505	-2.7662	0	0	0	0	0	0	0	UniRef90_M3EKV9	UniRef90_M3EKV9	Ammonium transporter n=137 Tax=Leptospiraceae TaxID=170 RepID=M3EKV9_9LEPT	2	2	2	4.2	4.2	4.2	45.138	0	57.272	1638400000	58	26.6251
		0	0.270905			0	-0.487193			0	0.189744			0	NaN			0	NaN			0	-0.396371			0	-0.273592	0	0	0	0	0	0	0	UniRef90_M3EKX0	UniRef90_M3EKX0	Uncharacterized protein n=35 Tax=Leptospira TaxID=171 RepID=M3EKX0_9LEPT	2	2	2	27.7	27.7	27.7	12.312	0	22.294	1986100000	33	NaN
		0.773051	0.211348		+	1.26603	-0.368619			0.177011	-0.0603862			0.34997	-0.115375		+	1.32352	-0.373184			0.176416	0.0870185		+	1.09465	-0.341487	0	0	0	0	0	0	0	UniRef90_M3ELI8	UniRef90_M3ELI8	Anti-sigma factor antagonist n=79 Tax=Leptospiraceae TaxID=170 RepID=M3ELI8_9LEPT	4	4	4	64.9	64.9	64.9	12.329	0	12.85	3750700000	107	26.9979
	+	1.33695	-0.353785		+	1.47724	0.268014	+	+	2.28105	-0.351797			0.60889	0.23775	+	+	3.53646	0.603824	+	+	2.84671	0.651694			1.2052	0.18951	0	0	0	0	0	0	0	UniRef90_M3ENN1	UniRef90_M3ENN1	Thioesterase family protein n=83 Tax=Leptospiraceae TaxID=170 RepID=M3ENN1_9LEPT	2	2	2	14.1	14.1	14.1	22.239	0	9.1754	531920000	60	23.8396
		0.00972118	-0.00813913	+	+	1.3219	-0.640099		+	1.11411	0.51094			0.772092	-0.373462		+	0.869857	-0.43721			0.0402393	0.029994			0.328952	-0.200752	0	0	0	0	0	0	0	UniRef90_M3ENW2	UniRef90_M3ENW2	UDP-3-O-[3-hydroxymyristoyl] glucosamine N-acyltransferase LpxD n=43 Tax=Leptospira TaxID=171 RepID=M3ENW2_9LEPT	6	6	6	18.3	18.3	18.3	36.651	0	34.709	1490200000	126	24.847
		1.38352	-0.130901	+	+	5.72754	-0.823629	+	+	3.24727	-0.348242		+	1.64572	0.269612	+	+	4.15686	-0.693594	+	+	2.86973	-0.251535	+	+	4.52186	-0.714775	0	0	0	0	0	0	0	UniRef90_M3ERF2	UniRef90_M3ERF2	Glutamine synthetase, type I n=105 Tax=Leptospira TaxID=171 RepID=M3ERF2_9LEPT	29	29	29	70.8	70.8	70.8	53.103	0	323.31	51891000000	973	30.7187
		0.677553	-0.395107		+	1.18813	0.432362		+	1.37133	0.465961		+	1.03241	-0.873347			0.0565001	0.0353384			0.536094	-0.356434		+	1.2351	0.383528	0	0	0	0	0	0	0	UniRef90_M3ERH8	UniRef90_M3ERH8	Acetolactate synthase, small subunit n=83 Tax=Leptospira TaxID=171 RepID=M3ERH8_9LEPT	7	7	7	44.1	44.1	44.1	17.911	0	29.583	2944900000	122	25.8084
		0.585577	0.113425	+	+	2.12513	0.320252			1.15984	0.165037		+	2.13838	-0.343119	+	+	2.51107	0.566999		+	1.80867	-0.258638		+	1.38331	0.193442	0	0	0	0	0	0	0	UniRef90_M3ERU7	UniRef90_M3ERU7	Gamma-glutamyltransferase n=20 Tax=Leptospira TaxID=171 RepID=M3ERU7_9LEPT	18	18	1	32.2	32.2	1.4	63.063	0	78.125	6594600000	345	27.2551
		0	-0.0477371			0.389057	-0.205132			0.35961	0.387051			0	NaN			0	-0.182251			0	NaN			0.0933283	-0.0326118	0	0	0	0	0	0	0	UniRef90_M3ES40	UniRef90_M3ES40	Uncharacterized protein n=71 Tax=Leptospira TaxID=171 RepID=M3ES40_9LEPT	2	2	2	12.1	12.1	12.1	19.383	0	13.503	103120000	5	NaN
	+	1.4156	0.431594		+	1.1411	-0.326186			0.602759	0.196291			0.662114	-0.358331		+	0.77345	-0.561796		+	1.46708	0.406723			0.561342	0.20162	0	0	0	0	0	0	0	UniRef90_M3ESL7	UniRef90_M3ESL7	Riboflavin synthase, alpha subunit n=36 Tax=Leptospira TaxID=171 RepID=M3ESL7_9LEPT	4	4	4	20.9	20.9	20.9	22.437	0	15.541	327170000	34	22.7903
		0.280256	-0.182706	+	+	2.74832	0.540095	+	+	2.09548	0.389481	+	+	2.05571	-0.546438	+	+	1.79305	0.461244	+	+	3.14549	-0.575235	+	+	2.06177	0.412935	0	0	0	0	0	0	0	UniRef90_M3ET69	UniRef90_M3ET69	Saccharopine dehydrogenase domain protein n=37 Tax=Leptospira TaxID=171 RepID=M3ET69_9LEPT	7	7	7	23.8	23.8	23.8	38.613	0	93.75	1522700000	113	25.3406
		0.756782	-0.256866	+	+	2.35783	-0.704622		+	1.10358	0.297907	+	+	1.90474	-0.607234			0.910697	-0.272833	+	+	3.06709	-0.927514	+	+	2.78233	-0.853208	0	0	0	0	0	0	0	UniRef90_M3FI51	UniRef90_M3FI51	Membrane protein, PF09851 family n=106 Tax=Leptospiraceae TaxID=170 RepID=M3FI51_9LEPT	15	15	15	47.3	47.3	47.3	36.124	0	323.31	9841400000	331	28.7763
+	+	1.61819	-0.660063	+	+	6.30335	-3.00431	+	+	4.7121	-1.54689	+	+	1.79002	-0.819297	+	+	5.80572	-2.78357			0.713894	-0.370408	+	+	6.06214	-2.70797	0	0	0	0	0	0	0	UniRef90_M3FJN4	UniRef90_M3FJN4	Caspase domain protein n=97 Tax=Leptospiraceae TaxID=170 RepID=M3FJN4_9LEPT	24	24	24	48.1	48.1	48.1	59.408	0	323.31	9269100000	351	28.7237
		0.105352	0.339625			0.282901	-1.10569			0.0602876	0.233359			0	-0.11338			0.274207	0.952537			0.00600842	-0.0187454			0.00886415	-0.029246	0	0	0	0	0	0	0	UniRef90_M3FJW4	UniRef90_M3FJW4	Phosphatidate cytidylyltransferase n=41 Tax=Leptospira TaxID=171 RepID=M3FJW4_9LEPT	3	3	3	16.4	16.4	16.4	34.107	0.00064558	4.3694	547750000	26	NaN
		1.12269	-0.315877			0.575505	-0.14745		+	2.03287	-0.321507	+	+	4.01038	1.577	+	+	4.9003	1.42159			1.15827	0.216463			0.909067	-0.224729	0	0	0	0	0	0	0	UniRef90_M3FK26	UniRef90_M3FK26	3-oxoacyl-[acyl-carrier-protein] reductase n=86 Tax=Leptospira TaxID=171 RepID=M3FK26_9LEPT	12	12	12	58.7	58.7	58.7	26.021	0	148.12	15732000000	369	28.4384
		0.25352	0.0441823	+	+	2.82974	0.35698			0.636161	0.0891128	+	+	2.91137	0.367085	+	+	3.02382	0.684918	+	+	3.22975	0.387506		+	1.71434	0.18443	0	0	0	0	0	0	0	UniRef90_M3FKQ3	UniRef90_M3FKQ3	Methylmalonyl-CoA mutase n=129 Tax=Leptospiraceae TaxID=170 RepID=M3FKQ3_9LEPT	18	18	18	32.5	32.5	32.5	74.913	0	323.31	4425500000	313	26.5062
		0.0400895	0.0140131		+	0.787942	0.541925			0.178346	-0.106309	+	+	1.81131	1.21032			0.522073	0.139136	+	+	2.54524	0.547898			0.866506	0.282741	0	0	0	0	0	0	0	UniRef90_M3FKS5	UniRef90_M3FKS5	Uncharacterized protein n=20 Tax=Leptospira TaxID=171 RepID=M3FKS5_9LEPT	5	5	5	38.3	38.3	38.3	14.847	0	19.369	1311800000	64	NaN
+	+	5.15854	0.332201	+	+	5.22724	0.744343	+	+	6.64802	0.918186			0.465987	0.0891047	+	+	3.89055	0.905519			0.35631	0.073308	+	+	3.89943	0.620855	0	0	0	0	0	0	0	UniRef90_M3FMJ3	UniRef90_M3FMJ3	Ab-hydrolase associated lipase region n=25 Tax=Leptospira TaxID=171 RepID=M3FMJ3_9LEPT	8	8	8	21	21	21	39.951	0	38.763	2204300000	161	25.3331
		0.630924	0.191331		+	1.33142	-0.267123	+	+	2.54365	-0.581148	+	+	2.0243	0.646739			0.186184	0.0858707	+	+	2.35888	0.460104			0.870828	-0.180904	0	0	0	0	0	0	0	UniRef90_M3FML6	UniRef90_M3FML6	Uncharacterized protein n=56 Tax=Leptospira TaxID=171 RepID=M3FML6_9LEPT	7	7	7	21.8	21.8	21.8	41.89	0	178.67	1631400000	92	25.4509
+	+	5.16165	-8.84211	+	+	9.03381	-6.89189		+	1.37173	-0.272233	+	+	8.12666	-6.2016	+	+	5.46471	-7.89487	+	+	8.32881	-7.25888	+	+	9.39462	-6.48604	0	0	0	0	0	0	0	UniRef90_M3FR13	UniRef90_M3FR13	KR domain protein n=93 Tax=Leptospira TaxID=171 RepID=M3FR13_9LEPT	10	10	10	50.2	50.2	50.2	27.328	0	323.31	1562300000	82	27.4113
		0.768206	-0.222604			0.387933	-0.269784		+	1.15949	-0.302586			0	-0.659582	+	+	1.66444	-0.530881		+	1.27191	-0.305712		+	1.33775	-0.322067	0	0	0	0	0	0	0	UniRef90_M3FSM2	UniRef90_M3FSM2	Uncharacterized protein n=30 Tax=Leptospira TaxID=171 RepID=M3FSM2_9LEPT	4	4	4	18.9	18.9	18.9	39.568	0	13.778	1235200000	41	25.3308
		0.00084355	0.000514507			0.117214	0.0362196			0.4117	0.0781684			0.0766254	-0.0307965			0.245083	0.131721			1.03682	-0.215033			0.318821	-0.0829606	0	0	0	0	0	0	0	UniRef90_M3FU50	UniRef90_M3FU50	Uncharacterized protein n=22 Tax=Leptospira TaxID=171 RepID=M3FU50_9LEPT	5	5	5	19.5	19.5	19.5	26.079	0	21.231	836150000	64	24.7527
		0.568105	-0.276942			0.109599	-0.0640163		+	1.22106	0.427975			0.635646	-0.4347			0.667754	-0.272342			0.115406	0.0586643			0.427081	-0.20652	0	0	0	0	0	0	0	UniRef90_M3FVC3	UniRef90_M3FVC3	Uncharacterized protein n=28 Tax=Leptospira TaxID=171 RepID=M3FVC3_9LEPT	6	6	6	18.1	18.1	18.1	42.296	0	89.038	1684500000	113	25.203
		0	3.31907			0	5.17621			0	NaN			0	4.23378			0	5.35534			0	4.66292			0	5.46527	0	0	0	0	0	0	0	UniRef90_M3G0H6	UniRef90_M3G0H6	Sulfate-binding protein n=97 Tax=Leptospira TaxID=171 RepID=M3G0H6_9LEPT	16	16	16	49.4	49.4	49.4	37.141	0	152.82	4231400000	237	NaN
+	+	2.18607	-0.583315	+	+	2.45639	-1.34427	+	+	2.38717	-0.969697			0	NaN			0	-1.18034	+	+	3.31912	-1.05023	+	+	4.82284	-1.48957	0	0	0	0	0	0	0	UniRef90_M3G0W2	UniRef90_M3G0W2	PF11827 family protein n=14 Tax=Leptospira TaxID=171 RepID=M3G0W2_9LEPT	4	4	4	27.7	27.7	27.7	17.577	0	19.684	153720000	31	23.1665
		0.46061	0.172421	+	+	5.03601	1.8814	+	+	5.40036	1.80862	+	+	2.29211	1.74233	+	+	5.57038	2.07873	+	+	4.0515	1.33067	+	+	4.78364	1.48501	0	0	0	0	0	0	0	UniRef90_M3G0Z6	UniRef90_M3G0Z6	Anti-sigma factor antagonist n=42 Tax=Leptospira TaxID=171 RepID=M3G0Z6_9LEPT	5	5	5	47.3	47.3	47.3	12.772	0	57.212	1603700000	75	23.745
		0	NaN			0	NaN			0	NaN			0	NaN			0	NaN			0	NaN			0	NaN	0	0	0	0	0	0	0	UniRef90_M3G183	UniRef90_M3G183	DoxX family protein n=37 Tax=Leptospira TaxID=171 RepID=M3G183_9LEPT	2	2	2	16.3	16.3	16.3	15.803	0	15.639	3452000000	96	NaN
		0.848397	0.203635			0.0933886	0.0266151			0.764635	0.147603		+	1.40255	-0.356072			0.271873	-0.0968191			0.2182	0.052649			0.955349	-0.193729	0	0	0	0	0	0	0	UniRef90_M3G432	UniRef90_M3G432	FlgM domain-containing protein n=82 Tax=Leptospira TaxID=171 RepID=M3G432_9LEPT	2	2	2	21.5	21.5	21.5	11.781	0	28.319	1258600000	54	25.2969
		0.216173	0.072813			0.306652	0.0979609	+	+	2.86449	1.25389			0	NaN			0.293702	0.129372			0.752567	0.160815			1.00762	0.216515	0	0	0	0	0	0	0	UniRef90_M3G4E7	UniRef90_M3G4E7	Hypoxanthine phosphoribosyltransferase n=20 Tax=Leptospira TaxID=171 RepID=M3G4E7_9LEPT	4	4	4	28.8	28.8	28.8	20.347	0	18.918	255050000	9	22.6683
		0	1.66581			0	NaN			0	-0.0813236			0	NaN			0	-0.0810871			0	1.11217			0	0.407746	0	0	0	0	0	0	0	UniRef90_M3G530	UniRef90_M3G530	PF14106 domain protein n=32 Tax=Leptospira TaxID=171 RepID=M3G530_9LEPT	2	2	2	13.3	13.3	13.3	15.239	0	6.1698	161180000	9	21.8831
		0.314151	0.103402			0.729106	0.225649	+	+	3.68067	-1.13156		+	1.03281	-0.402318			0.138118	0.0588474			0.581836	0.147538		+	1.11629	0.245703	0	0	0	0	0	0	0	UniRef90_M3G8L7	UniRef90_M3G8L7	Arylsulfatase n=67 Tax=Leptospira TaxID=171 RepID=M3G8L7_9LEPT	11	11	11	22.7	22.7	22.7	75.8	0	60.723	2444000000	100	26.3191
		0.162304	0.0467618			0.757513	0.149329			0.0907376	0.0451536			0.136659	0.137877			0.3573	0.167418			0.897551	-0.281273		+	1.26863	0.494677	0	0	0	0	0	0	0	UniRef90_M3G9T6	UniRef90_M3G9T6	Uncharacterized protein n=24 Tax=Leptospira TaxID=171 RepID=M3G9T6_LEPBO	4	4	4	24.2	24.2	24.2	22.132	0	25.854	75926000	39	21.3634
	+	1.43227	0.47243	+	+	3.83229	1.16956			0.418627	0.166537	+	+	1.73862	0.658805	+	+	3.15639	1.1312	+	+	2.27522	0.657647	+	+	3.13073	1.39092	0	0	0	0	0	0	0	UniRef90_M3G9Z4	UniRef90_M3G9Z4	4-phosphoerythronate dehydrogenase n=28 Tax=Leptospira TaxID=171 RepID=M3G9Z4_9LEPT	4	4	4	19.7	19.7	19.7	38.59	0	6.4974	750720000	19	23.3083
+	+	1.25291	1.34277	+	+	2.22599	-0.629474			0.387837	-0.223122			0	NaN	+	+	1.67502	-0.868618			0.176583	0.186364			0.0720196	-0.0287669	0	0	0	0	0	0	0	UniRef90_M3GAD3	UniRef90_M3GAD3	Uncharacterized protein n=13 Tax=Leptospira TaxID=171 RepID=M3GAD3_LEPBO	4	4	4	28.1	28.1	28.1	16.725	0	4.824	2368400000	29	NaN
		0.557124	-0.350693			0.344548	-0.202672			0.471585	0.255465			0	NaN			0.286718	0.218734		+	1.14819	-0.620179			0.09841	0.0648041	0	0	0	0	0	0	0	UniRef90_M3GAP4	UniRef90_M3GAP4	Uncharacterized protein n=36 Tax=Leptospira TaxID=171 RepID=M3GAP4_9LEPT	4	4	4	14.9	14.9	14.9	22.765	0	10.718	179410000	31	22.5524
+	+	2.013	0.537184	+	+	3.0772	0.869637	+	+	2.00241	0.684105	+	+	2.34341	0.74124	+	+	2.29452	1.12672	+	+	2.82671	1.17587	+	+	3.33129	1.05894	0	0	0	0	0	0	0	UniRef90_M3GBG0	UniRef90_M3GBG0	dTDP-4-dehydrorhamnose 3,5-epimerase n=72 Tax=Leptospira TaxID=171 RepID=M3GBG0_9LEPT	3	3	3	20.4	20.4	20.4	21.677	0	7.8593	352840000	33	22.2048
		0.862022	-0.609125			0.938722	0.212196			0.208736	0.0594888			0.890162	0.249704	+	+	1.93994	0.544779			0.226769	-0.0768633			0.340147	0.0770483	0	0	0	0	0	0	0	UniRef90_M3GCM3	UniRef90_M3GCM3	RRM domain-containing protein n=25 Tax=Leptospiraceae TaxID=170 RepID=M3GCM3_9LEPT	4	4	4	31.4	31.4	31.4	12.963	0	104.69	4902400000	144	26.8536
+	+	4.12784	0.680387	+	+	6.06152	1.18692	+	+	5.50164	0.932344	+	+	4.04234	0.676525	+	+	4.95199	1.26937	+	+	4.12848	0.536307	+	+	5.79492	1.09636	0	0	0	0	0	0	0	UniRef90_M3GDH9	UniRef90_M3GDH9	OmpA family protein n=39 Tax=Leptospira TaxID=171 RepID=M3GDH9_9LEPT	17	17	17	50.3	50.3	50.3	39.862	0	121.61	4679400000	240	26.0265
	+	1.14649	0.5727	+	+	3.31694	1.14052	+	+	4.16137	0.885637			0.706341	-0.213129			0.239528	0.375752	+	+	4.42817	1.23285	+	+	4.26658	0.934115	0	0	0	0	0	0	0	UniRef90_M3GDM2	UniRef90_M3GDM2	Fe-ADH domain-containing protein n=25 Tax=Leptospira TaxID=171 RepID=M3GDM2_LEPBO	5	5	5	33.1	33.1	33.1	13.125	0	19.683	1758000000	85	24.6805
		0	0.12413			0	0.0563974			0	0.334001			0	-0.424377			0	-0.140255			0	-0.219126			0	-0.0142508	0	0	0	0	0	0	0	UniRef90_M3GEE5	UniRef90_M3GEE5	Phosphoribosylamine--glycine ligase-like protein n=113 Tax=Leptospiraceae TaxID=170 RepID=M3GEE5_9LEPT	6	6	6	9.1	9.1	9.1	82.145	0	11.42	281920000	35	NaN
		1.62387	-0.152859	+	+	6.09096	-0.846425	+	+	6.86836	-0.928085	+	+	4.16665	-0.634023	+	+	5.31668	-0.914221	+	+	3.37027	-0.393137	+	+	4.03083	-0.628133	0	0	0	0	0	0	0	UniRef90_M3GEH4	UniRef90_M3GEH4	Uncharacterized protein n=36 Tax=Leptospira TaxID=171 RepID=M3GEH4_9LEPT	8	8	8	27.2	27.2	27.2	44.645	0	149.35	1532100000	140	25.9
+	+	5.85864	5.27998	+	+	6.95128	6.80494	+	+	2.72269	1.3764	+	+	5.37912	4.61898	+	+	6.40682	6.32942	+	+	6.23506	5.40648	+	+	6.94367	6.75517	0	0	0	0	0	0	0	UniRef90_M3GIG7	UniRef90_M3GIG7	Transcriptional regulator, TetR family n=42 Tax=Leptospiraceae TaxID=170 RepID=M3GIG7_LEPBO	9	9	9	43.6	43.6	43.6	25.323	0	121.38	3362500000	185	20.8769
+	+	3.20038	0.625604		+	3.44766	-0.20465	+	+	7.35124	-0.779162	+	+	5.8541	-0.928649			1.51589	-0.138304	+	+	6.3124	-0.741796	+	+	5.65402	-0.638316	0	0	0	0	0	0	0	UniRef90_M3GL54	UniRef90_M3GL54	Methyl-accepting chemotaxis protein signaling domain protein n=64 Tax=Leptospira TaxID=171 RepID=M3GL54_LEPBO	38	38	23	55	55	35.7	76.258	0	323.31	37988000000	1038	30.3216
+	+	4.12183	-0.857018			0.744241	-0.242829	+	+	2.30048	-0.39155	+	+	2.53858	-1.43529			0.937081	-0.246873	+	+	3.60354	-0.68863			1.01937	-0.200241	0	0	0	0	0	0	0	UniRef90_M3GRF9	UniRef90_M3GRF9	Putative lipoprotein n=32 Tax=Leptospira TaxID=171 RepID=M3GRF9_9LEPT	8	8	8	36.5	36.5	36.5	17.956	0	25.803	5557700000	196	27.5195
		1.00838	0.291859	+	+	2.36508	-0.423208	+	+	4.3071	-0.911852			1.08458	-0.178079		+	1.50902	-0.327507			0.245273	-0.057826	+	+	1.99341	-0.354717	0	0	0	0	0	0	0	UniRef90_M3GSQ3	UniRef90_M3GSQ3	CarD-like protein n=88 Tax=Leptospira TaxID=171 RepID=M3GSQ3_9LEPT	13	13	13	54.7	54.7	54.7	20.556	0	126.47	4005800000	226	26.9287
		0.224379	0.172287			0.11231	-0.10089			0.576281	-0.410624			0	0.0712051			0.100004	-0.125212			0.0722649	-0.0465708			0.793063	-0.187651	0	0	0	0	0	0	0	UniRef90_M3GT49	UniRef90_M3GT49	3-5 exonuclease n=104 Tax=Leptospira TaxID=171 RepID=M3GT49_9LEPT	8	8	8	25	25	25	45.25	0	36.557	340470000	41	23.567
	+	1.17305	-0.775222	+	+	3.16112	-2.05481	+	+	2.75481	-1.69852			0	NaN	+	+	2.63194	-2.08875	+	+	2.81189	-1.80892	+	+	3.22506	-2.14329	0	0	0	0	0	0	0	UniRef90_M3GTY8	UniRef90_M3GTY8	Sigma factor regulatory protein, FecR/PupR family n=31 Tax=Leptospira TaxID=171 RepID=M3GTY8_9LEPT	4	4	4	20.5	20.5	20.5	23.84	0	41.453	253540000	19	24.5954
+	+	2.86918	-0.755982	+	+	2.94759	-0.589767			0.215618	-0.0585589	+	+	3.4202	-1.04074	+	+	3.15409	-0.6891	+	+	3.4516	-0.957663	+	+	3.12347	-0.674059	0	0	0	0	0	0	0	UniRef90_M3GU46	UniRef90_M3GU46	Succinate dehydrogenase or fumarate reductase, flavoprotein subunit n=97 Tax=Leptospira TaxID=171 RepID=M3GU46_9LEPT	26	26	26	52.1	52.1	52.1	70.449	0	323.31	25008000000	1149	30.2427
+	+	3.37551	1.26912	+	+	1.7023	0.57337	+	+	1.75185	-0.5337	+	+	2.76809	0.941763			0.422314	0.277466	+	+	4.03308	1.43095	+	+	1.62245	0.513697	0	0	0	0	0	0	0	UniRef90_M3GUD6	UniRef90_M3GUD6	CRISPR-associated protein Cas7/Cse4/CasC, subtype TIGR01869 n=45 Tax=Leptospira TaxID=171 RepID=M3GUD6_9LEPT	8	8	8	22.4	22.4	22.4	39.722	0	35.567	751040000	54	23.9204
+	+	2.62423	-0.702682	+	+	2.54685	-0.667661		+	1.55033	-0.228049	+	+	2.745	-0.713181	+	+	3.59504	-1.03775	+	+	2.86217	-0.673999	+	+	2.89501	-0.912097	0	0	0	0	0	0	0	UniRef90_M3GV69	UniRef90_M3GV69	Succinate dehydrogenase iron-sulfur subunit n=95 Tax=Leptospira TaxID=171 RepID=M3GV69_9LEPT	5	5	5	27.6	27.6	27.6	26.679	0	56.836	5610800000	173	28.0457
	+	1.37441	-0.455997	+	+	5.58	-2.09387	+	+	4.85068	-1.59852	+	+	5.86625	-1.33666	+	+	6.24523	-2.30802	+	+	3.12598	-0.980343	+	+	6.7603	-2.0247	0	0	0	0	0	0	0	UniRef90_M3GVM8	UniRef90_M3GVM8	Glycosyltransferase, group 2 family protein n=23 Tax=Leptospira TaxID=171 RepID=M3GVM8_LEPBO	6	6	6	26.6	26.6	26.6	33.72	0	31.642	588710000	33	25.2752
		0.159082	0.0994039		+	0.909075	-0.560922			0.501995	-0.318152	+	+	3.4504	-0.692916		+	1.22614	-0.475214	+	+	1.85282	-0.834495			0.874093	-0.273676	0	0	0	0	0	0	0	UniRef90_M3GVU6	UniRef90_M3GVU6	KR domain protein n=30 Tax=Leptospiraceae TaxID=170 RepID=M3GVU6_9LEPT	3	3	3	11.6	11.6	11.6	29.467	0	13.633	468400000	50	23.9569
		0.251479	-0.0784922	+	+	4.25738	0.823293	+	+	4.56026	0.658247			0.153872	-0.0485697	+	+	4.14904	0.616026		+	1.95155	-0.291385	+	+	2.59005	0.441998	0	0	0	0	0	0	0	UniRef90_M3GW93	UniRef90_M3GW93	Holliday junction DNA helicase RuvB, N-terminal domain protein n=48 Tax=Leptospira TaxID=171 RepID=M3GW93_9LEPT	7	7	7	13.7	13.7	13.7	48.834	0	14.593	1059900000	61	24.6819
		0.518701	0.0844331	+	+	2.21101	0.458433			0.0334591	0.00859785	+	+	2.27868	0.906596	+	+	3.93241	0.580924	+	+	3.65151	0.574118	+	+	2.59709	0.409657	0	0	0	0	0	0	0	UniRef90_M3GWR4	UniRef90_M3GWR4	50S ribosomal protein L19 n=34 Tax=Leptospira TaxID=171 RepID=M3GWR4_9LEPT	6	6	6	24.1	24.1	24.1	16.033	0	16.834	4801800000	162	26.8088
		0.60146	-0.206997	+	+	1.52789	-0.460404			0.139765	-0.0555215	+	+	2.60723	-0.697201	+	+	1.56026	-0.533875	+	+	1.97995	-0.53173		+	1.27523	-0.553439	0	0	0	0	0	0	0	UniRef90_M3GXH1	UniRef90_M3GXH1	Ribose-5-phosphate isomerase B n=83 Tax=Leptospira TaxID=171 RepID=M3GXH1_9LEPT	7	7	7	51	51	51	15.897	0	35.425	1391300000	99	25.5009
		0.658379	-0.412317	+	+	1.92978	-0.902291			0.801169	-0.422563		+	1.11287	-0.59139	+	+	1.69479	-1.02557	+	+	1.3291	-0.615195	+	+	2.17911	-0.946908	0	0	0	0	0	0	0	UniRef90_M3GY06	UniRef90_M3GY06	Uncharacterized protein n=65 Tax=Leptospira TaxID=171 RepID=M3GY06_9LEPT	6	6	6	23.3	23.3	23.3	20.294	0	10.429	412270000	27	24.5819
+	+	2.24124	-0.747551	+	+	2.6968	-0.94805	+	+	2.4106	-0.788461		+	1.29824	-0.500548	+	+	4.41092	-1.8007	+	+	1.83077	-0.610817	+	+	2.85706	-0.985337	0	0	0	0	0	0	0	UniRef90_M3GY16	UniRef90_M3GY16	Signal peptide peptidase SppA, 36K type n=27 Tax=Leptospira TaxID=171 RepID=M3GY16_9LEPT	7	7	7	9.4	9.4	9.4	66.949	0	17.891	1196700000	65	25.9969
		1.58747	-0.145901	+	+	4.66212	0.574501	+	+	5.15738	0.791263			0.628678	0.0750375	+	+	4.23517	0.921776			1.17176	-0.129598	+	+	2.34708	0.465262	0	0	0	0	0	0	0	UniRef90_M3GYH2	UniRef90_M3GYH2	Oxidoreductase, NAD-binding domain protein n=94 Tax=Leptospira TaxID=171 RepID=M3GYH2_9LEPT	20	20	20	51.2	51.2	51.2	36.009	0	209.93	7309800000	637	27.2198
		0.359002	0.193182			0.640541	0.266221			0.677875	0.205055			0.181484	0.173823			0.480605	0.266253			0.914358	0.291272			0.703291	0.225523	0	0	0	0	0	0	0	UniRef90_M3GZD7	UniRef90_M3GZD7	TIGR02300 family protein n=13 Tax=Leptospira TaxID=171 RepID=M3GZD7_9LEPT	3	3	3	14.9	14.9	14.9	17.738	0	12.709	648860000	106	24.0749
		0	NaN			0	NaN			0	NaN			0	NaN			0	NaN			0	NaN			0	NaN	0	0	0	0	0	0	0	UniRef90_M3GZJ2	UniRef90_M3GZJ2	Diguanylate cyclase (GGDEF) domain protein n=23 Tax=Leptospira TaxID=171 RepID=M3GZJ2_9LEPT	3	3	3	8.4	8.4	8.4	47.023	0	13.179	288330000	10	NaN
+	+	2.1948	0.513577	+	+	3.03647	1.44			0.960971	0.298185	+	+	3.54775	0.967193	+	+	1.89786	1.21995	+	+	2.97862	0.975149	+	+	4.0133	1.18662	0	0	0	0	0	0	0	UniRef90_M3H1U1	UniRef90_M3H1U1	Scavenger mRNA decapping enzyme n=36 Tax=Leptospira TaxID=171 RepID=M3H1U1_9LEPT	8	8	8	57.8	57.8	57.8	19.952	0	44.123	454620000	20	22.8623
		0.0729453	0.0836465			0	-1.02698			0	-0.567655			0	NaN			0	-0.89927			0	NaN			0	NaN	0	0	0	0	0	0	0	UniRef90_M3H1X6	UniRef90_M3H1X6	TRL-like family protein n=26 Tax=Leptospira TaxID=171 RepID=M3H1X6_9LEPT	2	2	2	19	19	19	14.579	0	46.526	307330000	15	NaN
+	+	2.32967	-0.469391			0.135037	0.0165877		+	1.83578	0.242071	+	+	3.89359	-0.854126	+	+	2.00046	-0.36603	+	+	3.99108	-0.511019			1.2851	-0.1578	0	0	0	0	0	0	0	UniRef90_M3H218	UniRef90_M3H218	Uncharacterized protein n=83 Tax=Leptospiraceae TaxID=170 RepID=M3H218_9LEPT	13	13	13	43	43	43	31.895	0	47.791	3141400000	246	26.568
+	+	2.07316	-0.666602	+	+	4.78723	-1.33411	+	+	3.49273	-0.733791	+	+	2.1574	-1.17977	+	+	4.60595	-1.29518	+	+	4.26758	-1.09078	+	+	4.50301	-1.24866	0	0	0	0	0	0	0	UniRef90_M3H237	UniRef90_M3H237	PF13785 domain protein n=70 Tax=Leptospira TaxID=171 RepID=M3H237_9LEPT	10	10	10	16.1	16.1	16.1	75.795	0	72.084	1859300000	155	26.8089
		0.960663	-0.24078			0.676406	-0.156364		+	1.66342	0.226438			0	-0.436949	+	+	2.00015	-0.637887			0.481138	-0.1267			0.191664	0.0646544	0	0	0	0	0	0	0	UniRef90_M3H277	UniRef90_M3H277	Replicative DNA helicase n=96 Tax=Leptospira TaxID=171 RepID=M3H277_9LEPT	5	5	5	11.3	11.3	11.3	49.948	0	13.593	194670000	19	22.6949
+	+	3.50888	1.81236	+	+	5.34573	1.41295	+	+	3.54077	0.755538	+	+	1.59287	-0.611871	+	+	2.15765	-0.630976	+	+	5.7652	2.09712	+	+	4.08806	1.31117	0	0	0	0	0	0	0	UniRef90_M3H281	UniRef90_M3H281	Uncharacterized protein n=29 Tax=Leptospira TaxID=171 RepID=M3H281_9LEPT	6	6	6	14.8	14.8	14.8	49.787	0	38.404	6475500000	174	26.1608
	+	1.53688	-0.443924	+	+	2.84155	-0.96969	+	+	1.86969	-0.658195			0.431792	-0.224007	+	+	1.55862	-1.37135			0.697575	-0.236921	+	+	1.97382	-1.10984	0	0	0	0	0	0	0	UniRef90_M3H2Q4	UniRef90_M3H2Q4	Peptidase, M23 family n=92 Tax=Leptospira TaxID=171 RepID=M3H2Q4_9LEPT	8	8	8	27.4	27.4	27.4	38.617	0	42.605	441930000	28	24.5574
	+	0.997089	0.624975			0.185119	0.289512			0.119799	-0.151128			0	0.1492			0.129443	-0.176907	+	+	1.21106	0.672732			0	-0.924174	0	0	0	0	0	0	0	UniRef90_M3H3S5	UniRef90_M3H3S5	3-hydroxybutyryl-CoA dehydratase n=59 Tax=Leptospira TaxID=171 RepID=M3H3S5_9LEPT	5	5	5	17.9	17.9	17.9	27.696	0	9.0241	677100000	27	23.9628
+	+	1.89286	0.680062		+	1.56904	-0.238096		+	1.5661	-0.238025			0	0.252377			0.954288	0.234638		+	1.14743	0.247379			0.205849	-0.183994	0	0	0	0	0	0	0	UniRef90_M3H407	UniRef90_M3H407	Phosphoserine phosphatase SerB n=26 Tax=Leptospira TaxID=171 RepID=M3H407_9LEPT	2	2	2	8.2	8.2	8.2	32.941	0	33.84	304210000	17	23.1025
		1.57528	-0.17451	+	+	2.24527	-0.342002		+	1.92549	0.245917	+	+	1.6235	-0.70154			0.497037	-0.109076	+	+	3.53096	-0.509798	+	+	3.9567	-0.483353	0	0	0	0	0	0	0	UniRef90_M3H441	UniRef90_M3H441	Riboflavin biosynthesis protein RibBA n=102 Tax=Leptospira TaxID=171 RepID=M3H441_9LEPT	18	18	18	46.6	46.6	46.6	44.51	0	82.768	2849000000	297	26.4353
		0.562994	0.0683837			0.111309	0.0231814			0.750303	-0.0882306			0.982895	-0.199712		+	1.34521	0.286922			0.177835	-0.027473			0.764254	0.118896	0	0	0	0	0	0	0	UniRef90_M3H4B1	UniRef90_M3H4B1	Polymer-forming cytoskeletal family protein n=16 Tax=Leptospira TaxID=171 RepID=M3H4B1_9LEPT	6	6	6	41.1	41.1	41.1	20.196	0	110.58	3617400000	174	26.55
		0.756034	0.78918			0.13079	0.153427			0.0966329	-0.122477			0.137669	-0.184402			0.205849	0.276109			0.221591	0.235374			0.0734904	0.107177	0	0	0	0	0	0	0	UniRef90_M3H4L3	UniRef90_M3H4L3	Uncharacterized protein n=22 Tax=Leptospira TaxID=171 RepID=M3H4L3_9LEPT	2	2	2	14.1	14.1	14.1	18.822	0	22.824	1724600000	76	25.7695
+	+	2.55286	-0.411478	+	+	2.46719	-0.327898			0.000740226	0.000157833	+	+	5.03484	-1.02034			1.07949	-0.157497	+	+	4.29472	-0.847132	+	+	2.61044	-0.320221	0	0	0	0	0	0	0	UniRef90_M3H531	UniRef90_M3H531	Dihydrolipoyllysine-residue succinyltransferase component of 2-oxoglutarate dehydrogenase complex n=25 Tax=Leptospira TaxID=171 RepID=M3H531_9LEPT	15	15	15	42.9	42.9	42.9	43.915	0	247.09	9965600000	506	28.5447
		1.34953	-0.193386	+	+	2.60927	-0.367165	+	+	2.60135	0.327867	+	+	4.97328	-0.765326	+	+	3.46062	-0.492171	+	+	4.83058	-0.646642		+	1.71659	-0.188897	0	0	0	0	0	0	0	UniRef90_M3H596	UniRef90_M3H596	Dihydrolipoyl dehydrogenase n=133 Tax=Leptospiraceae TaxID=170 RepID=M3H596_9LEPT	10	10	10	21	21	21	49.95	0	44.15	3786800000	262	27.0377
		0.565183	-0.185497			0.474104	0.138565			0.485726	0.121671			0.368274	-0.189404			0.734672	0.158867		+	1.21622	-0.284969			0.0732775	-0.0315223	0	0	0	0	0	0	0	UniRef90_M3HIR6	UniRef90_M3HIR6	Uncharacterized protein n=24 Tax=Leptospira TaxID=171 RepID=M3HIR6_LEPBO	10	10	10	40.3	40.3	40.3	29.524	0	52.885	777180000	138	24.4633
		0.301258	-0.192792		+	1.12559	0.405855			0.190853	-0.0993576	+	+	3.05218	1.36274	+	+	1.40365	0.557586	+	+	3.29724	1.19192	+	+	2.30572	0.720122	0	0	0	0	0	0	0	UniRef90_M3HS26	UniRef90_M3HS26	Transketolase, thiamine pyrophosphate-binding domain protein n=71 Tax=Leptospira TaxID=171 RepID=M3HS26_LEPBO	9	9	9	34.5	34.5	34.5	34.649	0	52.216	1775300000	110	24.7146
+	+	4.839	2.32824	+	+	5.60546	2.26769	+	+	4.66991	1.41602		+	1.37339	-0.475784	+	+	4.34152	1.21807	+	+	4.2821	1.42682	+	+	5.55647	2.21638	0	0	0	0	0	0	0	UniRef90_M3HVX4	UniRef90_M3HVX4	Beta-ketoacyl synthase, C-terminal domain protein n=8 Tax=Leptospira TaxID=171 RepID=M3HVX4_LEPBO	14	14	12	45.6	45.6	42.5	54.343	0	267.48	14916000000	270	26.7554
		0.602351	0.201681	+	+	1.97291	0.618451		+	1.01157	0.39991			0.0791693	0.0380022		+	1.35487	0.439775			0.100944	-0.0442338		+	0.965874	0.303779	0	0	0	0	0	0	0	UniRef90_M3IHC1	UniRef90_M3IHC1	PF03961 family protein n=119 Tax=Leptospiraceae TaxID=170 RepID=M3IHC1_LEPIT	8	8	8	11.5	11.5	11.5	73.678	0	40.339	504420000	51	23.7378
		0.706986	-0.366582	+	+	2.46168	0.576753			0.439749	0.154628		+	1.40575	0.540393	+	+	1.84829	0.431016			0.329872	-0.0984497			0.915371	0.25992	0	0	0	0	0	0	0	UniRef90_M5ZWH9	UniRef90_M5ZWH9	Flagellar secretion chaperone FliS n=30 Tax=Leptospiraceae TaxID=170 RepID=M5ZWH9_9LEPT	7	7	7	45	45	45	16.764	0	46.859	483610000	193	23.5662
+	+	2.76385	2.59528	+	+	3.34674	3.34952			0	0.0499757	+	+	1.69961	2.78326	+	+	3.39739	3.25204	+	+	3.10339	2.8851	+	+	3.53695	3.54759	0	0	0	0	0	0	0	UniRef90_M5ZY43	UniRef90_M5ZY43	Sigma factor regulatory protein, FecR/PupR family n=21 Tax=Leptospira TaxID=171 RepID=M5ZY43_9LEPT	5	5	5	11.5	11.5	11.5	39.062	0	11.11	532580000	51	20.2006
	+	1.52069	0.367593	+	+	2.07826	0.331284			0.108608	-0.0209856	+	+	2.71066	0.68519	+	+	2.95435	0.780055	+	+	3.81205	0.602581	+	+	2.3994	0.413843	0	0	0	0	0	0	0	UniRef90_M5ZZZ9	UniRef90_M5ZZZ9	Acetyl-CoA acetyltransferase n=112 Tax=Leptospiraceae TaxID=170 RepID=M5ZZZ9_9LEPT	13	13	13	41.2	41.2	41.2	40.687	0	323.31	18741000000	446	28.4398
		0	0.629335			0	0.363827			0	0.785807			0	NaN			0	0.520285			0	0.513895			0	0.424092	0	0	0	0	0	0	0	UniRef90_M6A4I4	UniRef90_M6A4I4	Nicotinate-nucleotide diphosphorylase (Carboxylating) n=25 Tax=Leptospira TaxID=171 RepID=M6A4I4_9LEPT	3	3	3	7.6	7.6	7.6	34.151	0.00062696	3.7683	75057000	19	NaN
		0.449043	-0.211352	+	+	3.32707	-0.917156		+	1.16377	-0.295677	+	+	2.36333	-0.769149		+	1.31125	-0.386228	+	+	2.41468	-0.626109	+	+	2.86822	-0.840501	0	0	0	0	0	0	0	UniRef90_M6A6H9	UniRef90_M6A6H9	Uncharacterized protein n=67 Tax=Leptospira TaxID=171 RepID=M6A6H9_9LEPT	6	6	6	58.8	58.8	58.8	16.674	0	323.31	3574500000	216	27.1059
+	+	2.42293	-0.463818	+	+	2.84988	-0.303944	+	+	3.2283	-0.318848	+	+	3.9266	-0.560088			1.11314	-0.129377	+	+	3.92266	-0.489267		+	2.13651	-0.227547	0	0	0	0	0	0	0	UniRef90_M6A6Z4	UniRef90_M6A6Z4	4Fe-4S dicluster domain protein n=81 Tax=Leptospira TaxID=171 RepID=M6A6Z4_9LEPT	23	23	23	27.6	27.6	27.6	111.23	0	323.31	53785000000	1194	30.9349
		0.710028	0.291377			0.722643	0.205839			0.288604	-0.0694644			0	0.548468			0.918402	0.219426	+	+	1.76683	0.530646		+	1.33122	0.199247	0	0	0	0	0	0	0	UniRef90_M6A7Z0	UniRef90_M6A7Z0	50S ribosomal protein L33 n=55 Tax=Leptospira TaxID=171 RepID=M6A7Z0_9LEPT	2	2	2	31.5	31.5	31.5	6.3876	0.00064226	4.2683	906840000	34	NaN
+	+	2.38988	2.29414	+	+	2.16602	1.01089			0	0.325439			0	1.64104			0	0.921701	+	+	2.81253	1.76728	+	+	2.01154	1.22525	0	0	0	0	0	0	0	UniRef90_M6A9Q4	UniRef90_M6A9Q4	Cytochrome C-type biogenesis protein CcmE n=83 Tax=Leptospira TaxID=171 RepID=M6A9Q4_9LEPT	3	3	3	19.1	19.1	19.1	18.052	0	10.966	121240000	57	20.7345
		0.0347283	-0.0240569			1.59863	-0.175249	+	+	5.09721	0.475375	+	+	1.77944	0.602016	+	+	3.74858	-0.869492	+	+	4.30954	0.483623		+	2.00346	-0.255815	0	0	0	0	0	0	0	UniRef90_M6AC99	UniRef90_M6AC99	4-phosphoerythronate dehydrogenase n=26 Tax=Leptospira TaxID=171 RepID=M6AC99_9LEPT	10	10	10	34.3	34.3	34.3	37.112	0	113.7	1562400000	160	25.318
		0.463902	-0.325741			0.565353	0.495037		+	0.8513	0.389603		+	1.00699	-0.63308			0.558584	0.477232			0.419636	-0.19287			0.575526	0.58357	0	0	0	0	0	0	0	UniRef90_M6ACB1	UniRef90_M6ACB1	Exopolysaccharide biosynthesis polyprenyl glycosylphosphotransferase n=24 Tax=Leptospira TaxID=171 RepID=M6ACB1_9LEPT	4	4	4	8.3	8.3	8.3	48.629	0	6.8021	164400000	68	21.9851
+	+	2.36961	-0.399402		+	1.69635	0.295273			0.411621	0.0585384			0.0711113	-0.0268831	+	+	1.89055	0.480177			0.0853925	-0.019443		+	1.76609	0.221045	0	0	0	0	0	0	0	UniRef90_M6ACZ2	UniRef90_M6ACZ2	Signal peptidase I n=100 Tax=Leptospiraceae TaxID=170 RepID=M6ACZ2_9LEPT	11	11	11	25.7	25.7	25.7	38	0	68.492	3836200000	231	26.5331
		0.88405	-0.268004	+	+	1.64512	0.8144	+	+	4.69049	1.1805			0	NaN			0	NaN		+	1.15515	-0.299247	+	+	1.52538	0.561447	0	0	0	0	0	0	0	UniRef90_M6AEU4	UniRef90_M6AEU4	PhoU domain protein n=6 Tax=Leptospira TaxID=171 RepID=M6AEU4_9LEPT	7	7	3	37	37	16.7	24.664	0	118.91	591640000	28	23.8425
		0.118748	0.0643511			0.822827	-0.231198	+	+	3.49526	-1.06937			0.394817	-0.165957			0.942683	-0.344177			0.643658	0.231075			0.521582	0.16543	0	0	0	0	0	0	0	UniRef90_M6AEV6	UniRef90_M6AEV6	Putative sugar O-methyltransferase n=38 Tax=Leptospira TaxID=171 RepID=M6AEV6_9LEPT	4	4	4	15.4	15.4	15.4	40.968	0	71.338	1188600000	60	24.888
		0.255937	-0.210471			0.337548	0.201948			0.0331673	-0.0249472		+	1.23055	0.636992			0.736343	0.347973		+	1.08382	0.512638			0.0465206	0.035759	0	0	0	0	0	0	0	UniRef90_M6AGT6	UniRef90_M6AGT6	Valine--tRNA ligase n=83 Tax=Leptospiraceae TaxID=170 RepID=M6AGT6_9LEPT	11	11	11	13.5	13.5	13.5	95.257	0	24.733	903040000	91	24.8588
	+	1.30329	-0.376098	+	+	2.47553	0.570315		+	1.65235	0.353312			0.417931	0.131728		+	1.55703	0.401018			0.117572	0.0566015	+	+	2.24591	0.526548	0	0	0	0	0	0	0	UniRef90_M6AGT8	UniRef90_M6AGT8	Acetyl xylan esterase n=102 Tax=Leptospira TaxID=171 RepID=M6AGT8_9LEPT	11	11	11	40.5	40.5	40.5	36.349	0	120.84	1290600000	122	24.5536
		0.630592	-0.158046	+	+	3.32928	-1.66845	+	+	3.14463	-0.985416	+	+	2.6346	-1.87857	+	+	3.33845	-1.61445	+	+	3.17634	-1.43674	+	+	4.72273	-1.58678	0	0	0	0	0	0	0	UniRef90_M6AH92	UniRef90_M6AH92	Uncharacterized protein n=17 Tax=Leptospira TaxID=171 RepID=M6AH92_9LEPT	6	6	6	53.7	53.7	53.7	15.132	0	84.264	742830000	59	25.4222
+	+	1.93036	1.15118			0.174553	0.142085			0.140165	0.0417409	+	+	4.65464	1.78877			0.595057	-0.248489	+	+	4.72142	1.12508	+	+	4.34124	1.01039	0	0	0	0	0	0	0	UniRef90_M6AK55	UniRef90_M6AK55	Probable endolytic peptidoglycan transglycosylase RlpA n=25 Tax=Leptospiraceae TaxID=170 RepID=M6AK55_9LEPT	7	7	7	19.9	19.9	19.9	36.733	0	13.274	809900000	76	23.6824
+	+	2.67085	0.574812			1.48973	-0.178069			0.918339	0.109946	+	+	4.79547	1.02766			1.6344	0.181991		+	1.96206	0.175772			0.0187231	0.00296354	0	0	0	0	0	0	0	UniRef90_M6AK61	UniRef90_M6AK61	Redoxin n=88 Tax=Leptospira TaxID=171 RepID=M6AK61_9LEPT	13	13	13	65.8	65.8	65.8	21.515	0	160.43	46203000000	492	30.0501
	+	2.78874	-0.308661	+	+	3.16605	-0.331835			0.131631	0.016077	+	+	4.86587	-0.557354			1.38357	-0.167409	+	+	4.55387	-0.386446	+	+	3.5763	-0.283854	0	0	0	0	0	0	0	UniRef90_M6ALX1	UniRef90_M6ALX1	DNA-binding helix-turn-helix protein n=112 Tax=Leptospiraceae TaxID=170 RepID=M6ALX1_9LEPT	18	18	18	49.7	49.7	49.7	41.754	0	323.31	8012300000	396	28.1139
		1.19656	-0.231427	+	+	2.73046	-0.475804			0.409352	0.099021	+	+	4.01673	0.863485	+	+	3.35079	-1.20027	+	+	1.82124	0.408058	+	+	2.16218	-0.626224	0	0	0	0	0	0	0	UniRef90_M6AM91	UniRef90_M6AM91	3-deoxy-D-manno-octulosonate cytidylyltransferase n=57 Tax=Leptospiraceae TaxID=170 RepID=M6AM91_9LEPT	8	8	8	29.2	29.2	29.2	28.212	0	93.547	1629000000	139	25.7176
		1.14426	-0.22613	+	+	3.99566	-0.718738	+	+	2.72728	-0.348441		+	2.03797	-0.300952	+	+	4.48832	-0.769596	+	+	2.33931	-0.313169	+	+	4.54242	-0.782472	0	0	0	0	0	0	0	UniRef90_M6AQ90	UniRef90_M6AQ90	Signal peptide peptidase SppA, 36K type n=89 Tax=Leptospira TaxID=171 RepID=M6AQ90_9LEPT	16	16	16	49.5	49.5	49.5	36.567	0	140.47	7991000000	459	28.3025
+	+	1.96144	0.768092	+	+	3.41917	0.958638			0.794653	-0.187177			0	0.412651		+	0.938128	0.672803			0.10824	0.0720921	+	+	2.18516	0.813052	0	0	0	0	0	0	0	UniRef90_M6AQW3	UniRef90_M6AQW3	Outer membrane efflux protein n=33 Tax=Leptospira TaxID=171 RepID=M6AQW3_9LEPT	6	6	6	11.3	11.3	11.3	54.086	0	12.677	271930000	34	NaN
		0.114958	-0.0663366			1.08889	0.197327			0.271175	0.0688796			0.503375	0.136133			0.593601	-0.220598			1.19584	0.199811		+	1.14737	0.233765	0	0	0	0	0	0	0	UniRef90_M6AU04	UniRef90_M6AU04	N-acetyl sugar amidotransferase n=27 Tax=Leptospira TaxID=171 RepID=M6AU04_9LEPT	7	7	7	22.4	22.4	22.4	44.696	0	108.1	2920100000	116	26.3799
+	+	2.03345	-0.666261	+	+	2.23796	-0.703583			0.44159	-0.157195			0	-1.62284	+	+	1.70133	-1.15482	+	+	3.11831	-0.960143	+	+	2.7279	-0.865604	0	0	0	0	0	0	0	UniRef90_M6B0U5	UniRef90_M6B0U5	CDP-diacylglycerol--glycerol-3-phosphate 3-phosphatidyltransferase n=8 Tax=Leptospira TaxID=171 RepID=M6B0U5_9LEPT	3	3	3	12.9	12.9	12.9	28.11	0	8.8726	578140000	33	24.9328
		0	-0.685596			0.101865	-0.130039			0.55581	0.621259			0	NaN			0.240265	-0.273452			0	-0.490713			0.0406296	0.039505	0	0	0	0	0	0	0	UniRef90_M6BC75	UniRef90_M6BC75	Outer membrane protein, OMP85 family n=13 Tax=Leptospiraceae TaxID=170 RepID=M6BC75_LEPBO	7	7	7	12.5	12.5	12.5	63.486	0	13.378	154390000	15	NaN
		0.851406	-0.728753	+	+	2.31124	-1.77791		+	1.05042	-0.811324	+	+	1.57278	-1.12727			0	-1.78254	+	+	2.22859	-1.29695	+	+	2.2929	-1.7352	0	0	0	0	0	0	0	UniRef90_M6BD56	UniRef90_M6BD56	Uncharacterized protein n=27 Tax=Leptospira TaxID=171 RepID=M6BD56_LEPBO	3	3	3	5.9	5.9	5.9	69.592	0	16.177	36898000	37	20.7949
		0	-0.198393			0	0.2596			0	0.735836			0	NaN			0	-0.0241127			0	-0.235971			0	0.381622	0	0	0	0	0	0	0	UniRef90_M6BDV4;UniRef90_Q04PN4	UniRef90_M6BDV4;UniRef90_Q04PN4	WGR domain protein n=6 Tax=Leptospira borgpetersenii TaxID=174 RepID=M6BDV4_LEPBO;WGR domain-containing protein n=1 Tax=Leptospira borgpetersenii serovar Hardjo-bovis (strain JB197) TaxID=355277 RepID=Q04PN4_LEPBJ	4	4	4	8.6	8.6	8.6	48.18	0.0058617	2.5875	1008300000	14	NaN
+	+	5.92452	4.80171	+	+	6.09861	4.59557			0.448893	0.249556	+	+	4.65072	3.48535	+	+	4.84125	3.91522	+	+	5.89236	4.41113	+	+	5.99897	4.69576	0	0	0	0	0	0	0	UniRef90_M6BED6	UniRef90_M6BED6	CHASE3 domain protein n=15 Tax=Leptospira TaxID=171 RepID=M6BED6_LEPBO	13	13	13	33.3	33.3	33.3	53.823	0	193	2182400000	181	22.09
		0	-0.509364			0	-0.757526			0.2405	0.123891			0	NaN		+	1.02696	-0.443823		+	1.04997	-0.46888			0	-0.659307	0	0	0	0	0	0	0	UniRef90_M6BFE3	UniRef90_M6BFE3	Uncharacterized protein n=13 Tax=Leptospiraceae TaxID=170 RepID=M6BFE3_LEPBO	3	3	3	18.3	18.3	18.3	25.111	0	7.371	217500000	13	NaN
	+	1.75911	0.283213			0.544812	-0.100502			0.60944	-0.144643	+	+	3.29473	-2.32879	+	+	3.06747	-0.662211	+	+	3.94978	-0.807934		+	1.34256	-0.197799	0	0	0	0	0	0	0	UniRef90_M6BH33	UniRef90_M6BH33	Stage II sporulation protein E n=6 Tax=Leptospira borgpetersenii TaxID=174 RepID=M6BH33_LEPBO	30	28	28	31.7	30.2	30.2	122.18	0	81.008	3237200000	307	26.5725
	+	1.40615	0.321319		+	1.72562	0.198796			0.760727	-0.0773339			0.612403	-0.235762			0.908482	0.105353	+	+	4.66434	0.473592		+	1.37159	0.209076	0	0	0	0	0	0	0	UniRef90_M6BIC3	UniRef90_M6BIC3	TPR_REGION domain-containing protein n=30 Tax=Leptospira TaxID=171 RepID=M6BIC3_LEPBO	20	20	20	33.4	33.4	33.4	75.145	0	103.65	1747400000	188	25.3221
		0.530463	0.319982	+	+	3.4156	-2.78747			0	-1.18565			0.135631	-0.127821	+	+	1.51201	-1.78363			0.0887259	0.0714316	+	+	2.52846	-2.07291	0	0	0	0	0	0	0	UniRef90_M6BIE6	UniRef90_M6BIE6	PGAP1-like protein n=14 Tax=Leptospira TaxID=171 RepID=M6BIE6_LEPBO	7	7	6	16.8	16.8	13.5	47.047	0	22.318	319820000	52	23.1772
+	+	1.2163	-1.91926	+	+	3.30524	-2.38912	+	+	4.90759	2.62195			0.00474349	0.00413942	+	+	2.37355	-1.53864	+	+	2.23215	-2.01346	+	+	2.76702	-2.35355	0	0	0	0	0	0	0	UniRef90_M6BJX7	UniRef90_M6BJX7	Sphingomyelin phosphodiesterase (Fragment) n=2 Tax=Leptospira borgpetersenii TaxID=174 RepID=M6BJX7_LEPBO	9	9	3	18.2	18.2	4.6	69.123	0	69.609	749640000	38	23.8923
+	+	2.39468	-0.933027	+	+	4.43861	-1.08165	+	+	3.81689	-0.648773	+	+	2.40517	-1.14743	+	+	5.77512	-1.156	+	+	3.74557	-0.780163	+	+	3.46803	-0.980925	0	0	0	0	0	0	0	UniRef90_M6BL91	UniRef90_M6BL91	Peptidase, M23 family n=22 Tax=Leptospira TaxID=171 RepID=M6BL91_LEPBO	9	9	9	33.5	33.5	33.5	39.607	0	58.527	749330000	83	25.0882
		0	3.10296			0	2.43659			0	0.611183			0	NaN			0	1.85669			0	1.93605			0	2.41522	0	0	0	0	0	0	0	UniRef90_M6BNR1	UniRef90_M6BNR1	Histidine kinase A domain protein n=2 Tax=Leptospira TaxID=171 RepID=M6BNR1_LEPBO	10	3	3	42.5	19.3	19.3	31.88	0	9.0859	1105800000	26	23.0696
		0	NaN			0	NaN			0	NaN			0	NaN			0	NaN			0	NaN			0	NaN	0	0	0	0	0	0	0	UniRef90_M6BPG6	UniRef90_M6BPG6	Uncharacterized protein n=1 Tax=Leptospira borgpetersenii serovar Hardjo-bovis str. Sponselee TaxID=1303729 RepID=M6BPG6_LEPBO	2	2	2	13.7	13.7	13.7	11.672	0	13.468	434760000	26	NaN
		0.643907	0.132889			0.164346	0.0580746		+	1.76216	-0.296959	+	+	2.29334	0.490642			0.0421093	0.013334	+	+	1.39539	0.496888			0.418971	0.0824661	0	0	0	0	0	0	0	UniRef90_M6BQ14	UniRef90_M6BQ14	Arylsulfatase n=10 Tax=Leptospira TaxID=171 RepID=M6BQ14_LEPBO	3	3	3	5.3	5.3	5.3	92.611	0.0024155	3.0671	201170000	7	22.5808
		0.367575	0.14501			0.4988	0.168127		+	1.11719	-0.481316			0.28351	0.107669			0.636889	0.225827			0.126384	-0.0535374			0.760699	0.335601	0	0	0	0	0	0	0	UniRef90_M6BQ63	UniRef90_M6BQ63	Uncharacterized protein n=10 Tax=Leptospiraceae TaxID=170 RepID=M6BQ63_LEPBO	6	6	6	36	36	36	17.32	0	136.65	582510000	219	24.3027
		0	NaN			0	NaN			0	NaN			0	NaN			0	NaN			0	NaN			0	NaN	0	0	0	0	0	0	0	UniRef90_M6BQL7	UniRef90_M6BQL7	Catalase n=3 Tax=Leptospira borgpetersenii TaxID=174 RepID=M6BQL7_LEPBO	17	17	17	44.2	44.2	44.2	42.177	0	60.272	2074100000	87	NaN
+	+	1.90315	-0.699013			0.152307	-0.054369			0.794604	0.259885			0	NaN			0	-0.0258026			1.09236	-0.22478			0.143173	-0.039669	0	0	0	0	0	0	0	UniRef90_M6BQR8	UniRef90_M6BQR8	Cytidylyltransferase n=13 Tax=Leptospira TaxID=171 RepID=M6BQR8_LEPBO	3	3	3	4.2	4.2	4.2	59.644	0.0029709	2.7839	235890000	19	NaN
		0	2.18156			0	4.05345			0	0.617063			0	4.51091			0	3.99965			0	3.57756			0	4.03298	0	0	0	0	0	0	0	UniRef90_M6BTR2	UniRef90_M6BTR2	Uncharacterized protein n=3 Tax=Leptospira borgpetersenii serovar Hardjo-bovis TaxID=338217 RepID=M6BTR2_LEPBO	4	4	4	16.9	16.9	16.9	29.69	0	22.005	506200000	41	NaN
		0	NaN			0	NaN			0	NaN			0	NaN			0	NaN			0	NaN			0	NaN	0	0	0	0	0	0	0	UniRef90_M6BTS9	UniRef90_M6BTS9	Strictosidine synthase n=22 Tax=Leptospira TaxID=171 RepID=M6BTS9_LEPBO	3	3	3	9.2	9.2	9.2	40.15	0	5.6564	104050000	7	NaN
+	+	5.00749	1.88674	+	+	4.70009	1.25849	+	+	2.91427	-0.507208		+	1.42362	0.490652	+	+	4.11279	1.06335	+	+	3.79243	1.06253	+	+	5.09358	1.24792	0	0	0	0	0	0	0	UniRef90_M6BU61	UniRef90_M6BU61	Protein-glutamate O-methyltransferase CheR n=94 Tax=Leptospira TaxID=171 RepID=M6BU61_LEPBO	19	19	19	60	60	60	33.868	0	323.31	5600700000	394	26.146
		0.647414	0.106084		+	2.24627	0.282687	+	+	4.39361	0.72961			0.666893	0.162765	+	+	2.98579	0.570085			0.827705	0.141623		+	2.07174	0.269438	0	0	0	0	0	0	0	UniRef90_M6BUN0	UniRef90_M6BUN0	HTH arsR-type domain-containing protein n=9 Tax=Leptospira TaxID=171 RepID=M6BUN0_LEPBO	6	6	6	25.4	25.4	25.4	30.342	0	88.083	2109000000	172	25.5461
		0.294641	0.273287		+	0.78301	0.427086		+	1.3549	-0.312123			0.126935	-0.0952044			0.0880565	0.120063	+	+	3.34176	1.20912			0.565175	0.240185	0	0	0	0	0	0	0	UniRef90_M6BVN8	UniRef90_M6BVN8	Uncharacterized protein n=12 Tax=Leptospira TaxID=171 RepID=M6BVN8_LEPBO	4	4	4	65.1	65.1	65.1	7.6459	0	12.398	1532800000	58	25.1679
+	+	2.74173	-0.898615	+	+	4.08945	-0.850431		+	1.64194	0.25998	+	+	4.25382	-1.08943	+	+	3.15506	-0.872446	+	+	4.02044	-1.05079	+	+	4.80169	-1.0644	0	0	0	0	0	0	0	UniRef90_M6BVZ6	UniRef90_M6BVZ6	Uncharacterized protein n=17 Tax=Leptospira TaxID=171 RepID=M6BVZ6_LEPBO	8	8	8	30.5	30.5	30.5	25.993	0	15.223	600450000	116	24.7665
		0	NaN			0	NaN			0.209103	-0.0774307			0	NaN			0	NaN			0	NaN			0	NaN	0	0	0	0	0	0	0	UniRef90_M6BVZ8;UniRef90_Q04NC0	UniRef90_M6BVZ8;UniRef90_Q04NC0	PBP family protein n=1 Tax=Leptospira borgpetersenii serovar Hardjo-bovis str. Sponselee TaxID=1303729 RepID=M6BVZ8_LEPBO;PstS ABC-type phosphate transport system protein n=41 Tax=Leptospira TaxID=171 RepID=Q04NC0_LEPBJ	4	4	4	15.7	15.7	15.7	25.007	0	6.8537	68016000	7	23.205
		0.421489	0.166737	+	+	3.48647	0.735821	+	+	2.06765	0.406137			0.0559868	0.0346017			0.0959353	0.108914	+	+	2.42436	0.597618	+	+	3.79066	0.706411	0	0	0	0	0	0	0	UniRef90_M6BWA2;UniRef90_M3G6Z8	UniRef90_M6BWA2;UniRef90_M3G6Z8	STAS domain protein n=22 Tax=Leptospira TaxID=171 RepID=M6BWA2_LEPBO;STAS domain protein n=52 Tax=Leptospira TaxID=171 RepID=M3G6Z8_9LEPT	2	2	2	17	17	17	12.537	0	7.1518	716320000	86	23.9555
		0	0.126807			0	0.804173			0	1.21347			0	0.00233841			0	1.30634			0	0.375658			0	0.712532	0	0	0	0	0	0	0	UniRef90_M6BWG6	UniRef90_M6BWG6	Glutamate 5-kinase n=3 Tax=Leptospira borgpetersenii serovar Hardjo-bovis TaxID=338217 RepID=M6BWG6_LEPBO	5	5	5	18.5	18.5	18.5	34.147	0	14.912	229610000	13	22.4955
+	+	5.36048	2.58306	+	+	2.3022	1.64586			0.351837	-0.100808	+	+	1.65759	1.00022	+	+	2.76499	1.55773	+	+	2.15379	0.876638	+	+	3.02616	1.37683	0	0	0	0	0	0	0	UniRef90_M6BWJ7	UniRef90_M6BWJ7	GHKL domain protein n=20 Tax=Leptospira TaxID=171 RepID=M6BWJ7_LEPBO	11	11	11	23.9	23.9	23.9	63.86	0	31.013	1771300000	55	24.0046
		0	0.463044			0	0.606476			0	0.466037			0	NaN			0	0.310864			0	-0.0495319			0	0.334231	0	0	0	0	0	0	0	UniRef90_M6BWW8	UniRef90_M6BWW8	Restriction endonuclease n=55 Tax=Leptospira TaxID=171 RepID=M6BWW8_LEPBO	5	5	5	9.8	9.8	9.8	62.588	0	9.9477	201290000	14	NaN
		0	-0.170323			0	-0.274888		+	0.82949	0.481728			0	NaN			0	NaN			1.31553	-0.109193			0	-0.319014	0	0	0	0	0	0	0	UniRef90_M6BXF5;UniRef90_M6BNP3;UniRef90_M6C1W3;UniRef90_M6BUA5;UniRef90_Q04UG3	UniRef90_M6BXF5;UniRef90_M6BNP3;UniRef90_M6C1W3;UniRef90_M6BUA5;UniRef90_Q04UG3	Transposase_31 domain-containing protein n=16 Tax=Leptospira borgpetersenii TaxID=174 RepID=M6BXF5_LEPBO;Uncharacterized protein n=1 Tax=Leptospira borgpetersenii serovar Hardjo-bovis str. Sponselee TaxID=1303729 RepID=M6BNP3_LEPBO;Uncharacterized protein	2	2	2	11.7	11.7	11.7	20.828	0	8.0444	141330000	28	22.8715
+	+	3.86115	2.18756	+	+	1.62845	0.798582	+	+	2.41696	0.964942			0	NaN	+	+	2.84019	-1.78153		+	0.785696	0.542429		+	0.72866	0.396465	0	0	0	0	0	0	0	UniRef90_M6BXM1	UniRef90_M6BXM1	Uncharacterized protein n=7 Tax=Leptospira TaxID=171 RepID=M6BXM1_LEPBO	6	6	6	69.4	69.4	69.4	12.609	0	153.03	2990600000	51	25.3612
+	+	2.96238	-1.61739	+	+	2.61666	-1.82262	+	+	2.10969	-1.11193	+	+	2.06878	-1.06945	+	+	2.19407	-2.15662	+	+	2.28963	-1.55128	+	+	2.34547	-2.42027	0	0	0	0	0	0	0	UniRef90_M6BXU7	UniRef90_M6BXU7	Peptidase, M48 family n=8 Tax=Leptospira TaxID=171 RepID=M6BXU7_LEPBO	4	4	4	17.9	17.9	17.9	32.004	0	9.3271	255910000	23	23.5603
		0	NaN			0	NaN			0	NaN			0	NaN			0	NaN			0	NaN			0	NaN	0	0	0	0	0	0	0	UniRef90_M6BYS1	UniRef90_M6BYS1	Uncharacterized protein n=1 Tax=Leptospira borgpetersenii serovar Hardjo-bovis str. Sponselee TaxID=1303729 RepID=M6BYS1_LEPBO	3	3	3	30.1	30.1	30.1	9.8649	0	4.7616	21121000	8	NaN
+	+	2.31648	3.39698			0.25878	0.10639			0.707405	-0.458134	+	+	2.54947	0.773268			0.476099	-0.209468	+	+	2.09434	1.86046		+	1.03763	0.541401	0	0	0	0	0	0	0	UniRef90_M6BZG6;UniRef90_Q04Q02	UniRef90_M6BZG6;UniRef90_Q04Q02	EVE domain protein n=2 Tax=Leptospira borgpetersenii serovar Hardjo-bovis TaxID=338217 RepID=M6BZG6_LEPBO;EVE domain-containing protein n=1 Tax=Leptospira borgpetersenii serovar Hardjo-bovis (strain JB197) TaxID=355277 RepID=Q04Q02_LEPBJ	8	8	8	56.4	56.4	56.4	18.278	0	44.449	738980000	19	22.8297
	+	1.83292	-0.427592	+	+	2.71028	-0.621374	+	+	2.94738	-0.674171			0.0121214	0.00610542			0.546494	0.219366		+	1.72783	-0.336737	+	+	2.58488	-0.5529	0	0	0	0	0	0	0	UniRef90_M6C0D1	UniRef90_M6C0D1	ATP synthase subunit a n=20 Tax=Leptospira TaxID=171 RepID=M6C0D1_LEPBO	9	9	9	33.2	33.2	33.2	40.362	0	187.73	5296800000	177	27.7457
		0.929919	-0.597089			0.640723	-0.339234			0.210401	-0.13097			0	-0.838581	+	+	1.41663	-1.07096			0.710565	-0.379276		+	0.862109	-0.522304	0	0	0	0	0	0	0	UniRef90_M6C191;UniRef90_M3GYP7	UniRef90_M6C191	NADH-quinone oxidoreductase subunit J n=1 Tax=Leptospira borgpetersenii serovar Hardjo-bovis str. Sponselee TaxID=1303729 RepID=M6C191_LEPBO	3	3	3	13.9	13.9	13.9	23.861	0	5.0131	890120000	44	24.4833
+	+	3.34327	0.599216	+	+	3.32197	0.366471		+	3.31321	0.240953	+	+	5.10466	-0.50738			0.715683	-0.123534			0.0149315	-0.00250673	+	+	4.10502	0.351245	0	0	0	0	0	0	0	UniRef90_Q04QZ3;UniRef90_M6C2N3	UniRef90_Q04QZ3;UniRef90_M6C2N3	Adenylate/guanylate cyclase n=98 Tax=Leptospira TaxID=171 RepID=Q04QZ3_LEPBJ;Adenylate/guanylate cyclase catalytic domain protein n=2 Tax=Leptospira borgpetersenii serovar Hardjo-bovis TaxID=338217 RepID=M6C2N3_LEPBO	25	25	25	55.1	55.1	55.1	55.263	0	323.31	14250000000	618	28.4735
		0.0858593	0.027935			0.879756	0.120988			0.999413	0.103456	+	+	4.00156	-0.400553	+	+	2.62945	0.475376	+	+	2.82629	-0.411628			0.104891	0.0209188	0	0	0	0	0	0	0	UniRef90_M6C2W1	UniRef90_M6C2W1	Gamma-glutamyltranspeptidase n=1 Tax=Leptospira borgpetersenii serovar Hardjo-bovis str. Sponselee TaxID=1303729 RepID=M6C2W1_LEPBO	16	6	6	64	33.7	33.7	38.191	0	177.14	4385100000	175	26.8436
		0.0888135	-0.0316753		+	0.990596	0.302571		+	1.25228	0.236712	+	+	2.24215	-0.881436			0.907596	0.309334		+	1.61052	-0.270808			0.746919	0.224091	0	0	0	0	0	0	0	UniRef90_M6C2Z7	UniRef90_M6C2Z7	Gamma-glutamyltranspeptidase domain protein n=1 Tax=Leptospira borgpetersenii serovar Hardjo-bovis str. Sponselee TaxID=1303729 RepID=M6C2Z7_LEPBO	11	4	4	44.9	14	14	25.725	0	20.227	1744300000	120	25.5889
		0.120666	0.0531678			0.643161	-0.204916	+	+	2.388	-0.621185	+	+	2.44471	-0.79087		+	0.982783	-0.702161		+	1.39953	-0.399466		+	1.16918	-0.307664	0	0	0	0	0	0	0	UniRef90_M6C391	UniRef90_M6C391	Cytochrome C n=11 Tax=Leptospira TaxID=171 RepID=M6C391_LEPBO	10	10	10	65.7	65.7	65.7	14.75	0	270.9	19139000000	380	29.6826
+	+	4.68497	-0.920472	+	+	4.04085	-0.672457	+	+	4.18141	-0.528307	+	+	1.99651	-1.19476	+	+	2.83056	-1.28111	+	+	3.14484	-0.420112	+	+	5.26047	-0.845466	0	0	0	0	0	0	0	UniRef90_M6C433;UniRef90_Q04S88	UniRef90_M6C433;UniRef90_Q04S88	Adenylate/guanylate cyclase catalytic domain protein n=2 Tax=Leptospira borgpetersenii serovar Hardjo-bovis TaxID=338217 RepID=M6C433_LEPBO;Adenylate cyclase related protein n=35 Tax=Leptospira TaxID=171 RepID=Q04S88_LEPBJ	30	30	29	42.4	42.4	41.6	109.07	0	259.88	5626100000	389	27.9011
		0	-2.59954			0	-0.222782			0	0.633574			0	-1.65755			0	-0.973659			0	-1.78968			0	-0.252909	0	0	0	0	0	0	0	UniRef90_M6C514;UniRef90_Q72LX4	UniRef90_M6C514	NADH-ubiquinone/plastoquinone complex I subunit n=4 Tax=Leptospira TaxID=171 RepID=M6C514_LEPBO	6	6	6	10.8	10.8	10.8	62.599	0	41.044	201890000	79	23.1592
		0.229494	-0.105349	+	+	1.89198	-0.533805		+	1.47141	-0.328655	+	+	3.3446	-1.39142	+	+	1.94213	-0.462271	+	+	2.71222	-0.744951	+	+	2.45149	-0.541605	0	0	0	0	0	0	0	UniRef90_M6C6N6	UniRef90_M6C6N6	Concanavalin A-like lectin/glucanases family protein n=56 Tax=Leptospira TaxID=171 RepID=M6C6N6_LEPBO	21	21	21	38.8	38.8	38.8	66.682	0	206.58	1371800000	146	25.4066
		0.387048	-0.147676			0.579772	-0.218375		+	1.45503	0.429969			0.62663	0.430822	+	+	2.46832	-0.798009			0.657599	0.221009			0.722304	-0.240366	0	0	0	0	0	0	0	UniRef90_M6C952	UniRef90_M6C952	Cytidylyltransferase n=28 Tax=Leptospira TaxID=171 RepID=M6C952_LEPBO	11	11	11	21.5	21.5	21.5	65.32	0	41.987	1042800000	105	25.1965
+	+	2.3041	-0.547063		+	1.40505	-0.260418	+	+	1.95844	-0.39077	+	+	2.46215	-0.954178	+	+	4.11954	-0.512125	+	+	1.99239	-0.311224		+	1.73419	-0.228363	0	0	0	0	0	0	0	UniRef90_M6CAP1	UniRef90_M6CAP1	Peptidase, M16 family n=84 Tax=Leptospira TaxID=171 RepID=M6CAP1_LEPBO	9	9	9	25.2	25.2	25.2	48.702	0	82.233	740670000	78	24.8087
	+	1.24268	0.526626	+	+	2.23564	0.764973	+	+	1.9632	0.791481	+	+	4.09789	1.26124	+	+	2.96441	0.658959	+	+	3.58949	1.33059	+	+	3.41642	0.795999	0	0	0	0	0	0	0	UniRef90_M6CD04	UniRef90_M6CD04	Anaphase-promoting complex, cyclosome, subunit 3 n=48 Tax=Leptospiraceae TaxID=170 RepID=M6CD04_LEPBO	17	17	17	30.8	30.8	30.8	63.434	0	27.297	1126500000	99	24.1167
+	+	5.2103	1.30817	+	+	5.17516	-0.436224	+	+	7.77719	-1.25956	+	+	7.59993	1.09557			0.184388	0.0438213	+	+	5.55622	1.0616			1.98308	-0.112247	0	0	0	0	0	0	0	UniRef90_M6CD43	UniRef90_M6CD43	Uncharacterized protein n=12 Tax=Leptospiraceae TaxID=170 RepID=M6CD43_LEPBO	40	40	12	83.4	83.4	28.9	56.305	0	323.31	38293000000	1084	29.6266
		0	-0.631935			0	1.2304			0	0.55165			0	NaN			0	NaN			0	NaN			0	NaN	0	0	0	0	0	0	0	UniRef90_M6CDU6	UniRef90_M6CDU6	Transposase n=11 Tax=Leptospira borgpetersenii TaxID=174 RepID=M6CDU6_LEPBO	2	2	2	17.2	17.2	17.2	11.88	0.0006215	3.5628	70004000	11	NaN
		0.411812	-0.139541			0.605212	-0.197058		+	0.98801	-0.300603	+	+	1.95968	-0.624731		+	1.12463	-0.369453			0.905729	-0.278948			0.809252	-0.255228	0	0	0	0	0	0	0	UniRef90_M6CFA4	UniRef90_M6CFA4	Flagellar filament outer layer protein Flaa n=81 Tax=Leptospira TaxID=171 RepID=M6CFA4_9LEPT	19	19	19	52.3	52.3	52.3	27.243	0	189.18	19565000000	812	29.5555
+	+	5.35877	-0.972533	+	+	4.8823	-1.0497	+	+	2.1406	-0.677804	+	+	5.37819	-0.818022	+	+	5.93506	-1.10383	+	+	4.8031	-0.94177	+	+	6.73215	-1.08536	0	0	0	0	0	0	0	UniRef90_M6CG08	UniRef90_M6CG08	Uncharacterized protein n=8 Tax=Leptospira TaxID=171 RepID=M6CG08_LEPBO	11	11	11	28.3	28.3	28.3	50.763	0	40.585	645050000	28	25.0028
	+	1.64777	-0.487972	+	+	1.74867	-0.722229	+	+	2.33724	-0.709612		+	1.22683	-0.764476	+	+	1.94994	-0.783154	+	+	1.50551	-0.475815	+	+	1.89488	-0.575884	0	0	0	0	0	0	0	UniRef90_M6CGY3	UniRef90_M6CGY3	Uncharacterized protein n=73 Tax=Leptospira TaxID=171 RepID=M6CGY3_9LEPT	6	6	6	17.7	17.7	17.7	39.131	0	15.797	536500000	42	24.4221
+	+	2.01961	0.517654	+	+	2.32847	0.501871			0.0228765	0.00653553			0.824768	-0.164673	+	+	1.65162	0.456455			0.11977	-0.0394273	+	+	2.11425	0.376835	0	0	0	0	0	0	0	UniRef90_M6CJZ7	UniRef90_M6CJZ7	Uncharacterized protein n=39 Tax=Leptospira TaxID=171 RepID=M6CJZ7_9LEPT	6	6	6	29.9	29.9	29.9	20.976	0	97.241	7899700000	137	27.6228
		0.375407	-0.374807	+	+	1.07107	-1.35103		+	0.817827	-0.671524			0.40839	0.363424	+	+	1.68761	-1.53955			0.472968	-0.408319	+	+	1.36213	-1.13181	0	0	0	0	0	0	0	UniRef90_M6CLK2	UniRef90_M6CLK2	Response regulator receiver domain protein n=49 Tax=Leptospira TaxID=171 RepID=M6CLK2_9LEPT	6	6	6	20.7	20.7	20.7	34.292	0	31.062	1310700000	55	26.0718
		1.04646	-0.43629			0.0610112	0.0337572	+	+	2.11943	0.692251			0	NaN			0.442489	-0.293306			0.0436087	0.0279845			0.427855	-0.173439	0	0	0	0	0	0	0	UniRef90_M6CM76	UniRef90_M6CM76	Peptidase, S54 family n=67 Tax=Leptospira TaxID=171 RepID=M6CM76_9LEPT	3	3	3	9.6	9.6	9.6	31.409	0	8.6327	500650000	55	23.5094
+	+	4.00628	2.10216	+	+	5.85235	3.26324	+	+	3.17364	1.28831	+	+	4.37507	2.47373	+	+	4.53789	2.93204	+	+	5.5688	3.33605	+	+	5.19055	3.00447	0	0	0	0	0	0	0	UniRef90_M6CNA7	UniRef90_M6CNA7	DNA-binding helix-turn-helix protein n=87 Tax=Leptospira TaxID=171 RepID=M6CNA7_9LEPT	5	5	5	37.8	37.8	37.8	15.772	0	11.744	479130000	95	20.7969
+	+	3.45519	0.721213	+	+	3.89238	0.425045			0.482752	-0.091568		+	1.17332	-0.432276			0.0683195	-0.051774		+	1.97494	0.204135	+	+	4.94732	0.474679	0	0	0	0	0	0	0	UniRef90_M6CPX8	UniRef90_M6CPX8	Beta-ketoacyl-acyl-carrier-protein synthase III n=53 Tax=Leptospira TaxID=171 RepID=M6CPX8_9LEPT	7	7	7	19.8	19.8	19.8	35.23	0	74.448	5305100000	223	26.932
		0.343781	0.19624	+	+	2.53203	1.26446			0.527546	0.253221	+	+	2.31375	0.937773	+	+	2.95224	1.37408	+	+	2.80396	1.32335	+	+	2.72516	1.31032	0	0	0	0	0	0	0	UniRef90_M6CQK0	UniRef90_M6CQK0	Sulfate-binding protein n=58 Tax=Leptospiraceae TaxID=170 RepID=M6CQK0_9LEPT	5	5	5	15.4	15.4	15.4	37.061	0	42.721	592370000	45	23.4664
		0.67894	0.13331		+	1.98853	0.260146			0.537664	-0.0767303	+	+	4.24051	0.641317	+	+	2.42618	0.461631	+	+	2.6676	0.354148		+	2.09965	0.263209	0	0	0	0	0	0	0	UniRef90_M6CRB0	UniRef90_M6CRB0	Carboxyl transferase domain protein n=133 Tax=Leptospira TaxID=171 RepID=M6CRB0_9LEPT	12	12	12	23.5	23.5	23.5	60.141	0	276.69	3660100000	293	26.5375
+	+	2.02045	-0.510215	+	+	2.72959	-0.527251			0.369521	0.0795774	+	+	2.0687	-0.886414	+	+	2.08214	-0.538739	+	+	3.44118	-0.712049	+	+	2.31172	-0.475728	0	0	0	0	0	0	0	UniRef90_M6CUH6	UniRef90_M6CUH6	Putative type II secretion system protein D n=98 Tax=Leptospiraceae TaxID=170 RepID=M6CUH6_9LEPT	23	23	23	36.8	36.8	36.8	66.309	0	323.31	9011100000	337	28.1597
+	+	3.77618	-0.445811	+	+	3.8833	-0.708085	+	+	5.76527	-0.986142	+	+	3.13468	-0.351351	+	+	2.66144	-0.644418	+	+	4.24781	-0.407244	+	+	3.93144	-0.808187	0	0	0	0	0	0	0	UniRef90_M6CUM0	UniRef90_M6CUM0	PASTA domain protein n=103 Tax=Leptospira TaxID=171 RepID=M6CUM0_9LEPT	11	11	11	31.7	31.7	31.7	36.96	0	43.613	2651700000	151	26.7418
		0	NaN			0	NaN			0	NaN			0	NaN			0	NaN			0	NaN			0	NaN	0	0	0	0	0	0	0	UniRef90_M6CUX0	UniRef90_M6CUX0	GyrI-like small molecule binding domain protein n=25 Tax=Leptospira TaxID=171 RepID=M6CUX0_9LEPT	3	3	3	17.7	17.7	17.7	20.927	0	16.445	856590000	50	NaN
		0.462131	0.18751	+	+	2.2647	1.02993	+	+	2.16773	0.898448			0.764456	0.327881	+	+	2.225	1.25925			0.176011	0.102549	+	+	2.39263	0.650241	0	0	0	0	0	0	0	UniRef90_M6CUX8	UniRef90_M6CUX8	Phospholipase/carboxylesterase n=95 Tax=Leptospira TaxID=171 RepID=M6CUX8_9LEPT	5	5	5	17.4	17.4	17.4	25.809	0	9.595	402550000	29	23.1192
		0.020021	0.0091877	+	+	4.02717	0.428843			0.212085	0.0228705	+	+	1.59626	0.600389	+	+	2.72716	0.613488	+	+	5.09066	0.76506	+	+	3.99226	0.438131	0	0	0	0	0	0	0	UniRef90_M6CV02	UniRef90_M6CV02	Transcription termination/antitermination protein NusG n=86 Tax=Leptospira TaxID=171 RepID=M6CV02_9LEPT	7	7	7	47.5	47.5	47.5	20.483	0	86.933	5333400000	140	26.7344
+	+	4.22192	-0.662392	+	+	2.96062	-0.371196			0.0210744	0.00737715	+	+	1.60583	-0.804413		+	1.37249	-0.390094	+	+	3.59685	-0.496881	+	+	2.6996	-0.514401	0	0	0	0	0	0	0	UniRef90_M6CV56	UniRef90_M6CV56	Uncharacterized protein n=97 Tax=Leptospira TaxID=171 RepID=M6CV56_9LEPT	9	9	9	26.4	26.4	26.4	31.64	0	32.273	2519800000	174	26.39
+	+	3.29149	-0.545782	+	+	2.64758	-0.391847			0.383674	-0.0755625	+	+	4.49091	-0.798786	+	+	3.48257	-0.590549	+	+	3.61846	-0.724565	+	+	2.76356	-0.576106	0	0	0	0	0	0	0	UniRef90_M6CVI1	UniRef90_M6CVI1	Flagellin n=121 Tax=Leptospira TaxID=171 RepID=M6CVI1_9LEPT	14	13	13	60.8	57.6	57.6	31.241	0	323.31	18163000000	545	29.5395
	+	1.55618	0.308546	+	+	2.53113	0.364437		+	2.30618	-0.285658	+	+	4.6241	0.843492	+	+	2.57554	0.371997	+	+	4.28335	0.731141		+	1.43462	0.279305	0	0	0	0	0	0	0	UniRef90_M6CVP0	UniRef90_M6CVP0	Putative enoyl-CoA hydratase 1 n=86 Tax=Leptospira TaxID=171 RepID=M6CVP0_9LEPT	5	5	5	42.2	42.2	42.2	17.062	0	218.56	8811100000	209	27.7003
	+	1.51342	-0.313959	+	+	2.96761	-0.519005	+	+	3.26729	-0.633009	+	+	2.52942	-0.853634		+	1.61802	-0.284044	+	+	2.85133	-0.524573		+	1.32056	-0.350029	0	0	0	0	0	0	0	UniRef90_M6CW21	UniRef90_M6CW21	Signal peptide peptidase SppA, 36K type n=45 Tax=Leptospira TaxID=171 RepID=M6CW21_9LEPT	8	8	8	21.6	21.6	21.6	36.298	0	156.76	7510300000	173	27.9751
		0.909273	0.317473			0.886499	0.246657	+	+	2.17189	0.564407			0	0.201941	+	+	1.81578	0.631363			0.217309	0.0594835			0.802019	0.25789	0	0	0	0	0	0	0	UniRef90_M6CWC1	UniRef90_M6CWC1	Phosphoribosylamine--glycine ligase-like protein n=41 Tax=Leptospira TaxID=171 RepID=M6CWC1_9LEPT	3	3	3	14.3	14.3	14.3	37.999	0	22.71	365130000	19	23.1426
+	+	3.82287	0.759862	+	+	1.98397	-0.513973	+	+	2.65552	-0.53968			0	0.0729141			0.482131	0.161995	+	+	1.96233	0.366893			0.0186574	0.0117188	0	0	0	0	0	0	0	UniRef90_M6CWE4	UniRef90_M6CWE4	Glutaredoxin n=38 Tax=Leptospira TaxID=171 RepID=M6CWE4_9LEPT	3	3	3	62.3	62.3	62.3	11.47	0	148.18	1197100000	51	25.1712
		0	NaN			0	NaN			0	NaN			0	NaN			0	NaN			0	NaN			0	NaN	0	0	0	0	0	0	0	UniRef90_M6CWE8	UniRef90_M6CWE8	Heavy metal efflux pump, CzcA family n=26 Tax=Leptospira TaxID=171 RepID=M6CWE8_9LEPT	8	8	8	7.1	7.1	7.1	123.94	0	40.851	294480000	43	NaN
		0.00381565	-0.0018754			0.566271	0.256658		+	1.72567	0.28765		+	1.19808	0.380891	+	+	4.03286	0.769278			0.195836	-0.0789194		+	1.42244	0.277968	0	0	0	0	0	0	0	UniRef90_M6CWF0	UniRef90_M6CWF0	D-3-phosphoglycerate dehydrogenase n=102 Tax=Leptospiraceae TaxID=170 RepID=M6CWF0_9LEPT	9	9	9	25.1	25.1	25.1	44.751	0	89.227	2237200000	211	25.8276
		1.26685	0.284184			0.44899	0.11666			0.0259239	-0.0065217	+	+	1.77567	0.549812	+	+	1.91806	0.389222	+	+	2.89777	0.527097			0.641537	0.0956225	0	0	0	0	0	0	0	UniRef90_M6CWF4	UniRef90_M6CWF4	Single-stranded DNA-binding protein n=64 Tax=Leptospira TaxID=171 RepID=M6CWF4_9LEPT	6	6	2	35.6	35.6	16.4	16.27	0	82.64	1271100000	89	24.8923
		0.109724	0.132722			0.551843	-0.278127			0.289951	0.122717			0.671065	0.417367			0.399161	-0.209124			0.276957	-0.200688			0	-0.354774	0	0	0	0	0	0	0	UniRef90_M6CWR2	UniRef90_M6CWR2	Undecaprenyl-phosphate glucose phosphotransferase n=96 Tax=Leptospira TaxID=171 RepID=M6CWR2_9LEPT	4	4	4	11.9	11.9	11.9	54.581	0	6.2412	908630000	44	25.4037
		0.171763	-0.122788			0.579895	0.326501			0.188956	0.109848	+	+	3.36994	1.69956	+	+	3.05589	1.69964			0.737909	0.394621			0.328216	0.210416	0	0	0	0	0	0	0	UniRef90_M6CXN9	UniRef90_M6CXN9	MaoC-like protein n=92 Tax=Leptospira TaxID=171 RepID=M6CXN9_9LEPT	4	4	4	28.3	28.3	28.3	15.11	0	49.296	5850700000	134	26.633
+	+	1.61791	-0.968851	+	+	1.877	-1.07894		+	1.53699	0.448971			0.00454878	-0.00199413		+	1.08806	-0.960974			0	-1.39144	+	+	1.67499	-1.58539	0	0	0	0	0	0	0	UniRef90_M6CYJ2	UniRef90_M6CYJ2	PF01594 domain protein n=99 Tax=Leptospira TaxID=171 RepID=M6CYJ2_9LEPT	2	2	2	4.8	4.8	4.8	42.938	0	5.6873	210730000	15	23.5203
	+	0.782471	-1.33724	+	+	0.984288	-2.12277			0	-1.95949			0	-1.71233			0	-0.918463			0.556071	-1.22227	+	+	1.00401	-2.0901	0	0	0	0	0	0	0	UniRef90_M6CYP6	UniRef90_M6CYP6	Flagellar biosynthesis protein FlhF n=48 Tax=Leptospiraceae TaxID=170 RepID=M6CYP6_9LEPT	5	5	5	12.2	12.2	12.2	49.038	0	14.253	149180000	12	24.4846
		1.19529	-0.259169	+	+	2.23938	-0.521398	+	+	3.12558	0.459036	+	+	2.40013	0.404175	+	+	2.04232	-0.786358			0.238549	-0.0656714	+	+	2.23315	-0.503036	0	0	0	0	0	0	0	UniRef90_M6CYR2	UniRef90_M6CYR2	Phosphatidylserine decarboxylase proenzyme n=67 Tax=Leptospiraceae TaxID=170 RepID=M6CYR2_9LEPT	10	10	10	13.7	13.7	13.7	83.329	0	53.091	757020000	80	24.4994
+	+	4.1924	1.43606	+	+	3.41478	0.980485	+	+	2.34476	-0.480136	+	+	3.18088	0.505316			0.0510294	-0.109068	+	+	3.4101	1.12393	+	+	2.70031	0.839949	0	0	0	0	0	0	0	UniRef90_M6CYS9	UniRef90_M6CYS9	Type II secretion system protein G n=78 Tax=Leptospira TaxID=171 RepID=M6CYS9_9LEPT	2	2	2	7.5	7.5	7.5	17.872	0	21.454	3489800000	76	25.9189
+	+	1.39998	-1.02941		+	0.928461	-0.797184			0.043386	-0.0670357			0.343972	-0.570117			0.263048	-0.326634		+	0.941264	-0.801456			0.384673	-0.389787	0	0	0	0	0	0	0	UniRef90_M6CZ12	UniRef90_M6CZ12	Flagellar hook protein FlgE n=137 Tax=Leptospiraceae TaxID=170 RepID=M6CZ12_9LEPT	7	7	7	16.8	16.8	16.8	50.204	0	26.412	343220000	24	24.2381
		0.089592	0.0654068			0.345283	0.117705			0.71412	0.214749			0.993652	-0.290699			0.0906384	-0.0492358			0.0112235	-0.00515985			0.00963938	0.00482178	0	0	0	0	0	0	0	UniRef90_M6CZ39	UniRef90_M6CZ39	3-5 exonuclease n=96 Tax=Leptospira TaxID=171 RepID=M6CZ39_9LEPT	9	9	9	37.3	37.3	37.3	24.614	0	49.419	3823000000	152	26.9711
+	+	3.739	-0.490542	+	+	3.24131	-0.301216			0.771151	0.0763793		+	1.64162	-0.368008	+	+	2.29076	-0.376302	+	+	4.98563	-0.60376	+	+	3.3836	-0.343633	0	0	0	0	0	0	0	UniRef90_M6CZP4	UniRef90_M6CZP4	Glycosyltransferase, group 2 family protein n=87 Tax=Leptospira TaxID=171 RepID=M6CZP4_9LEPT	7	7	7	26.8	26.8	26.8	26.435	0	18.777	4572800000	150	27.2274
		0.00582396	-0.0090642	+	+	1.64704	1.266	+	+	1.28636	0.964401			0.801011	0.642426	+	+	1.42932	1.3729	+	+	1.28681	0.975359	+	+	1.4064	1.0339	0	0	0	0	0	0	0	UniRef90_M6CZW8	UniRef90_M6CZW8	Phosphoribosylformylglycinamidine synthase subunit PurS n=83 Tax=Leptospira TaxID=171 RepID=M6CZW8_9LEPT	2	2	2	29.3	29.3	29.3	9.1996	0	60.937	945810000	79	22.6312
		0.367646	-0.0999093			0.00164365	-0.000267824	+	+	3.56479	0.395797	+	+	1.80915	-0.896152			0.613591	0.118393	+	+	2.12632	-0.538198			0.239858	-0.0401945	0	0	0	0	0	0	0	UniRef90_M6CZX1	UniRef90_M6CZX1	Anti-sigma factor antagonist n=79 Tax=Leptospira TaxID=171 RepID=M6CZX1_9LEPT	3	3	3	26	26	26	11.605	0	5.4575	873660000	39	24.7004
+	+	3.15584	1.6294	+	+	3.6617	1.66824			0.255338	0.122334	+	+	3.8818	1.91345	+	+	3.65845	1.39991	+	+	1.72809	0.583721	+	+	4.01145	1.74645	0	0	0	0	0	0	0	UniRef90_M6D1F3	UniRef90_M6D1F3	Uncharacterized protein n=60 Tax=Leptospira TaxID=171 RepID=M6D1F3_9LEPT	6	6	6	29.2	29.2	29.2	20.345	0	59.167	3624200000	264	25.6903
		0.835768	0.477509	+	+	2.51818	0.774199			0.854101	0.210337		+	1.43634	0.367563	+	+	3.96349	1.1481			0.935408	0.236738	+	+	2.98224	0.787121	0	0	0	0	0	0	0	UniRef90_M6D1Q3	UniRef90_M6D1Q3	Porphobilinogen synthase n=30 Tax=Leptospira TaxID=171 RepID=M6D1Q3_9LEPT	4	4	4	13.6	13.6	13.6	35.293	0	16.56	501810000	54	23.4125
	+	2.25328	0.334811	+	+	2.34532	0.512391			0.829551	0.134744	+	+	2.69937	0.896224			0.699025	0.336752	+	+	2.81221	0.503647			0.684208	0.272445	0	0	0	0	0	0	0	UniRef90_M6D209	UniRef90_M6D209	Sporulation initiation inhibitor protein Soj n=90 Tax=Leptospira TaxID=171 RepID=M6D209_9LEPT	5	5	5	20.9	20.9	20.9	27.366	0	49.667	681660000	60	23.9976
+	+	1.66989	0.727403	+	+	4.24118	1.17696			0.64908	-0.173568		+	1.18501	-0.830906	+	+	2.87523	0.881937			0.32582	0.14157	+	+	4.05424	1.00487	0	0	0	0	0	0	0	UniRef90_M6D229	UniRef90_M6D229	Endopeptidase La n=50 Tax=Leptospira TaxID=171 RepID=M6D229_9LEPT	12	12	12	25.7	25.7	25.7	60.204	0	75.506	2119900000	119	25.0279
		0.268687	-0.217635	+	+	2.19872	0.542367	+	+	2.99531	-0.793337			0.117139	0.0525661		+	0.96818	-0.4203			0.0383638	-0.0151949	+	+	1.73911	-0.646468	0	0	0	0	0	0	0	UniRef90_M6D320	UniRef90_M6D320	Uncharacterized protein n=71 Tax=Leptospira TaxID=171 RepID=M6D320_9LEPT	4	4	4	15.5	15.5	15.5	26.932	0	19.753	677690000	58	24.5011
	+	1.28931	0.592266			1.49347	0.188542			0.32037	0.0657902	+	+	2.50229	-0.770256			0.657278	-0.186248			0.122601	-0.0326796			0.985233	0.123207	0	0	0	0	0	0	0	UniRef90_M6D3K9	UniRef90_M6D3K9	Chemotaxis protein CheY n=104 Tax=Leptospira TaxID=171 RepID=M6D3K9_9LEPT	6	6	6	38.3	38.3	38.3	13.198	0	22.858	9809700000	128	28.0413
		0.379288	-0.132387			0.449882	-0.587849			0.385364	-0.546418			0	-0.146371			0.487643	-0.122744		+	0.723914	-1.18254			0.556051	-0.745727	0	0	0	0	0	0	0	UniRef90_M6D468	UniRef90_M6D468	Glycosyltransferase, group 1 family protein n=119 Tax=Leptospiraceae TaxID=170 RepID=M6D468_9LEPT	5	5	5	10.3	10.3	10.3	49.123	0	7.1539	1613900000	11	25.9942
+	+	3.99556	0.995346	+	+	3.784	1.13339	+	+	2.39216	0.421028			0.763583	-0.210063	+	+	4.11125	1.32629			0.524694	-0.107118	+	+	4.59504	1.08087	0	0	0	0	0	0	0	UniRef90_M6D4M1	UniRef90_M6D4M1	ATP-dependent Clp protease ATP-binding subunit ClpA n=119 Tax=Leptospira TaxID=171 RepID=M6D4M1_9LEPT	14	14	14	18.5	18.5	18.5	83.336	0	140.48	2384900000	155	25.4099
		0	NaN			0	NaN			0	NaN			0	NaN			0	NaN			0	NaN			0	NaN	0	0	0	0	0	0	0	UniRef90_M6D4P3	UniRef90_M6D4P3	Para-aminobenzoate/anthranilate synthase glutamine amidotransferase component II n=67 Tax=Leptospira TaxID=171 RepID=M6D4P3_9LEPT	2	2	2	10.4	10.4	10.4	21.217	0	4.8721	77788000	21	NaN
		0.437642	-0.272426	+	+	3.66507	-1.14282	+	+	4.17869	-1.35624	+	+	1.8599	-0.83136		+	0.910102	-0.425447			0.945454	-0.265047	+	+	3.21717	-1.03559	0	0	0	0	0	0	0	UniRef90_M6D4V5	UniRef90_M6D4V5	Enoyl-CoA hydratase/isomerase family protein n=89 Tax=Leptospira TaxID=171 RepID=M6D4V5_9LEPT	6	6	6	23.3	23.3	23.3	30.583	0	23.849	1310100000	101	25.6523
+	+	3.91148	-2.11204	+	+	3.34839	-1.44776			0.451563	-0.231518	+	+	2.70952	-1.97247	+	+	3.41263	-1.52121	+	+	4.2136	-1.88429	+	+	3.72783	-1.53064	0	0	0	0	0	0	0	UniRef90_M6D6Y4	UniRef90_M6D6Y4	Glycosyltransferase, group 1 family protein n=103 Tax=Leptospira TaxID=171 RepID=M6D6Y4_9LEPT	4	4	4	11.7	11.7	11.7	42.229	0	11.428	557830000	20	24.6653
		0.190822	0.0414047			0.68187	0.134195			1.18496	0.218887	+	+	2.69211	-0.576818			0.382398	0.102479		+	1.50913	-0.305171			0.409689	0.0935488	0	0	0	0	0	0	0	UniRef90_M6D8D2	UniRef90_M6D8D2	Uncharacterized protein n=90 Tax=Leptospiraceae TaxID=170 RepID=M6D8D2_9LEPT	16	16	15	30.5	30.5	29.3	69.348	0	140.65	6322900000	608	27.3923
		0.156563	-0.0303593		+	1.67495	0.23279			0.651997	0.0577106		+	2.61104	-0.269754		+	1.84249	0.209009			1.92488	-0.158317		+	2.27233	0.21161	0	0	0	0	0	0	0	UniRef90_M6D8V1	UniRef90_M6D8V1	Cyclic nucleotide-binding domain protein n=81 Tax=Leptospira TaxID=171 RepID=M6D8V1_9LEPT	14	14	14	32.1	32.1	32.1	46.036	0	171.9	4168500000	265	26.8043
		0.536279	-0.229267			0.76504	-0.24975		+	1.76208	-0.357699	+	+	1.74566	-1.0639		+	1.41508	-0.477501			0.547999	-0.130733	+	+	2.42755	-0.504327	0	0	0	0	0	0	0	UniRef90_M6DB58	UniRef90_M6DB58	Thymidylate synthase ThyX n=127 Tax=Leptospira TaxID=171 RepID=M6DB58_9LEPT	9	9	9	21.9	21.9	21.9	60.719	0	35.182	1460300000	117	25.7377
		1.43845	-0.24733			0.958247	-0.206307		+	2.00859	0.298522	+	+	2.0828	-0.931028			0.409219	0.0778918	+	+	2.32676	-0.526636			0.631228	-0.0796475	0	0	0	0	0	0	0	UniRef90_M6DDT9	UniRef90_M6DDT9	Uncharacterized protein n=48 Tax=Leptospira TaxID=171 RepID=M6DDT9_9LEPT	2	2	2	39.7	39.7	39.7	8.038	0	80.485	620140000	45	24.2033
		0	NaN			0	NaN			0	NaN			0	NaN			0	NaN			0	NaN			0	NaN	0	0	0	0	0	0	0	UniRef90_M6DE64	UniRef90_M6DE64	Uncharacterized protein n=78 Tax=Leptospira TaxID=171 RepID=M6DE64_9LEPT	2	2	2	33.3	33.3	33.3	9.1624	0	81.133	300050000	22	NaN
	+	1.12997	-0.558852			0.741395	0.331018			0.622585	0.344577	+	+	1.26393	-1.11038			0.0317967	0.0487471			0.756606	-0.291108			0.0417636	-0.0431623	0	0	0	0	0	0	0	UniRef90_M6DY76	UniRef90_M6DY76	N5-carboxyaminoimidazole ribonucleotide mutase n=70 Tax=Leptospira TaxID=171 RepID=M6DY76_9LEPT	5	5	5	27.2	27.2	27.2	17.267	0	16.024	551470000	46	24.1926
+	+	2.18216	-0.451797	+	+	4.28705	-0.856223		+	1.4116	-0.383328	+	+	4.87264	-0.780494	+	+	1.98778	-0.863737	+	+	1.93733	-0.459102	+	+	4.46781	-0.976869	0	0	0	0	0	0	0	UniRef90_M6DZD4	UniRef90_M6DZD4	Uncharacterized protein n=26 Tax=Leptospira TaxID=171 RepID=M6DZD4_9LEPT	8	8	8	22.7	22.7	22.7	34.493	0	19.424	658250000	46	24.6608
+	+	1.63421	-0.71086	+	+	2.66273	-0.79276		+	1.21555	-0.353387			0	NaN	+	+	2.21827	-0.84879	+	+	1.45613	-0.474035			0	-0.554065	0	0	0	0	0	0	0	UniRef90_M6E0F2	UniRef90_M6E0F2	UbiD family decarboxylase n=38 Tax=Leptospira TaxID=171 RepID=M6E0F2_9LEPT	5	5	5	8.9	8.9	8.9	65.9	0	9.1682	195670000	18	22.8454
		0.397647	0.465757	+	+	2.88548	1.23866	+	+	4.27435	1.4489			0	-0.103669	+	+	2.25098	1.07288		+	1.11116	0.29824	+	+	2.18779	1.11227	0	0	0	0	0	0	0	UniRef90_M6E1K4	UniRef90_M6E1K4	Glycosyltransferase, group 2 family protein n=9 Tax=Leptospira TaxID=171 RepID=M6E1K4_9LEPT	5	5	5	22.3	22.3	22.3	33.152	0	56.137	481180000	42	22.7365
		0.204779	-0.106196	+	+	3.11587	1.19926	+	+	3.64164	1.29467		+	1.43423	0.553593	+	+	1.98099	0.785802	+	+	1.85877	0.68402	+	+	2.43543	0.946167	0	0	0	0	0	0	0	UniRef90_M6E4B4	UniRef90_M6E4B4	Curli production assembly/transport component CsgG domain protein n=21 Tax=Leptospira TaxID=171 RepID=M6E4B4_9LEPT	3	3	3	15.9	15.9	15.9	20.974	0	55.055	430480000	46	23.1089
		0	NaN			0	NaN			0	NaN			0	NaN			0	NaN			0	NaN			0	NaN	0	0	0	0	0	0	0	UniRef90_M6E6Q9	UniRef90_M6E6Q9	PF05284 family protein n=11 Tax=Leptospira TaxID=171 RepID=M6E6Q9_9LEPT	3	3	3	27.8	27.8	27.8	10.284	0	58.3	78746000	10	NaN
		1.00157	0.338861			0.394137	-0.158229			0.463111	-0.175719			0	0.538445			0.116597	0.105573			0.393741	0.108953			0.0939469	-0.02812	0	0	0	0	0	0	0	UniRef90_M6E774	UniRef90_M6E774	Glycosyltransferase, group 2 family protein n=10 Tax=Leptospira TaxID=171 RepID=M6E774_9LEPT	5	5	5	29.9	29.9	29.9	26.687	0	17.776	480720000	25	23.8487
		0	NaN		+	0.621472	-1.21354			0.0290733	0.0430923		+	0.917906	-0.929722			0.6022	-0.783116		+	0.678406	-1.3323	+	+	1.01701	-1.30585	0	0	0	0	0	0	0	UniRef90_M6E7D8	UniRef90_M6E7D8	Glycosyltransferase, group 1 family protein n=14 Tax=Leptospiraceae TaxID=170 RepID=M6E7D8_9LEPT	3	3	3	10.4	10.4	10.4	43.94	0	8.7539	216480000	8	NaN
		0.137936	-0.253739			0.0486537	0.0904903			0.0224783	-0.0375352			0.191417	0.22073			0.401358	-0.669667		+	0.894724	-0.81456			0.0552239	0.0977006	0	0	0	0	0	0	0	UniRef90_M6E7N6;UniRef90_M3FTB8	UniRef90_M6E7N6;UniRef90_M3FTB8	Flagellar L-ring protein FlgH n=7 Tax=Leptospira TaxID=171 RepID=M6E7N6_9LEPT;Flagellar L-ring protein FlgH n=21 Tax=Leptospiraceae TaxID=170 RepID=M3FTB8_9LEPT	5	5	5	13.3	13.3	13.3	39.67	0	18.005	554970000	67	23.5341
		0.0992535	-0.0323997		+	1.19407	-0.264318			0.0319778	0.0113769		+	1.2456	-0.360744	+	+	2.05578	-0.509854		+	1.47088	-0.392777	+	+	2.04513	-0.493116	0	0	0	0	0	0	0	UniRef90_M6E9J3	UniRef90_M6E9J3	Putative lipoprotein n=14 Tax=Leptospira TaxID=171 RepID=M6E9J3_9LEPT	3	3	3	28.7	28.7	28.7	13.7	0	139.98	2020400000	82	26.3473
		0.21808	-0.0260091		+	1.88389	-0.220178	+	+	5.78894	-0.646056			0.922751	-0.124091			0.329538	0.0696936		+	2.48515	-0.165922	+	+	4.25485	-0.269908	0	0	0	0	0	0	0	UniRef90_M6ECN1	UniRef90_M6ECN1	PDZ domain-containing protein n=38 Tax=Leptospira TaxID=171 RepID=M6ECN1_9LEPT	22	22	22	40.6	40.6	40.6	59.72	0	216.54	4747900000	412	27.1939
		0.0746046	0.0567541			0.180601	-0.225334		+	0.850565	0.463386			0.641445	-0.458107			0.805207	0.441181		+	0.761896	-0.41923			0.188471	0.148428	0	0	0	0	0	0	0	UniRef90_Q04TH4;UniRef90_M6EDW9	UniRef90_Q04TH4;UniRef90_M6EDW9	Poly-gamma-glutamate biosynthesis n=3 Tax=Leptospira TaxID=171 RepID=Q04TH4_LEPBJ;Bacterial capsule synthesis protein n=12 Tax=Leptospira TaxID=171 RepID=M6EDW9_9LEPT	9	9	9	31.1	31.1	31.1	45.032	0	30.425	694800000	61	24.3572
+	+	2.48977	-0.912851			0.000234003	0.000114918			0.763088	0.220096	+	+	3.97158	-1.34838			0.582735	-0.287751	+	+	3.52115	-1.13927			0.130203	-0.0680799	0	0	0	0	0	0	0	UniRef90_M6EEK5	UniRef90_M6EEK5	Putative membrane protein n=33 Tax=Leptospira TaxID=171 RepID=M6EEK5_9LEPT	7	7	7	12	12	12	77.054	0	46.802	1125900000	57	24.8663
	+	1.97374	0.383454	+	+	3.53111	-0.755167	+	+	5.86965	-1.85315		+	1.50776	-0.290497	+	+	2.891	-0.927514	+	+	2.21787	-0.328341	+	+	3.67884	-0.750035	0	0	0	0	0	0	0	UniRef90_M6EGM5	UniRef90_M6EGM5	Endonuclease/exonuclease/phosphatase family protein n=10 Tax=Leptospira TaxID=171 RepID=M6EGM5_9LEPT	11	11	11	40.1	40.1	40.1	41.45	0	88.089	1849800000	97	26.1319
+	+	2.12597	-0.891242	+	+	2.42673	-0.625698			0.925984	0.251907	+	+	2.82594	-0.817121			0.283207	-0.113108	+	+	2.67007	-0.921758		+	0.941504	-0.360742	0	0	0	0	0	0	0	UniRef90_M6EIK4	UniRef90_M6EIK4	Glycerophosphodiester phosphodiesterase family protein n=14 Tax=Leptospiraceae TaxID=170 RepID=M6EIK4_9LEPT	8	8	8	32.1	32.1	32.1	37.312	0	49.514	943430000	69	25.1943
		1.00306	-0.47393	+	+	5.12977	1.10028	+	+	4.32648	0.777692	+	+	2.12672	0.468026	+	+	3.31932	1.11014	+	+	2.58654	0.342709	+	+	3.73401	0.751269	0	0	0	0	0	0	0	UniRef90_M6EJ34	UniRef90_M6EJ34	Magnesium transporter MgtE n=122 Tax=Leptospira TaxID=171 RepID=M6EJ34_9LEPT	15	15	15	39.3	39.3	39.3	51.573	0	323.31	2510000000	166	25.5015
		0.71675	-0.396957			0.326975	-0.174184		+	1.40683	-0.33933		+	1.18772	-0.764392			0.492234	-0.36202			0.0116505	-0.00139825			0.976048	-0.219256	0	0	0	0	0	0	0	UniRef90_M6FU24	UniRef90_M6FU24	Flagellar protein n=26 Tax=Leptospiraceae TaxID=170 RepID=M6FU24_9LEPT	4	4	4	18.5	18.5	18.5	29.922	0	16.759	354070000	33	23.5609
+	+	2.09898	-0.594286			0	-0.560423			1.08182	-0.164183	+	+	3.28294	-0.961668	+	+	2.39405	-0.975195	+	+	2.33109	-0.723897			0	-0.522141	0	0	0	0	0	0	0	UniRef90_M6I8U5	UniRef90_M6I8U5	Flagellar motor protein MotB n=91 Tax=Leptospira TaxID=171 RepID=M6I8U5_9LEPT	3	3	3	14.5	14.5	14.5	30.333	0	54.611	537650000	41	24.47
+	+	5.44222	3.12876	+	+	6.67265	2.65439			0.620409	-0.189378			0.511222	0.264429	+	+	5.61671	2.1085	+	+	5.31141	1.82019	+	+	6.91953	2.79458	0	0	0	0	0	0	0	UniRef90_M6JG84	UniRef90_M6JG84	GHKL domain protein n=37 Tax=Leptospiraceae TaxID=170 RepID=M6JG84_9LEPT	11	11	11	27.6	27.6	27.6	43.138	0	59.116	2823100000	142	24.4004
	+	1.13389	-0.621655	+	+	1.98743	0.77648			0.555037	-0.325222			0.271833	-0.227199		+	1.24824	0.617969			0.510239	-0.371274	+	+	1.345	0.53989	0	0	0	0	0	0	0	UniRef90_M6JJL9	UniRef90_M6JJL9	Alpha/beta hydrolase family protein n=47 Tax=Leptospira TaxID=171 RepID=M6JJL9_9LEPT	7	7	7	21.1	21.1	21.1	38.789	0	49.591	994520000	120	24.8936
		0.236532	0.0861936			0.313381	-0.0855289			0.288528	-0.0965357			0.913443	-0.2351	+	+	1.70314	-0.545862			0.932553	-0.252977			0.473283	-0.129007	0	0	0	0	0	0	0	UniRef90_M6JPE4	UniRef90_M6JPE4	Uncharacterized protein n=62 Tax=Leptospira TaxID=171 RepID=M6JPE4_9LEPT	9	9	8	18.7	18.7	17.4	60.013	0	41.978	1244400000	67	25.0151
		1.20808	0.206138	+	+	3.57102	0.858159		+	1.8376	0.37832	+	+	4.00526	0.609881	+	+	3.41	1.11343	+	+	2.52251	0.438432	+	+	2.94068	0.423466	0	0	0	0	0	0	0	UniRef90_M6KWT1	UniRef90_M6KWT1	FeS assembly protein SufB n=96 Tax=Leptospira TaxID=171 RepID=M6KWT1_LEPIR	7	7	7	20.3	20.3	20.3	53.606	0	99.348	518970000	66	23.4321
+	+	1.97892	-1.82138	+	+	4.02788	-2.19328			0.244987	0.1436	+	+	3.49672	-2.5909	+	+	3.31175	-2.32177	+	+	3.49222	-1.80923	+	+	4.14121	-2.27001	0	0	0	0	0	0	0	UniRef90_M6LG39	UniRef90_M6LG39	Transcriptional regulator, TetR family n=25 Tax=Leptospira TaxID=171 RepID=M6LG39_9LEPT	4	4	4	16.2	16.2	16.2	27.695	0	22.116	496780000	27	25.4405
		0	NaN			0	NaN			0	1.76222			0	NaN			0.0914632	-0.058342			0	NaN			0.707193	0.323984	0	0	0	0	0	0	0	UniRef90_M6LPM9	UniRef90_M6LPM9	Peptidase, S9A/B/C family, catalytic domain protein n=22 Tax=Leptospira TaxID=171 RepID=M6LPM9_9LEPT	2	2	2	12.2	12.2	12.2	31.532	0.00062617	3.7436	178640000	3	NaN
+	+	5.58657	-1.07838	+	+	6.35304	-1.00952	+	+	5.52515	-0.600085	+	+	8.04883	-1.23045	+	+	4.80497	-0.923178	+	+	6.80871	-0.963283	+	+	7.11569	-0.994444	0	0	0	0	0	0	0	UniRef90_M6Q6G7	UniRef90_M6Q6G7	Uncharacterized protein n=47 Tax=Leptospira TaxID=171 RepID=M6Q6G7_9LEPT	25	25	25	41.9	41.9	41.9	56.433	0	309.12	19890000000	605	29.9589
	+	1.80045	-0.417323		+	1.06638	0.248737			0.485904	0.0669866	+	+	2.17879	-0.371997			1.22821	0.198171		+	1.32422	-0.276134			1.08534	0.180405	0	0	0	0	0	0	0	UniRef90_M6Q8M2	UniRef90_M6Q8M2	PF05960 family protein n=37 Tax=Leptospira TaxID=171 RepID=M6Q8M2_9LEPT	11	11	11	26.4	26.4	26.4	72.251	0	34.404	1422400000	101	25.335
+	+	3.50665	1.15172	+	+	2.5777	0.398989	+	+	3.70259	-0.661808	+	+	3.5601	1.73789	+	+	2.11783	0.429304	+	+	5.18812	1.41543	+	+	3.3908	0.570194	0	0	0	0	0	0	0	UniRef90_M6T5N5	UniRef90_M6T5N5	RRM domain-containing protein n=72 Tax=Leptospira TaxID=171 RepID=M6T5N5_LEPIR	5	5	5	52.7	52.7	52.7	10.137	0	323.31	18308000000	365	28.1924
		1.04315	0.378288			0.372836	0.242964		+	1.18309	0.709455			0	NaN			0	0.512341			0.469806	0.264565			0	0.3237	0	0	0	0	0	0	0	UniRef90_M6ULL8	UniRef90_M6ULL8	Uncharacterized protein n=39 Tax=Leptospiraceae TaxID=170 RepID=M6ULL8_9LEPT	3	3	3	13.8	13.8	13.8	25.501	0	10.257	321180000	24	22.9913
+	+	3.23745	3.05674	+	+	2.9736	2.59587	+	+	2.7627	2.34351	+	+	2.00857	1.658			0.175772	0.22052			0.0804765	0.107768	+	+	3.06169	2.67013	0	0	0	0	0	0	0	UniRef90_M6UM62	UniRef90_M6UM62	Uncharacterized protein n=83 Tax=Leptospira TaxID=171 RepID=M6UM62_9LEPT	6	6	6	34.1	34.1	34.1	15.258	0	15.892	530480000	80	22.3045
+	+	3.01793	-0.688949	+	+	1.96981	-0.372425		+	1.72531	0.332662			0.957935	-0.198931	+	+	1.99384	-0.536458			1.00318	-0.227312	+	+	2.22618	-0.45306	0	0	0	0	0	0	0	UniRef90_M6UPA6	UniRef90_M6UPA6	Uncharacterized protein n=100 Tax=Leptospira TaxID=171 RepID=M6UPA6_9LEPT	25	25	25	57	57	57	44.556	0	323.31	65419000000	915	31.3392
+	+	1.57792	-0.736463	+	+	3.01028	-1.02111	+	+	1.61327	-0.499262			0	-0.655115	+	+	2.44934	-1.02703	+	+	1.64604	-0.489585	+	+	2.66425	-0.898464	0	0	0	0	0	0	0	UniRef90_M6UQD0	UniRef90_M6UQD0	Cell division protein FtsA n=45 Tax=Leptospira TaxID=171 RepID=M6UQD0_9LEPT	7	7	7	17.9	17.9	17.9	61.534	0	43.558	716360000	44	24.6235
		0	-0.65898			0	NaN			0	NaN			0	NaN			0	NaN			0	-1.07784			0	NaN	0	0	0	0	0	0	0	UniRef90_M6US43	UniRef90_M6US43	Uncharacterized protein n=28 Tax=Leptospira TaxID=171 RepID=M6US43_9LEPT	2	2	2	5.3	5.3	5.3	39.62	0	7.4229	68333000	19	NaN
+	+	2.50855	-0.578006			0.850074	-0.135402			0.161667	0.027637		+	1.88889	-0.318513			0.0808446	-0.0226579		+	1.41573	-0.251335			0.44002	-0.0778284	0	0	0	0	0	0	0	UniRef90_M6UVZ6	UniRef90_M6UVZ6	Helicase C-terminal domain protein n=102 Tax=Leptospiraceae TaxID=170 RepID=M6UVZ6_9LEPT	33	33	33	49.8	49.8	49.8	76.904	0	323.31	15383000000	697	28.7293
+	+	1.65922	0.583186		+	1.36008	-0.241529	+	+	2.64754	-0.479941	+	+	3.66827	0.769818			1.10212	-0.202611	+	+	3.88201	0.850761			0.896132	-0.174376	0	0	0	0	0	0	0	UniRef90_M6V7V4	UniRef90_M6V7V4	SAT domain-containing protein n=73 Tax=Leptospira TaxID=171 RepID=M6V7V4_9LEPT	14	14	14	29.6	29.6	29.6	49.997	0	262.25	5288200000	504	26.8377
+	+	1.99981	0.593301			0.0844544	-0.033875	+	+	2.25651	0.514606	+	+	2.07825	-0.623508		+	1.3304	-0.332578			0.100465	-0.0427756			0.627074	-0.310084	0	0	0	0	0	0	0	UniRef90_M6VKA1	UniRef90_M6VKA1	Prephenate dehydratase n=99 Tax=Leptospira TaxID=171 RepID=M6VKA1_9LEPT	9	9	9	42.5	42.5	42.5	33.363	0	73.463	767710000	47	24.4438
		0	0.1697			0.404624	-0.716565			0.562158	-0.359792			0	-0.31618			0	NaN			0.229826	0.161612			0.0151955	0.0126266	0	0	0	0	0	0	0	UniRef90_M6VPV1	UniRef90_M6VPV1	Uncharacterized protein n=51 Tax=Leptospira TaxID=171 RepID=M6VPV1_9LEPT	3	3	3	3.7	3.7	3.7	80.677	0.001836	3.3323	1501400000	24	26.0167
		0.639845	-0.0358677		+	3.81177	0.21325		+	3.40213	0.179525			1.42234	-0.111038			1.04053	0.114715			0.218096	0.0247073		+	2.91276	0.199087	0	0	0	0	0	0	0	UniRef90_M6VX11	UniRef90_M6VX11	Acetolactate synthase n=107 Tax=Leptospiraceae TaxID=170 RepID=M6VX11_LEPBO	23	23	23	42.2	42.2	42.2	62.357	0	305.49	10597000000	524	28.0541
		0.375653	-0.261474		+	0.921336	-0.553991			0.731536	-0.493705		+	1.09614	-0.797273		+	1.22179	-0.720789	+	+	1.32903	-0.74798		+	0.906739	-0.438352	0	0	0	0	0	0	0	UniRef90_M6W3W4	UniRef90_M6W3W4	Flagellar biosynthetic protein FliP n=119 Tax=Leptospiraceae TaxID=170 RepID=M6W3W4_LEPBO	4	4	4	12.6	12.6	12.6	29.383	0	5.1119	318730000	23	24.4016
+	+	2.23225	-0.413175	+	+	3.73216	-0.852327			2.39958	0.139249	+	+	6.47382	-1.04363	+	+	4.92484	-1.32908	+	+	3.02154	-0.432565	+	+	6.28969	-0.89624	0	0	0	0	0	0	0	UniRef90_M6W5I4	UniRef90_M6W5I4	Uncharacterized protein n=13 Tax=Leptospira TaxID=171 RepID=M6W5I4_LEPBO	5	5	5	38.8	38.8	38.8	19.423	0	174.61	2170500000	111	26.4449
	+	1.54327	0.5503		+	0.988646	0.607663			0.0936532	0.0664601			0	-0.358122	+	+	3.1956	1.25796			0.549433	-0.193239	+	+	2.81336	1.00616	0	0	0	0	0	0	0	UniRef90_M6W7F6	UniRef90_M6W7F6	Putative glutathione-regulated potassium-efflux system protein KefC n=14 Tax=Leptospira TaxID=171 RepID=M6W7F6_LEPBO	8	8	8	17	17	17	54.566	0	17.272	371700000	83	23.1074
+	+	3.16763	1.36664	+	+	3.82261	0.98705	+	+	2.97965	0.765865	+	+	1.61859	-0.548637	+	+	4.17135	1.51039	+	+	2.51067	-0.598185	+	+	2.32168	0.525825	0	0	0	0	0	0	0	UniRef90_M6WEC6	UniRef90_M6WEC6	Uncharacterized protein n=28 Tax=Leptospira TaxID=171 RepID=M6WEC6_LEPBO	7	7	7	38.9	38.9	38.9	20.516	0	135.74	2999500000	151	25.3478
		0.680586	0.586967	+	+	1.3299	-1.08379		+	0.886376	-0.682503		+	0.961761	-0.764522			0.377793	-0.307516			0.430876	-0.352624		+	1.07546	-0.833796	0	0	0	0	0	0	0	UniRef90_M6WFZ5	UniRef90_M6WFZ5	Sec-independent protein translocase protein TatC n=39 Tax=Leptospira TaxID=171 RepID=M6WFZ5_LEPBO	2	2	2	6.7	6.7	6.7	30.851	0.0081585	2.4814	53297000	22	21.8198
		0	-0.79485	+	+	2.05684	0.812442	+	+	2.24294	0.50758			0	NaN		+	0.942162	0.623434	+	+	1.71202	-0.821699			0.575007	0.384824	0	0	0	0	0	0	0	UniRef90_M6WHH7	UniRef90_M6WHH7	Cytochrome C n=6 Tax=Leptospira TaxID=171 RepID=M6WHH7_LEPBO	9	2	2	43.3	12.3	12.3	29.427	0	108.41	1204800000	49	24.8478
		1.29284	-0.201493		+	3.14676	-0.221925			0.0693859	0.00931597	+	+	4.69597	-0.986545	+	+	3.23278	-0.588953	+	+	4.2747	-0.478924		+	2.14742	-0.159163	0	0	0	0	0	0	0	UniRef90_M6WJ15	UniRef90_M6WJ15	PF14238 domain protein n=11 Tax=Leptospira TaxID=171 RepID=M6WJ15_LEPBO	16	16	16	56.9	56.9	56.9	41.048	0	323.31	10336000000	564	28.3749
		0.68424	0.541833	+	+	2.06167	-1.98298			0	NaN	+	+	2.27373	1.74685	+	+	3.00535	-2.063	+	+	4.06833	2.14853	+	+	2.51749	-1.85987	0	0	0	0	0	0	0	UniRef90_M6WKE8	UniRef90_M6WKE8	Putative lipoprotein n=6 Tax=Leptospira borgpetersenii TaxID=174 RepID=M6WKE8_LEPBO	10	10	10	41	41	41	26.337	0	34.102	548810000	39	23.0395
	+	1.22458	-0.36386	+	+	2.06135	-0.478096			0.254663	-0.0780597	+	+	1.66995	-0.501356	+	+	1.94806	-0.462149	+	+	1.89763	-0.481764	+	+	2.2036	-0.506711	0	0	0	0	0	0	0	UniRef90_M6XN61	UniRef90_M6XN61	Flagellin n=118 Tax=Leptospira TaxID=171 RepID=M6XN61_9LEPT	19	19	16	64.8	64.8	55.9	31.319	0	323.31	100030000000	1183	32.1359
		0.452534	0.286765			0.153062	0.101828			0.355676	-0.205935	+	+	1.61412	0.930667			0.0929913	0.0647073	+	+	1.77101	0.829656			0.431778	0.277327	0	0	0	0	0	0	0	UniRef90_M6XPD6	UniRef90_M6XPD6	Uncharacterized protein n=72 Tax=Leptospira TaxID=171 RepID=M6XPD6_9LEPT	6	6	6	67.9	67.9	67.9	6.3082	0	13.597	1198900000	239	25.3373
		1.28085	-0.304204		+	1.63037	-0.335981			0.174689	-0.0334744			1.00913	0.153575		+	1.28091	-0.251703			0.306744	-0.0630531	+	+	2.12504	-0.411397	0	0	0	0	0	0	0	UniRef90_M6XS28	UniRef90_M6XS28	Cell shape determining protein, MreB/Mrl family n=145 Tax=Leptospiraceae TaxID=170 RepID=M6XS28_9LEPT	25	25	25	67.6	67.6	67.6	36.835	0	239.65	24359000000	830	29.7664
		0.296204	-0.0822978		+	1.68628	-0.302145	+	+	2.4871	-0.423298		+	1.52545	-0.401464	+	+	2.39064	-0.660257			0.88551	-0.1463			0.718303	-0.126153	0	0	0	0	0	0	0	UniRef90_M6YEC9	UniRef90_M6YEC9	Peptidase, S41 family n=146 Tax=Leptospiraceae TaxID=170 RepID=M6YEC9_9LEPT	16	16	16	27	27	27	66.884	0	132.44	8084800000	440	28.0245
		0.717854	0.276739	+	+	2.75748	-0.496713			1.48363	-0.129917	+	+	4.74799	-0.755738	+	+	2.45093	-0.800515		+	1.75803	-0.335692	+	+	1.83285	-0.423526	0	0	0	0	0	0	0	UniRef90_M6YZX2	UniRef90_M6YZX2	YbbR-like protein n=50 Tax=Leptospiraceae TaxID=170 RepID=M6YZX2_9LEPT	7	7	7	20.2	20.2	20.2	38.929	0	33.686	928970000	109	24.9321
		0.260258	-0.11263			0.22798	-0.0974277			0.0819489	-0.0458077	+	+	3.00684	1.81283			0.526564	-0.39569			0.272955	-0.111353		+	0.872279	-0.289964	0	0	0	0	0	0	0	UniRef90_M6ZET2	UniRef90_M6ZET2	Uncharacterized protein n=25 Tax=Leptospira TaxID=171 RepID=M6ZET2_9LEPT	3	3	3	10.3	10.3	10.3	29.409	0	5.8164	439760000	17	24.1827
		0.745311	-0.367918	+	+	1.35947	-0.682593			0.0655509	-0.040074			0	-0.662578			0	-0.58611			0.226601	-0.15261		+	1.09367	-0.540341	0	0	0	0	0	0	0	UniRef90_N1U6Q1	UniRef90_N1U6Q1	4-hydroxythreonine-4-phosphate dehydrogenase PdxA n=37 Tax=Leptospiraceae TaxID=170 RepID=N1U6Q1_9LEPT	3	3	3	13.3	13.3	13.3	35.459	0	10.869	287640000	12	23.9858
+	+	2.50364	1.25876		+	0.984998	1.0491		+	1.02906	-0.526381	+	+	2.53336	0.982738	+	+	2.77068	1.38124	+	+	2.65581	1.07527	+	+	3.48946	1.21496	0	0	0	0	0	0	0	UniRef90_N1U8T6	UniRef90_N1U8T6	Uncharacterized protein n=24 Tax=Leptospiraceae TaxID=170 RepID=N1U8T6_9LEPT	3	3	3	14	14	14	18.231	0	8.659	410880000	32	23.0465
+	+	1.53418	-0.725421			0.518628	-0.228118	+	+	1.5559	-0.548814			0.248471	0.284663			0.0290239	-0.0213156	+	+	1.61624	0.636093			0.711465	0.277106	0	0	0	0	0	0	0	UniRef90_N1UEC5	UniRef90_N1UEC5	Transketolase, C-terminal domain protein n=113 Tax=Leptospiraceae TaxID=170 RepID=N1UEC5_9LEPT	3	3	3	11.8	11.8	11.8	28.503	0	11.266	687140000	57	24.1331
+	+	3.21945	-0.843111	+	+	4.64891	-1.35001	+	+	3.5763	-0.722677	+	+	2.83353	-0.967063	+	+	4.49962	-1.32051	+	+	4.96955	-0.744781	+	+	5.83684	-1.38978	0	0	0	0	0	0	0	UniRef90_N1WF73	UniRef90_N1WF73	Peptidyl-prolyl cis-trans isomerase n=45 Tax=Leptospira TaxID=171 RepID=N1WF73_9LEPT	6	6	6	16.8	16.8	16.8	32.286	0	87.499	4134100000	140	27.5848
	+	1.79561	-0.354276			0.205478	-0.0416961		+	1.59947	0.229388			0.286027	0.0904665		+	0.939116	0.352768			0.194988	-0.0540466		+	1.26265	-0.281971	0	0	0	0	0	0	0	UniRef90_N1WGN2	UniRef90_N1WGN2	Threonine synthase n=122 Tax=Leptospiraceae TaxID=170 RepID=N1WGN2_9LEPT	8	8	8	24.3	24.3	24.3	48.813	0	210.6	1445200000	86	25.3064
		0.518948	0.201749		+	1.29566	0.343537			0.614873	-0.207455	+	+	2.83106	0.966704		+	1.43413	0.469485	+	+	2.28467	0.708703		+	1.34144	0.368396	0	0	0	0	0	0	0	UniRef90_N1WHG7	UniRef90_N1WHG7	50S ribosomal protein L7/L12 n=47 Tax=Leptospira TaxID=171 RepID=N1WHG7_9LEPT	6	6	6	34.6	34.6	34.6	10.623	0	29.533	20055000000	339	28.9796
		0.771857	0.386431	+	+	4.45915	1.40224	+	+	2.94345	1.1044	+	+	2.20881	0.800575	+	+	4.12939	1.40101	+	+	2.32556	0.66428	+	+	3.38851	0.922101	0	0	0	0	0	0	0	UniRef90_N1WKM2	UniRef90_N1WKM2	Glutamate--cysteine ligase n=43 Tax=Leptospira TaxID=171 RepID=N1WKM2_9LEPT	11	11	11	24.1	24.1	24.1	59.626	0	50.988	1032200000	44	23.9627
+	+	7.24894	2.55159	+	+	1.6294	-0.461678	+	+	2.08649	-0.469114			0	NaN			0	NaN		+	1.98156	0.261691	+	+	1.67316	-0.482109	0	0	0	0	0	0	0	UniRef90_P17627	UniRef90_P17627	Sphingomyelinase C n=14 Tax=Leptospira TaxID=171 RepID=PHL_LEPIR	7	7	7	13.8	13.8	13.8	63.268	0	30.153	211760000	21	22.2811
		0.069649	0.0389466			0.829934	0.224811	+	+	2.19962	0.535553			0.238247	0.102682			0.0473271	-0.0391531	+	+	1.63637	0.371764			0.790216	0.216548	0	0	0	0	0	0	0	UniRef90_P41394	UniRef90_P41394	Aspartate-semialdehyde dehydrogenase n=100 Tax=Leptospira TaxID=171 RepID=DHAS_LEPIN	6	6	6	17.2	17.2	17.2	38.017	0	37.717	1549700000	129	25.2083
+	+	2.00765	0.660175	+	+	5.57113	1.61738	+	+	5.08616	1.4893	+	+	4.62713	1.33196	+	+	4.78582	1.48654	+	+	3.15249	0.910288	+	+	5.69339	1.60651	0	0	0	0	0	0	0	UniRef90_P61436	UniRef90_P61436	10 kDa chaperonin n=92 Tax=Leptospira TaxID=171 RepID=CH10_LEPIC	12	12	12	83.3	83.3	83.3	10.562	0	53.181	67430000000	888	29.8078
		0.840817	0.226717	+	+	5.87791	1.29006	+	+	5.62853	1.32317	+	+	3.48322	0.684311	+	+	4.33207	1.24426		+	1.62764	0.283826	+	+	5.47192	1.34211	0	0	0	0	0	0	0	UniRef90_P61438	UniRef90_P61438	60 kDa chaperonin n=138 Tax=Leptospira TaxID=171 RepID=CH60_LEPIC	33	33	33	56	56	56	57.941	0	323.31	188830000000	2990	31.4881
+	+	3.97908	-0.80716	+	+	5.62081	1.47234	+	+	5.87374	1.57503	+	+	3.16805	0.687407	+	+	5.36318	1.64699	+	+	2.43847	0.395402	+	+	4.90046	1.35426	0	0	0	0	0	0	0	UniRef90_P61440	UniRef90_P61440	Chaperone protein DnaJ n=102 Tax=Leptospira TaxID=171 RepID=DNAJ_LEPIC	13	13	13	29.3	29.3	29.3	40.258	0	117.26	4829800000	306	26.1318
		0.00975656	-0.00221968	+	+	8.66302	2.06473	+	+	8.06304	2.08479	+	+	4.641	0.816768	+	+	7.66849	2.21634	+	+	4.26805	0.652858	+	+	8.12548	1.9259	0	0	0	0	0	0	0	UniRef90_P61443	UniRef90_P61443	Chaperone protein DnaK n=100 Tax=Leptospira TaxID=171 RepID=DNAK_LEPIN	36	36	36	61.3	61.3	61.3	69.128	0	323.31	103640000000	1401	30.0119
	+	1.37619	-0.371682	+	+	5.8285	2.07079	+	+	6.61699	2.89747			0.207945	0.102768	+	+	5.03114	1.80546			0.720214	0.183293	+	+	4.46404	1.51066	0	0	0	0	0	0	0	UniRef90_P61446	UniRef90_P61446	Heat-inducible transcription repressor HrcA n=90 Tax=Leptospira TaxID=171 RepID=HRCA_LEPIC	10	10	10	32.5	32.5	32.5	38.876	0	91.457	1287200000	94	23.3361
		0.856036	0.151169			1.37682	-0.185293	+	+	3.4502	-0.37632	+	+	2.76835	-0.507619		+	1.72883	-0.209743		+	1.40266	-0.219858		+	2.46837	-0.246006	0	0	0	0	0	0	0	UniRef90_P61540	UniRef90_P61540	RNA polymerase sigma factor RpoD n=143 Tax=Leptospiraceae TaxID=170 RepID=RPOD_LEPIC	31	31	31	50.8	50.8	50.8	67.872	0	323.31	17819000000	1016	29.0897
		0.775839	-0.347929		+	1.33063	-0.259547			0.131499	0.0574002			0	0.0363946		+	1.47072	0.437697		+	0.872562	-0.387326		+	1.15703	-0.270936	0	0	0	0	0	0	0	UniRef90_P61660	UniRef90_P61660	Imidazoleglycerol-phosphate dehydratase n=114 Tax=Leptospiraceae TaxID=170 RepID=HIS7_LEPIC	4	4	4	19.4	19.4	19.4	23.167	0	48.111	371780000	82	23.3295
		0	-0.494617			0.662677	-0.181585			0	NaN			0	NaN			0	-0.754731			0	0.0373487		+	2.4306	-0.202591	0	0	0	0	0	0	0	UniRef90_P61780	UniRef90_P61780	Imidazole glycerol phosphate synthase subunit HisH n=78 Tax=Leptospira TaxID=171 RepID=HIS5_LEPIC	4	4	4	19	19	19	23.829	0	21.08	134060000	10	22.733
+	+	2.69774	0.49814	+	+	1.58901	0.473668			0.460784	0.100684		+	1.14013	0.976047	+	+	1.40424	0.591058			0.862289	-0.193227		+	1.75751	0.29313	0	0	0	0	0	0	0	UniRef90_P61975	UniRef90_P61975	Malate dehydrogenase n=109 Tax=Leptospira TaxID=171 RepID=MDH_LEPIC	5	5	5	18.4	18.4	18.4	34.918	0	184.49	7950500000	193	27.1524
		1.13005	-0.178186			0.424716	0.0694675			1.20543	-0.153362	+	+	2.77183	0.492909	+	+	5.95013	1.3558	+	+	3.00694	-0.407964	+	+	3.61	-0.627217	0	0	0	0	0	0	0	UniRef90_P62217	UniRef90_P62217	Protein RecA n=93 Tax=Leptospira TaxID=171 RepID=RECA_LEPIC	19	19	19	52.2	52.2	52.2	39.686	0	323.31	25493000000	700	29.4079
		0.111008	-0.189168			0.251369	0.173319			0.0806648	-0.0618329	+	+	1.48834	0.854079			0.168006	-0.141346	+	+	1.57427	0.902153			0.58705	0.382412	0	0	0	0	0	0	0	UniRef90_P62232	UniRef90_P62232	30S ribosomal protein S16 n=64 Tax=Leptospira TaxID=171 RepID=RS16_LEPIC	1	1	1	15.9	15.9	15.9	10.104	0.00062893	3.8189	3518900000	91	26.7554
		0.0867879	0.0645866			0	0.774746	+	+	2.33667	0.7198			0	0.230198		+	0.895875	0.4733			0.570923	0.28853		+	1.09411	0.493802	0	0	0	0	0	0	0	UniRef90_P62347	UniRef90_P62347	Phosphoribosyl-ATP pyrophosphatase n=65 Tax=Leptospira TaxID=171 RepID=HIS2_LEPIC	3	3	3	35.9	35.9	35.9	10.547	0	18.354	1607100000	44	25.5696
		0.0692528	0.0257831			0.740962	0.20752			0.409135	-0.0996943	+	+	3.77857	1.12023		+	1.70124	0.398205	+	+	2.80557	0.616189		+	1.37379	0.315001	0	0	0	0	0	0	0	UniRef90_P62436	UniRef90_P62436	50S ribosomal protein L11 n=109 Tax=Leptospira TaxID=171 RepID=RL11_LEPIC	6	6	6	33.8	33.8	33.8	15.108	0	15.943	5482600000	188	27.0105
	+	1.01169	0.505077			0.197542	0.0770106	+	+	1.78075	0.485304			0.699923	-0.28576			0.809282	-0.411362			0.296878	0.14313			0.0729993	-0.0382524	0	0	0	0	0	0	0	UniRef90_P62641	UniRef90_P62641	Protein-glutamate methylesterase/protein-glutamine glutaminase 1 n=85 Tax=Leptospira TaxID=171 RepID=CHEB1_LEPIC	3	3	3	8.1	8.1	8.1	38.712	0	7.7238	588390000	51	24.4446
	+	1.39374	0.334956	+	+	1.86491	0.535222	+	+	1.7929	0.461866			0	0.83527			0.35434	0.278304	+	+	2.45002	1.09538			0.651799	0.320155	0	0	0	0	0	0	0	UniRef90_P71438	UniRef90_P71438	dTDP-glucose 4,6-dehydratase n=91 Tax=Leptospiraceae TaxID=170 RepID=P71438_LEPIR	3	3	3	8.9	8.9	8.9	40.189	0	37.698	194660000	15	NaN
		0	-0.35165			0	-0.443496			0	-0.450731			0	NaN			0	NaN			0	-0.259752			0	NaN	0	0	0	0	0	0	0	UniRef90_Q04N81	UniRef90_Q04N81	Response regulator n=33 Tax=Leptospira TaxID=171 RepID=Q04N81_LEPBJ	4	4	4	7.9	7.9	7.9	51.8	0.00062228	3.5904	89298000	17	NaN
+	+	2.69012	-0.462605	+	+	3.70152	-0.449033			0.375595	0.0542078		+	1.55416	-0.353001		+	1.45304	-0.23624			1.05764	-0.226937	+	+	4.74857	-0.694735	0	0	0	0	0	0	0	UniRef90_Q04N82	UniRef90_Q04N82	Uncharacterized protein n=97 Tax=Leptospira TaxID=171 RepID=Q04N82_LEPBJ	14	14	14	47.6	47.6	47.6	38.988	0	61.542	1388600000	101	25.6855
+	+	3.21962	-0.365938			0.0655067	-0.0129466	+	+	3.88627	0.482239	+	+	2.5856	-0.548072		+	2.08308	0.235727		+	1.74883	-0.240521			0.850798	-0.111731	0	0	0	0	0	0	0	UniRef90_Q04N91	UniRef90_Q04N91	Pyruvate kinase n=107 Tax=Leptospira TaxID=171 RepID=Q04N91_LEPBJ	24	24	24	54.8	54.8	54.8	53.815	0	186.15	4000900000	341	26.8794
+	+	1.83945	-0.582117			0.536329	-0.197093		+	1.23551	0.395283	+	+	3.62599	-1.42153		+	0.839591	-0.584591	+	+	3.55264	-1.29902			0.773064	-0.27589	0	0	0	0	0	0	0	UniRef90_Q04N94	UniRef90_Q04N94	Uncharacterized protein n=37 Tax=Leptospira TaxID=171 RepID=Q04N94_LEPBJ	12	12	12	85.9	85.9	85.9	10.215	0	252.46	23140000000	412	29.9697
		0.195138	0.173814	+	+	1.8543	-0.960984		+	1.51163	-0.468318			0	-0.627594	+	+	1.45413	-0.827381	+	+	2.461	-0.730002			0	-0.673758	0	0	0	0	0	0	0	UniRef90_Q04N95	UniRef90_Q04N95	Uncharacterized protein n=79 Tax=Leptospira TaxID=171 RepID=Q04N95_LEPBJ	5	5	5	35.8	35.8	35.8	16.439	0	74.946	402600000	12	24.0469
	+	1.00956	0.895584			0.0436194	-0.0350909		+	1.21082	-0.630588			0	-0.881351			0.607899	0.395287			0.42119	-0.379094			0.0639969	-0.0756464	0	0	0	0	0	0	0	UniRef90_Q04N96	UniRef90_Q04N96	4a-hydroxytetrahydrobiopterin dehydratase n=9 Tax=Leptospira TaxID=171 RepID=Q04N96_LEPBJ	4	4	4	51	51	51	11.85	0	13.687	443030000	42	23.5835
+	+	2.81803	-0.955899	+	+	1.9457	-0.508937		+	1.69383	0.444639	+	+	3.16429	-1.51653	+	+	1.8273	-0.721136	+	+	3.51583	-1.25674		+	1.09308	-0.530583	0	0	0	0	0	0	0	UniRef90_Q04NA5	UniRef90_Q04NA5	Sensor histidine kinase n=59 Tax=Leptospiraceae TaxID=170 RepID=Q04NA5_LEPBJ	17	17	17	23.2	23.2	23.2	88.221	0	28.646	889430000	52	25.341
+	+	1.43203	-0.899992	+	+	2.60594	-1.79973	+	+	2.13573	-1.29326	+	+	1.42115	-1.28888	+	+	1.93363	-1.10382	+	+	1.68373	-0.74895	+	+	3.01883	-1.28353	0	0	0	0	0	0	0	UniRef90_Q04NA7	UniRef90_Q04NA7	Uncharacterized protein n=18 Tax=Leptospira TaxID=171 RepID=Q04NA7_LEPBJ	7	7	7	28.4	28.4	28.4	34.59	0	24.463	235200000	18	24.0964
		0	NaN			0	0.131021			0	0.292883			0	NaN			0	0.121575			0	1.06584			0	0.163436	0	0	0	0	0	0	0	UniRef90_Q04NA9	UniRef90_Q04NA9	Alanine racemase n=41 Tax=Leptospiraceae TaxID=170 RepID=Q04NA9_LEPBJ	4	4	4	11.3	11.3	11.3	42.066	0	4.7943	158650000	20	NaN
		0	NaN			0	NaN			0	NaN			0	NaN			0	NaN			0	NaN			0	NaN	0	0	0	0	0	0	0	UniRef90_Q04NB1;UniRef90_M6ADB9	UniRef90_Q04NB1;UniRef90_M6ADB9	S-adenosylmethionine decarboxylase proenzyme n=60 Tax=Leptospiraceae TaxID=170 RepID=SPEH_LEPBJ;Adenosylmethionine decarboxylase n=22 Tax=Leptospira TaxID=171 RepID=M6ADB9_9LEPT	4	4	4	28.1	28.1	28.1	14.221	0	9.993	588570000	42	NaN
+	+	3.10892	0.432405	+	+	2.25067	0.323738			1.41797	-0.163264		+	1.29152	0.471282	+	+	2.38168	0.474543	+	+	5.25849	0.910585	+	+	2.85033	0.334052	0	0	0	0	0	0	0	UniRef90_Q04NC1	UniRef90_Q04NC1	Elongation factor P n=36 Tax=Leptospira TaxID=171 RepID=EFP_LEPBJ	11	11	11	56.4	56.4	56.4	21.144	0	97.454	4329200000	125	26.4513
+	+	3.11477	0.648134	+	+	2.09554	0.375133		+	1.91917	-0.354273	+	+	3.10679	0.63592		+	1.60083	0.29854	+	+	3.3494	0.738032		+	1.53425	0.270844	0	0	0	0	0	0	0	UniRef90_Q04NC2	UniRef90_Q04NC2	Acireductone dioxygenase n=64 Tax=Leptospira TaxID=171 RepID=MTND_LEPBJ	15	15	15	69.5	69.5	69.5	20.757	0	111.3	7805200000	374	27.3948
		1.24941	0.338488	+	+	2.98599	0.811414		+	1.40094	0.352286		+	1.07778	0.508045	+	+	2.2297	0.690065	+	+	2.15083	0.495869	+	+	3.65889	0.850848	0	0	0	0	0	0	0	UniRef90_Q04NC3	UniRef90_Q04NC3	Methylthioribulose-1-phosphate dehydratase n=26 Tax=Leptospira TaxID=171 RepID=MTNB_LEPBJ	6	6	6	29.6	29.6	29.6	28.079	0	24.712	310880000	62	22.6773
		0.0624008	-0.044148			0.289952	0.078073		+	1.13557	-0.678813			0.203081	0.0850673		+	1.39167	0.280726			0.873502	0.202782		+	1.57752	0.323309	0	0	0	0	0	0	0	UniRef90_Q04ND4	UniRef90_Q04ND4	RNA polymerase sigma subunit n=3 Tax=Leptospira borgpetersenii serovar Hardjo-bovis TaxID=338217 RepID=Q04ND4_LEPBJ	6	6	6	31.2	31.2	31.2	20.357	0	68.796	343870000	51	23.4011
		1.27615	0.24681			0.828196	0.11226			1.27773	-0.174815	+	+	2.7535	1.24733			0.628882	0.170093	+	+	3.0132	0.475813	+	+	2.14728	0.357676	0	0	0	0	0	0	0	UniRef90_Q04ND5	UniRef90_Q04ND5	LipL45-related protein n=25 Tax=Leptospira TaxID=171 RepID=Q04ND5_LEPBJ	13	13	13	32	32	32	41.111	0	31.538	1111900000	173	24.77
		0.762872	0.433319	+	+	3.20727	1.26533	+	+	3.20276	1.26873			0.888243	0.48885	+	+	3.16111	1.48765	+	+	2.24919	0.84148	+	+	3.10362	1.20642	0	0	0	0	0	0	0	UniRef90_Q04ND7	UniRef90_Q04ND7	LipL45-related protein n=35 Tax=Leptospira TaxID=171 RepID=Q04ND7_LEPBJ	7	7	7	38.5	38.5	38.5	26.196	0	49.298	948640000	108	23.1837
		0.345812	-0.194024			0.472742	0.214721			0.390796	0.180609			0	NaN			0	NaN			0.148325	0.0765231			0.239097	0.146475	0	0	0	0	0	0	0	UniRef90_Q04NF8	UniRef90_Q04NF8	STAS domain-containing protein n=22 Tax=Leptospira TaxID=171 RepID=Q04NF8_LEPBJ	5	5	5	35.1	35.1	35.1	16.901	0	8.4498	259670000	17	23.4738
		0.115484	-0.0619569	+	+	2.53196	0.711191		+	1.59296	0.375278			0.326574	0.150325	+	+	2.25818	0.691119		+	1.41256	0.324192		+	1.21704	0.364884	0	0	0	0	0	0	0	UniRef90_Q04NF9	UniRef90_Q04NF9	Nucleoside-diphosphate sugar epimerase n=126 Tax=Leptospira TaxID=171 RepID=Q04NF9_LEPBJ	12	12	12	25.7	25.7	25.7	70.991	0	49.847	1044400000	51	24.3126
+	+	3.12657	0.928236	+	+	1.68754	0.42818			0.189055	-0.0591745	+	+	2.03999	-0.454865	+	+	2.17564	0.703207		+	1.20117	-0.292905	+	+	2.10095	0.484078	0	0	0	0	0	0	0	UniRef90_Q04NG2	UniRef90_Q04NG2	Protease HtpX homolog n=108 Tax=Leptospira TaxID=171 RepID=HTPX_LEPBJ	9	9	9	26.8	26.8	26.8	32.234	0	29.273	9215300000	378	27.3436
		0.15703	0.0626903	+	+	2.06817	0.546428		+	1.59342	0.378747			1.07808	0.290164	+	+	2.23874	0.665773			0.400982	0.132729		+	1.40373	0.314147	0	0	0	0	0	0	0	UniRef90_Q04NG3	UniRef90_Q04NG3	Adenine phosphoribosyltransferase n=102 Tax=Leptospira TaxID=171 RepID=APT_LEPBJ	5	5	5	36.7	36.7	36.7	19.221	0	115.94	1631700000	76	25.4218
		0.0871099	0.0213757		+	1.81335	-0.225016	+	+	4.78969	-0.507309			1.26133	-0.13133			0.0145002	0.0043149			0.623391	-0.0489035		+	1.59508	-0.173046	0	0	0	0	0	0	0	UniRef90_Q04NG4	UniRef90_Q04NG4	Trypsin-like serine protease n=47 Tax=Leptospira TaxID=171 RepID=Q04NG4_LEPBJ	20	20	20	45.2	45.2	45.2	56.303	0	189.53	4914900000	326	27.1131
	+	1.37921	-0.787168	+	+	4.60637	-1.75087	+	+	4.86917	-1.46221	+	+	2.56455	-0.842878	+	+	4.27553	-1.48151			0.0893744	-0.0279374	+	+	4.89672	-1.59117	0	0	0	0	0	0	0	UniRef90_Q04NG7	UniRef90_Q04NG7	Uncharacterized protein n=16 Tax=Leptospira TaxID=171 RepID=Q04NG7_LEPBJ	8	8	8	18.5	18.5	18.5	61.608	0	37.841	653600000	38	24.7168
		0.383475	-0.179745			0.657097	0.214899			0.345895	0.143113			0.651704	-0.292012			0.912068	0.323588			0.125662	0.0695844			0.361477	0.167497	0	0	0	0	0	0	0	UniRef90_Q04NI6	UniRef90_Q04NI6	Uncharacterized protein n=42 Tax=Leptospira TaxID=171 RepID=Q04NI6_LEPBJ	6	6	6	19.7	19.7	19.7	42.195	0	19.773	625060000	26	23.6203
	+	0.931625	-0.69986		+	1.173	-0.71023		+	0.809565	-0.561003			0	-0.456285			0.0816943	-0.0902376			0.430079	-0.284938	+	+	1.52052	-0.802109	0	0	0	0	0	0	0	UniRef90_Q04NI9	UniRef90_Q04NI9	TolQ-like transport protein n=9 Tax=Leptospira TaxID=171 RepID=Q04NI9_LEPBJ	3	3	3	15.8	15.8	15.8	19.146	0	21.237	133190000	43	22.2949
+	+	2.31006	0.394699			1.17399	0.214756	+	+	3.2735	-0.339134			0.958785	0.324388			1.15698	0.219687	+	+	2.72876	0.426599			0.442832	0.0798969	0	0	0	0	0	0	0	UniRef90_Q04NJ3	UniRef90_Q04NJ3	DnaK suppressor protein n=75 Tax=Leptospira TaxID=171 RepID=Q04NJ3_LEPBJ	7	7	7	46.7	46.7	46.7	16.784	0	66.533	3758400000	190	26.5029
		0.0212257	-0.0271068	+	+	1.248	-1.04546			0.303056	-0.38326	+	+	1.38875	-1.88029		+	1.04864	-1.04559	+	+	1.80873	-1.60336		+	0.850506	-0.953386	0	0	0	0	0	0	0	UniRef90_Q04NJ4	UniRef90_Q04NJ4	Uncharacterized protein n=35 Tax=Leptospira TaxID=171 RepID=Q04NJ4_LEPBJ	13	13	13	23	23	23	79.914	0	55.592	939070000	53	25.7334
		0.464844	-0.126879		+	1.28556	-0.283453			0.325235	-0.0834165			0.29955	0.0971212			0.268425	-0.0948839		+	1.20945	0.246597	+	+	1.98343	-0.440782	0	0	0	0	0	0	0	UniRef90_Q04NJ6	UniRef90_Q04NJ6	Selenocysteine lyase n=105 Tax=Leptospiraceae TaxID=170 RepID=Q04NJ6_LEPBJ	7	7	7	23.1	23.1	23.1	43.965	0	61.788	980810000	75	24.8889
		0.394633	-0.0788603		+	1.4536	-0.230696			0.544192	0.087636			0.0881706	-0.0316443			0.786668	-0.174747			0.0302953	0.00608826			1.07056	-0.223346	0	0	0	0	0	0	0	UniRef90_Q04NK0	UniRef90_Q04NK0	Methylmalonyl-COA mutase n=13 Tax=Leptospira TaxID=171 RepID=Q04NK0_LEPBJ	23	23	23	40.1	40.1	40.1	69.71	0	287.84	3140400000	359	26.4825
+	+	2.56106	-0.57343	+	+	4.37588	-1.08302			0.575458	-0.121796	+	+	1.80875	-1.27556	+	+	3.28856	-1.52153	+	+	3.70581	-0.810406	+	+	4.17948	-1.15353	0	0	0	0	0	0	0	UniRef90_Q04NK3	UniRef90_Q04NK3	Uncharacterized protein n=26 Tax=Leptospira TaxID=171 RepID=Q04NK3_LEPBJ	7	7	7	51.2	51.2	51.2	14.125	0	55.676	4883100000	255	27.9835
	+	1.22468	-0.379244		+	1.32164	-0.398084			0.768252	-0.242044	+	+	1.50143	-1.1361		+	1.39858	-0.502288			0.5886	-0.197391	+	+	1.46066	-0.463445	0	0	0	0	0	0	0	UniRef90_Q04NL0	UniRef90_Q04NL0	TonB protein n=41 Tax=Leptospira TaxID=171 RepID=Q04NL0_LEPBJ	11	11	11	43.9	43.9	43.9	23.185	0	156.95	4999900000	236	27.0751
		0.795519	0.089376	+	+	3.89781	-0.24764			0.0226101	-0.00213051	+	+	4.77284	-0.804815			0.206868	-0.049274	+	+	4.50245	-0.568017	+	+	3.94324	-0.326077	0	0	0	0	0	0	0	UniRef90_Q04NM1	UniRef90_Q04NM1	Signal transduction protein n=27 Tax=Leptospira TaxID=171 RepID=Q04NM1_LEPBJ	17	17	17	79.5	79.5	79.5	31.746	0	180.11	10169000000	624	28.3611
		0.651079	-0.448189	+	+	1.65057	-1.45796	+	+	2.23061	-1.21198	+	+	2.14564	-1.43993	+	+	2.4462	-1.64487	+	+	2.39917	-1.29686	+	+	2.75219	-1.43116	0	0	0	0	0	0	0	UniRef90_Q04NM2	UniRef90_Q04NM2	Shikimate kinase n=22 Tax=Leptospira TaxID=171 RepID=AROK_LEPBJ	4	4	4	26.3	26.3	26.3	20.216	0	26.67	353610000	14	24.9541
+	+	6.00224	0.806044	+	+	6.92996	1.33412	+	+	4.46494	0.569165			2.67689	-0.166	+	+	5.25126	1.21449	+	+	3.00417	0.232262	+	+	8.05675	1.3162	0	0	0	0	0	0	0	UniRef90_Q04NM6	UniRef90_Q04NM6	Bacterioferritin comigratory protein n=45 Tax=Leptospira TaxID=171 RepID=Q04NM6_LEPBJ	10	10	10	75.5	75.5	75.5	17.733	0	323.31	14015000000	344	27.8063
	+	1.63497	-0.430557	+	+	1.88324	-0.669438	+	+	3.30709	-0.68503	+	+	3.15492	-0.758188	+	+	3.02298	-0.703092	+	+	4.11377	-0.939352	+	+	3.62836	-0.682654	0	0	0	0	0	0	0	UniRef90_Q04NN0	UniRef90_Q04NN0	Serine phosphatase RsbU, regulator of sigma subunit n=22 Tax=Leptospira TaxID=171 RepID=Q04NN0_LEPBJ	8	8	8	14.3	14.3	14.3	65.185	0	51.767	753990000	96	25.0988
		0.402668	-0.156683			0.850032	0.300037	+	+	1.69515	0.553471	+	+	1.83667	-0.732901			0.933483	0.324726	+	+	2.01631	-0.647528			0.25526	0.120587	0	0	0	0	0	0	0	UniRef90_Q04NN1	UniRef90_Q04NN1	ATP-dependent 6-phosphofructokinase n=96 Tax=Leptospiraceae TaxID=170 RepID=Q04NN1_LEPBJ	11	11	11	26.4	26.4	26.4	49.142	0	28.5	740100000	61	24.4736
	+	3.022	0.264593			1.08118	-0.155293	+	+	3.77188	-0.311144			1.1506	0.130933	+	+	3.57267	-0.669286	+	+	4.54331	0.375524			0.946301	-0.0859761	0	0	0	0	0	0	0	UniRef90_Q04NN4	UniRef90_Q04NN4	Methionine synthase n=173 Tax=Leptospiraceae TaxID=170 RepID=Q04NN4_LEPBJ	37	37	37	33.8	33.8	33.8	138.8	0	158.99	4905000000	361	27.0415
		0.176688	0.0326986	+	+	3.02308	0.645385		+	1.64251	0.233088	+	+	4.69195	0.837647	+	+	3.4932	0.678659	+	+	3.30512	0.560454	+	+	4.36773	0.833902	0	0	0	0	0	0	0	UniRef90_Q04NN6	UniRef90_Q04NN6	Adenosylhomocysteinase n=99 Tax=Leptospiraceae TaxID=170 RepID=SAHH_LEPBJ	30	30	30	68.8	68.8	68.8	48.096	0	157.21	26915000000	796	29.0378
+	+	2.61685	-0.55642	+	+	4.30154	-1.49769	+	+	4.49525	-1.33399	+	+	2.7121	-0.772174	+	+	2.94602	-1.07305			1.01424	-0.228795	+	+	3.66207	-0.947058	0	0	0	0	0	0	0	UniRef90_Q04NQ2	UniRef90_Q04NQ2	LipL45-related lipoprotein n=8 Tax=Leptospira TaxID=171 RepID=Q04NQ2_LEPBJ	10	10	10	58.5	58.5	58.5	25.935	0	323.31	6891400000	293	28.4858
		0.0299966	-0.00726795	+	+	2.25154	0.373265			0.272335	0.0498385			0.338195	0.079658	+	+	3.72022	0.888976			0.264222	0.046545	+	+	3.34202	0.538598	0	0	0	0	0	0	0	UniRef90_Q04NR5	UniRef90_Q04NR5	Antagonist of anti-sigma factor n=3 Tax=Leptospira borgpetersenii serovar Hardjo-bovis TaxID=338217 RepID=Q04NR5_LEPBJ	11	11	11	84.1	84.1	84.1	12.938	0	135.24	3790900000	188	26.3022
+	+	2.87299	-0.557861	+	+	5.18957	1.27825	+	+	4.93058	1.20919	+	+	2.56174	0.503974	+	+	5.14182	1.44096	+	+	2.9348	0.502485	+	+	5.16149	1.34128	0	0	0	0	0	0	0	UniRef90_Q04NS0	UniRef90_Q04NS0	HSP90 n=116 Tax=Leptospira TaxID=171 RepID=Q04NS0_LEPBJ	50	50	50	78.8	78.8	78.8	69.04	0	323.31	46986000000	1213	29.5446
+	+	3.96732	-1.09124		+	1.95761	-0.280805	+	+	3.55989	0.480251	+	+	3.64816	-1.57451	+	+	3.06045	-0.953349	+	+	3.25609	-0.949619		+	1.64144	-0.197933	0	0	0	0	0	0	0	UniRef90_Q04NS1	UniRef90_Q04NS1	BatD n=36 Tax=Leptospira TaxID=171 RepID=Q04NS1_LEPBJ	13	13	13	28.6	28.6	28.6	62.41	0	84.564	1102600000	90	25.421
		0	NaN			0	NaN			0	NaN			0	NaN			0	NaN			0	NaN			0	NaN	0	0	0	0	0	0	0	UniRef90_Q04NS3	UniRef90_Q04NS3	BatB n=9 Tax=Leptospira TaxID=171 RepID=Q04NS3_LEPBJ	3	3	3	8.1	8.1	8.1	39.362	0	10.279	200700000	5	NaN
		0	-0.676887			0.283124	-0.0738373		+	1.17464	0.450176			0	NaN			0	-0.555634			0	-0.224416			0	0.00969982	0	0	0	0	0	0	0	UniRef90_Q04NS4	UniRef90_Q04NS4	BatA n=40 Tax=Leptospira TaxID=171 RepID=Q04NS4_LEPBJ	4	4	4	14.7	14.7	14.7	35.196	0	20.638	211260000	9	NaN
		0	-0.473856			0	0.412921			0	1.27658			0	-1.00501			0	-0.634031			0	-0.300026			0	0.0378513	0	0	0	0	0	0	0	UniRef90_Q04NS5	UniRef90_Q04NS5	Uncharacterized protein n=25 Tax=Leptospira TaxID=171 RepID=Q04NS5_LEPBJ	5	5	5	15.6	15.6	15.6	33.825	0	10.295	307840000	19	23.1909
		0	NaN			0.480887	-0.155208		+	0.952522	0.77549			0	NaN			0	-0.234464		+	1.06614	-0.425785			0.246724	-0.0931025	0	0	0	0	0	0	0	UniRef90_Q04NS6	UniRef90_Q04NS6	DUF58 domain-containing protein n=15 Tax=Leptospira TaxID=171 RepID=Q04NS6_LEPBJ	6	6	6	24.6	24.6	24.6	32.328	0	15.865	305080000	8	NaN
		0.0280308	-0.0168972	+	+	2.81937	-1.35057	+	+	2.59192	-1.31927			0.309857	-0.19036	+	+	3.17632	-2.39465			0.0793602	-0.0517459	+	+	3.05712	-1.65017	0	0	0	0	0	0	0	UniRef90_Q04NS8	UniRef90_Q04NS8	Uncharacterized protein n=31 Tax=Leptospiraceae TaxID=170 RepID=Q04NS8_LEPBJ	11	11	11	44.6	44.6	44.6	22.469	0	69.297	1188100000	96	26.1288
		0.00908239	0.00424719	+	+	1.47226	0.461875	+	+	3.01054	1.00308	+	+	3.61302	0.812802			0.579754	0.316976	+	+	3.25613	0.649888		+	1.24797	0.415036	0	0	0	0	0	0	0	UniRef90_Q04NT1;UniRef90_A0A2U9XKV6;UniRef90_M6BZ82;UniRef90_M6BEN0;UniRef90_M6BXZ7;UniRef90_M6BZ73	UniRef90_Q04NT1;UniRef90_A0A2U9XKV6	Transposase, ISLbp1 n=88 Tax=Leptospira borgpetersenii TaxID=174 RepID=Q04NT1_LEPBJ;DDE_Tnp_1 domain-containing protein n=3 Tax=Leptospira borgpetersenii TaxID=174 RepID=A0A2U9XKV6_LEPBO	10	10	7	21.1	21.1	14.6	48.498	0	15.359	437670000	34	23.3594
		0.228575	0.110364			0.488617	0.187542	+	+	2.05623	-0.632108	+	+	3.19987	1.13822			0.942914	0.325994	+	+	2.32532	0.79679			0.0882192	0.0410552	0	0	0	0	0	0	0	UniRef90_Q04NT3	UniRef90_Q04NT3	Uncharacterized protein n=50 Tax=Leptospira TaxID=171 RepID=Q04NT3_LEPBJ	7	7	7	67.1	67.1	67.1	16.169	0	78.806	1549400000	78	25.4874
+	+	6.25909	-1.24755	+	+	3.15903	-0.431082	+	+	3.05608	0.323104	+	+	5.52307	-1.33326	+	+	2.27644	-0.452416	+	+	6.28867	-1.45061	+	+	4.46087	-0.621238	0	0	0	0	0	0	0	UniRef90_Q04NT6	UniRef90_Q04NT6	NADH dehydrogenase n=94 Tax=Leptospira TaxID=171 RepID=Q04NT6_LEPBJ	18	18	18	45	45	45	46.746	0	185.82	5055800000	290	27.7611
+	+	4.87194	-2.17115	+	+	4.7002	-2.39508	+	+	3.27097	-0.450033	+	+	3.51967	-2.66404	+	+	3.99209	-0.922169	+	+	4.49389	-2.32798	+	+	3.90709	-2.1287	0	0	0	0	0	0	0	UniRef90_Q04NT8	UniRef90_Q04NT8	Short chain dehydrogenase n=15 Tax=Leptospira TaxID=171 RepID=Q04NT8_LEPBJ	9	9	9	48.8	48.8	48.8	26.716	0	296.72	2690300000	106	27.5651
	+	1.26897	-0.366889	+	+	2.88158	-0.655809	+	+	2.87263	-0.701387	+	+	2.57967	-1.17992	+	+	3.34041	-0.858776	+	+	2.95042	-0.642755	+	+	2.98038	-0.763535	0	0	0	0	0	0	0	UniRef90_Q04NU4	UniRef90_Q04NU4	ParB-like protein n=28 Tax=Leptospira TaxID=171 RepID=Q04NU4_LEPBJ	13	13	13	58.3	58.3	58.3	26.609	0	174.34	1853900000	110	26.4998
	+	1.37055	-0.504877	+	+	2.8877	-0.962451	+	+	2.11833	-0.65273	+	+	2.33314	-0.928169	+	+	2.94749	-1.03662	+	+	1.67958	-0.465645	+	+	2.88979	-1.10728	0	0	0	0	0	0	0	UniRef90_Q04NU5	UniRef90_Q04NU5	ParA-like protein n=54 Tax=Leptospira TaxID=171 RepID=Q04NU5_LEPBJ	7	7	7	21.3	21.3	21.3	34.171	0	11.866	336340000	110	24.2098
		0.243801	0.0905108	+	+	2.18924	0.58765			0.493871	-0.0912471			0.36383	-0.243118	+	+	4.05063	0.797973			0.527934	-0.0739946	+	+	3.73837	0.543217	0	0	0	0	0	0	0	UniRef90_Q04NU9	UniRef90_Q04NU9	Uncharacterized protein n=12 Tax=Leptospira TaxID=171 RepID=Q04NU9_LEPBJ	8	8	8	27.8	27.8	27.8	35.564	0	80.086	1162900000	100	24.7248
		0.289007	-0.133127	+	+	3.35288	1.1798	+	+	2.94994	0.813614	+	+	2.55605	0.423309	+	+	5.25311	1.41898			0.800724	0.184321	+	+	3.31133	0.912491	0	0	0	0	0	0	0	UniRef90_Q04NV0	UniRef90_Q04NV0	Coproporphyrinogen-III oxidase n=47 Tax=Leptospira TaxID=171 RepID=Q04NV0_LEPBJ	8	8	8	22.3	22.3	22.3	52.086	0	43.719	777260000	34	23.6623
		0.180439	0.159548			0.518997	0.187757			0.0792481	-0.0383606			0.0744185	0.0432539	+	+	1.95313	0.415106			0.117658	0.0589828			0.37138	0.124856	0	0	0	0	0	0	0	UniRef90_Q04NV1	UniRef90_Q04NV1	Uroporphyrinogen decarboxylase n=12 Tax=Leptospira TaxID=171 RepID=Q04NV1_LEPBJ	4	4	4	11.8	11.8	11.8	38.964	0	9.8447	115300000	34	21.8138
		0.636729	0.135027	+	+	2.95156	0.581312			0.824153	0.180329			0.202393	0.0841584	+	+	3.94949	0.790602	+	+	2.49901	0.397654	+	+	2.55182	0.50305	0	0	0	0	0	0	0	UniRef90_Q04NV4	UniRef90_Q04NV4	Glutamate-1-semialdehyde 2,1-aminomutase n=44 Tax=Leptospira TaxID=171 RepID=GSA_LEPBJ	16	16	16	46.3	46.3	46.3	48	0	107.33	1807800000	93	25.0703
		0.216857	-0.118549			0.297783	0.145823	+	+	2.97855	1.33817			0.0118092	-0.00661214		+	1.13718	0.49784			0.891154	-0.296275			0.731953	0.330675	0	0	0	0	0	0	0	UniRef90_Q04NW0	UniRef90_Q04NW0	1,4-dihydroxy-6-naphtoate synthase n=42 Tax=Leptospira TaxID=171 RepID=Q04NW0_LEPBJ	9	9	9	37.6	37.6	37.6	31.521	0	10.698	343140000	26	22.8191
		0.488352	-0.154389	+	+	1.77081	-0.442914		+	1.4098	-0.331858			0.13348	-0.039937	+	+	2.5412	-0.682876			0.163659	0.064724	+	+	1.71103	-0.380128	0	0	0	0	0	0	0	UniRef90_Q04NW1	UniRef90_Q04NW1	Methylenetetrahydrofolate reductase n=16 Tax=Leptospira TaxID=171 RepID=Q04NW1_LEPBJ	12	12	12	49	49	49	32.543	0	149.61	1345000000	163	25.5484
		0.227054	-0.0436816			1.53901	-0.128922	+	+	4.20959	-0.442255			1.83892	-0.169212			0.212854	-0.0364265			1.26244	0.119736			1.71831	-0.12752	0	0	0	0	0	0	0	UniRef90_Q04NW2	UniRef90_Q04NW2	F5/8 type C domain-containing protein n=50 Tax=Leptospira TaxID=171 RepID=Q04NW2_LEPBJ	44	44	44	65.9	65.9	65.9	90.759	0	323.31	9884700000	956	28.1439
		0.502944	0.173391		+	1.49131	0.236425			0.835479	0.122735			0.0590737	0.017211		+	1.61124	0.34361			0.735419	0.117454	+	+	2.2762	0.320828	0	0	0	0	0	0	0	UniRef90_Q04NW4	UniRef90_Q04NW4	ParB-like protein n=39 Tax=Leptospira TaxID=171 RepID=Q04NW4_LEPBJ	14	14	14	47.7	47.7	47.7	32.002	0	102.35	4633900000	335	26.5627
		0	NaN			0	NaN			1.26777	0.223186			0	NaN			0	NaN			0	NaN			0	NaN	0	0	0	0	0	0	0	UniRef90_Q04NX3;UniRef90_M6C7V7	UniRef90_Q04NX3;UniRef90_M6C7V7	Short chain dehydrogenase n=47 Tax=Leptospira TaxID=171 RepID=Q04NX3_LEPBJ;KR domain protein n=1 Tax=Leptospira borgpetersenii serovar Hardjo-bovis str. Sponselee TaxID=1303729 RepID=M6C7V7_LEPBO	11	11	11	49.4	49.4	49.4	26.297	0	220.19	667600000	61	25.9896
		0.598276	-0.304078			0.637437	-0.0975323			0.106881	-0.0204377	+	+	1.82681	-0.435547		+	1.46815	0.310173			0.0602633	-0.0175176			0.781649	0.120171	0	0	0	0	0	0	0	UniRef90_Q04NY1	UniRef90_Q04NY1	DNA polymerase III subunit gamma/tau n=73 Tax=Leptospira TaxID=171 RepID=Q04NY1_LEPBJ	18	18	18	39.2	39.2	39.2	55.236	0	76.956	950290000	231	24.7039
+	+	2.36174	-0.632968	+	+	3.01558	-0.645352			0.947634	-0.240518			0.876748	0.497626	+	+	2.81836	-0.635846			0.204619	0.047091	+	+	3.79574	-0.878261	0	0	0	0	0	0	0	UniRef90_Q04NY6;UniRef90_M6BEJ0;UniRef90_M6BDF9;UniRef90_M6BFV7;UniRef90_M6BI67	UniRef90_Q04NY6	Transposase, IS1533 n=579 Tax=Leptospira TaxID=171 RepID=Q04NY6_LEPBJ	9	9	0	28.3	28.3	0	42.318	0	29.654	765010000	50	24.5973
		0.904031	0.240368			0.223575	-0.0717788	+	+	3.41597	-1.01099			0.553028	-0.26427			0.637564	-0.185131			0.377364	-0.166407			0.661625	-0.218126	0	0	0	0	0	0	0	UniRef90_Q04NY8	UniRef90_Q04NY8	Exoribonuclease R n=49 Tax=Leptospira TaxID=171 RepID=Q04NY8_LEPBJ	13	13	13	16.6	16.6	16.6	87.846	0	43.235	676020000	148	24.6995
+	+	1.54952	-1.0602	+	+	2.06403	-0.729503			0.200437	-0.0968723	+	+	2.06198	-0.784589			0.675476	-0.341159	+	+	2.06015	-0.748379	+	+	1.46953	-0.579675	0	0	0	0	0	0	0	UniRef90_Q04NZ5	UniRef90_Q04NZ5	Urate_ox_N domain-containing protein n=66 Tax=Leptospira TaxID=171 RepID=Q04NZ5_LEPBJ	3	3	3	15	15	15	25.855	0	59.821	4266000000	156	27.0922
		0.0774569	0.0474656			0.105474	-0.0909864			0.840624	0.118935			1.16602	0.304149		+	1.26699	0.308772			0.743321	0.367366			0.384284	0.0998252	0	0	0	0	0	0	0	UniRef90_Q04NZ7	UniRef90_Q04NZ7	Metal-dependent carboxypeptidase n=13 Tax=Leptospira TaxID=171 RepID=Q04NZ7_LEPBJ	8	8	8	18	18	18	59.771	0	24.527	407540000	28	23.5427
	+	1.62765	-0.384493			0.447311	-0.252009		+	1.231	-0.29629			0	-0.580044		+	0.856929	-0.416055	+	+	1.76993	-0.628866		+	1.32129	-0.503992	0	0	0	0	0	0	0	UniRef90_Q04P02	UniRef90_Q04P02	Uncharacterized protein n=78 Tax=Leptospira TaxID=171 RepID=Q04P02_LEPBJ	3	3	3	28.4	28.4	28.4	12.642	0	4.8467	378070000	45	23.9997
		0.421465	0.0583038			0.928354	-0.145937		+	2.12748	0.21395			1.2051	-0.117816		+	1.57311	-0.279531			1.27079	0.161292		+	1.58389	-0.187723	0	0	0	0	0	0	0	UniRef90_Q04P15	UniRef90_Q04P15	Glutathione peroxidase n=46 Tax=Leptospira TaxID=171 RepID=Q04P15_LEPBJ	8	8	8	47.2	47.2	47.2	18.459	0	102.57	2568900000	243	26.1958
		0	NaN			0	NaN	+	+	3.73791	-2.556			0	NaN			0	NaN			0	NaN			0	NaN	0	0	0	0	0	0	0	UniRef90_Q04P24	UniRef90_Q04P24	Uncharacterized protein n=71 Tax=Leptospiraceae TaxID=170 RepID=Q04P24_LEPBJ	4	4	4	8.1	8.1	8.1	54.249	0	10.869	26654000	22	22.6146
+	+	3.08834	-1.43068	+	+	2.28977	0.679125		+	1.58843	0.455922	+	+	3.91796	-1.38694			0.339629	-0.240017	+	+	2.42711	-0.977533	+	+	2.67321	0.904881	0	0	0	0	0	0	0	UniRef90_Q04P25	UniRef90_Q04P25	Metal (Ni/Fe) hydrogenase, small subunit n=22 Tax=Leptospira TaxID=171 RepID=Q04P25_LEPBJ	5	5	5	28.2	28.2	28.2	30.221	0	13.973	622910000	38	23.9682
		0.280504	-0.262548	+	+	2.02988	1.16329		+	1.19701	0.844147			0	NaN			0.175765	0.132423			0.231517	-0.269368	+	+	1.86595	1.10805	0	0	0	0	0	0	0	UniRef90_Q04P28	UniRef90_Q04P28	Formate hydrogenase, subunit E n=91 Tax=Leptospira TaxID=171 RepID=Q04P28_LEPBJ	2	2	2	10.2	10.2	10.2	23.114	0	13.832	161890000	54	NaN
		0.81678	0.638199	+	+	2.57978	1.09173	+	+	2.39555	0.91269			0	NaN			0.883402	0.294529	+	+	1.80679	-0.404831	+	+	2.42415	1.14272	0	0	0	0	0	0	0	UniRef90_Q04P32	UniRef90_Q04P32	Permease n=61 Tax=Leptospira TaxID=171 RepID=Q04P32_LEPBJ	3	3	3	10.6	10.6	10.6	34.918	0	8.1531	527640000	26	NaN
+	+	1.84042	-0.703424	+	+	5.12784	-0.482606	+	+	5.01338	-0.368204			0.465864	-0.188159			0.181441	0.05088		+	1.43126	-0.299296	+	+	3.3557	-0.533251	0	0	0	0	0	0	0	UniRef90_Q04P36	UniRef90_Q04P36	GTP cyclohydrolase 1 n=82 Tax=Leptospira TaxID=171 RepID=GCH1_LEPBJ	10	10	10	49.7	49.7	49.7	20.739	0	101.42	1932800000	140	26.0025
+	+	2.18114	-0.92194		+	1.41833	0.454744	+	+	1.87506	0.622636	+	+	2.29375	-0.884419	+	+	2.44114	0.87687	+	+	2.26764	-0.81763		+	0.946094	0.36892	0	0	0	0	0	0	0	UniRef90_Q04P39	UniRef90_Q04P39	KefB related efflux transport protein n=50 Tax=Leptospira TaxID=171 RepID=Q04P39_LEPBJ	6	6	6	11	11	11	65.332	0	19.26	955130000	74	24.949
	+	1.16221	0.496949			0.570225	0.239618			0.727048	-0.312875			0	0.459609			0.502252	0.175589			0.396449	0.213084	+	+	1.89567	0.598252	0	0	0	0	0	0	0	UniRef90_Q04P45	UniRef90_Q04P45	Dihydroorotate dehydrogenase (quinone) n=32 Tax=Leptospira TaxID=171 RepID=Q04P45_LEPBJ	7	7	7	18.8	18.8	18.8	42.722	0	15.874	506580000	61	23.4293
		0.140041	0.128503		+	0.905889	0.343585		+	2.16345	0.303255			0	-0.193475	+	+	2.66855	0.6244			1.26035	0.116456	+	+	2.64729	0.370632	0	0	0	0	0	0	0	UniRef90_Q04P54	UniRef90_Q04P54	Phosphodiesterase I n=40 Tax=Leptospira TaxID=171 RepID=Q04P54_LEPBJ	4	4	4	13.1	13.1	13.1	51.208	0	14.512	462740000	9	NaN
		1.5531	-0.254806	+	+	2.15974	0.328108			0.40636	-0.0706863	+	+	4.63794	0.941572	+	+	4.55825	1.1644			0.977084	0.146071	+	+	2.43763	0.363972	0	0	0	0	0	0	0	UniRef90_Q04P68	UniRef90_Q04P68	3-hydroxyacyl-CoA dehydrogenase n=109 Tax=Leptospiraceae TaxID=170 RepID=Q04P68_LEPBJ	28	28	28	70.9	70.9	70.9	47.783	0	323.31	28725000000	798	29.1267
		0.140644	-0.0606937			0.110277	0.0464473			0.769015	-0.218632			0.436291	0.116623			0.178876	-0.0817695		+	1.35625	0.30062			0.0248577	0.0106025	0	0	0	0	0	0	0	UniRef90_Q04P74	UniRef90_Q04P74	Phenylalanine--tRNA ligase alpha subunit n=104 Tax=Leptospira TaxID=171 RepID=SYFA_LEPBJ	8	8	8	23.2	23.2	23.2	38.665	0	57.705	1081900000	121	25.0526
+	+	2.36161	-0.439908			0.944376	-0.100728		+	2.5345	0.209772	+	+	4.9864	-1.11025		+	1.39759	-0.25577	+	+	4.2188	-0.72718			0.338772	-0.0397167	0	0	0	0	0	0	0	UniRef90_Q04P78	UniRef90_Q04P78	ABC_transp_aux domain-containing protein n=33 Tax=Leptospira TaxID=171 RepID=Q04P78_LEPBJ	46	46	46	61	61	61	76.902	0	323.31	42831000000	1457	30.3521
+	+	4.89723	-0.683672			0.373248	0.0716772			1.53519	0.119035	+	+	3.42076	0.515945			0.818209	0.152435			1.7245	0.154237			0.793713	-0.114845	0	0	0	0	0	0	0	UniRef90_Q04P93	UniRef90_Q04P93	ATP-binding protein of an ABC transporter complex n=117 Tax=Leptospiraceae TaxID=170 RepID=Q04P93_LEPBJ	25	25	25	47.4	47.4	47.4	60.817	0	113.74	6095100000	462	27.4301
		0.941682	-0.203053	+	+	2.28757	0.299389	+	+	4.06653	0.567778			0.147046	0.0303249	+	+	4.01892	0.517245			0.594061	-0.113492			0.749728	0.0916772	0	0	0	0	0	0	0	UniRef90_Q04P95	UniRef90_Q04P95	Phosphoglycerate mutase (2,3-diphosphoglycerate-independent) n=80 Tax=Leptospira TaxID=171 RepID=Q04P95_LEPBJ	17	17	17	41.2	41.2	41.2	61.204	0	144.68	2055800000	145	25.7381
		0.79838	-0.32096	+	+	2.90157	1.16391	+	+	2.20699	0.83092	+	+	2.1864	1.06016	+	+	3.34719	1.65232		+	1.07403	0.5994	+	+	2.85665	1.18425	0	0	0	0	0	0	0	UniRef90_Q04P96	UniRef90_Q04P96	Uncharacterized protein n=44 Tax=Leptospira TaxID=171 RepID=Q04P96_LEPBJ	17	17	17	30.8	30.8	30.8	78.262	0	91.695	1044300000	94	23.6164
		0	NaN			0	NaN			0	NaN			0	NaN			0	NaN			0	NaN			0	NaN	0	0	0	0	0	0	0	UniRef90_Q04P99	UniRef90_Q04P99	RNA polymerase sigma subunit n=7 Tax=Leptospira TaxID=171 RepID=Q04P99_LEPBJ	7	7	7	36.2	36.2	36.2	22.707	0	150.52	688420000	53	NaN
+	+	3.05385	0.388441		+	2.54353	0.250723			0.108249	-0.0159764	+	+	4.6963	1.02337	+	+	2.54461	0.357137	+	+	4.16788	0.810017			0.877229	0.116026	0	0	0	0	0	0	0	UniRef90_Q04PA7	UniRef90_Q04PA7	Acyl-CoA dehydrogenase n=58 Tax=Leptospira TaxID=171 RepID=Q04PA7_LEPBJ	22	22	22	53.5	53.5	53.5	42.429	0	262.19	7434000000	481	27.2514
		0.854665	-0.242932		+	1.94661	0.299274	+	+	2.29114	0.362554			0.298097	-0.242983	+	+	3.78451	0.685526			0.039964	-0.0164094			0.516625	0.0925708	0	0	0	0	0	0	0	UniRef90_Q04PB5	UniRef90_Q04PB5	Homoserine dehydrogenase n=59 Tax=Leptospira TaxID=171 RepID=Q04PB5_LEPBJ	14	14	14	43.8	43.8	43.8	47.229	0	175.1	3234400000	173	26.2458
+	+	3.51676	-0.759563	+	+	4.81517	-1.6441	+	+	2.27633	-0.383955	+	+	2.30295	-0.643047	+	+	3.68386	-1.67323	+	+	3.38048	-0.922028	+	+	3.019	-1.25671	0	0	0	0	0	0	0	UniRef90_Q04PB6	UniRef90_Q04PB6	Uncharacterized protein n=34 Tax=Leptospira TaxID=171 RepID=Q04PB6_LEPBJ	5	5	5	18.9	18.9	18.9	23.772	0	14.098	303930000	60	23.9299
	+	1.73259	-0.347688			0.0947858	-0.0372171	+	+	2.95521	-0.569087			0.58087	-0.209427			0.88252	0.2581		+	2.5236	0.249238			0.431259	0.0430627	0	0	0	0	0	0	0	UniRef90_Q04PC5	UniRef90_Q04PC5	Sulfate adenylyltransferase n=120 Tax=Leptospiraceae TaxID=170 RepID=Q04PC5_LEPBJ	10	10	10	37.7	37.7	37.7	35.256	0	30	1378800000	95	25.2681
		1.12441	-0.236639			0.0069856	-0.00251293		+	1.39438	-0.309563			0.0527159	0.0151076			0.490689	0.122168	+	+	2.29999	0.350765			1.05535	0.143175	0	0	0	0	0	0	0	UniRef90_Q04PC6	UniRef90_Q04PC6	Sulfate adenylyltransferase subunit 1 n=113 Tax=Leptospira TaxID=171 RepID=Q04PC6_LEPBJ	17	17	17	41.1	41.1	41.1	46.421	0	112.83	1295300000	115	25.2805
		0.206969	-0.0328803			0.479634	0.0867577	+	+	5.47977	-1.00838	+	+	3.4639	0.483737			0.951831	0.172442	+	+	3.16201	0.414226		+	1.64158	0.202805	0	0	0	0	0	0	0	UniRef90_Q04PC9	UniRef90_Q04PC9	Sulfite reductase (NADPH), alpha subunit n=119 Tax=Leptospiraceae TaxID=170 RepID=Q04PC9_LEPBJ	25	25	25	51.2	51.2	51.2	62.548	0	195.7	6396300000	352	27.2407
		0	NaN			0	NaN			0	NaN			0	NaN			0	NaN			0	NaN			0	NaN	0	0	0	0	0	0	0	UniRef90_Q04PD9	UniRef90_Q04PD9	Nicotinate-nucleotide--dimethylbenzimidazole phosphoribosyltransferase n=42 Tax=Leptospira TaxID=171 RepID=COBT_LEPBJ	3	3	3	18.3	18.3	18.3	37.096	0	8.0289	418180000	17	NaN
+	+	3.1402	0.55505	+	+	6.61915	1.20501	+	+	4.79563	0.790946	+	+	6.02984	1.04881	+	+	5.05802	1.43364	+	+	5.34314	0.919351	+	+	6.62033	1.16333	0	0	0	0	0	0	0	UniRef90_Q04PF0	UniRef90_Q04PF0	Glutamate--tRNA ligase n=132 Tax=Leptospiraceae TaxID=170 RepID=SYE_LEPBJ	25	25	25	50.9	50.9	50.9	58.93	0	259.88	4931400000	356	26.0574
		0.6892	-0.289985	+	+	2.13109	0.538924			0.424612	0.139195			0	0.266909		+	1.3806	0.33298			0.00320895	-0.00111485			0.401718	0.135808	0	0	0	0	0	0	0	UniRef90_Q04PF5	UniRef90_Q04PF5	Endoflagellar motor protein n=15 Tax=Leptospira TaxID=171 RepID=Q04PF5_LEPBJ	3	3	3	19.4	19.4	19.4	27.878	0	24.678	352550000	35	23.3661
+	+	5.50531	1.84447	+	+	5.63846	0.847883			0.861134	-0.230975			0.380544	-0.0955033		+	2.02657	0.315877	+	+	3.58977	0.757171	+	+	5.63986	0.838772	0	0	0	0	0	0	0	UniRef90_Q04PG0	UniRef90_Q04PG0	Sensor histidine kinase of a two component response regulator n=43 Tax=Leptospira TaxID=171 RepID=Q04PG0_LEPBJ	24	24	24	57.3	57.3	57.3	59.079	0	323.31	3254900000	192	25.8977
		0	-1.48393			0	-0.841158			0	-0.96175			0	-0.726194			0	-0.91181			0	-0.263186			0	-0.856049	0	0	0	0	0	0	0	UniRef90_Q04PG5	UniRef90_Q04PG5	Cytochrome oxidase assembly protein n=33 Tax=Leptospiraceae TaxID=170 RepID=Q04PG5_LEPBJ	3	3	3	8.5	8.5	8.5	36.089	0	5.5891	137780000	29	NaN
		0.0823058	0.0473723		+	1.09022	0.290152			0.028698	-0.0172334			0.710074	-0.478293			0.553558	0.281714		+	1.09395	0.278291		+	1.05462	0.392059	0	0	0	0	0	0	0	UniRef90_Q04PG6	UniRef90_Q04PG6	Uncharacterized protein n=10 Tax=Leptospira TaxID=171 RepID=Q04PG6_LEPBJ	1	1	1	12.3	12.3	12.3	12.422	0	45.755	2188000000	139	25.4716
		0.284397	-0.0848927	+	+	2.55473	-0.779848	+	+	3.17812	-0.595819		+	1.45907	-0.616657	+	+	2.62578	-0.94255		+	1.42411	0.232545	+	+	2.60148	-0.547274	0	0	0	0	0	0	0	UniRef90_Q04PG7	UniRef90_Q04PG7	SCO1/SenC/PrrC family protein n=85 Tax=Leptospira TaxID=171 RepID=Q04PG7_LEPBJ	8	8	8	40.1	40.1	40.1	32.204	0	24.98	953050000	81	25.2259
	+	1.76653	-0.263903			0.478716	-0.0800958	+	+	3.29598	-0.355257			0.430033	-0.129059		+	1.76647	-0.236509			0.532671	0.0538473			0.228016	-0.0284023	0	0	0	0	0	0	0	UniRef90_Q04PG8	UniRef90_Q04PG8	Cytochrome c oxidase subunit 2 n=115 Tax=Leptospiraceae TaxID=170 RepID=Q04PG8_LEPBJ	14	14	14	44.4	44.4	44.4	37.529	0	305.87	29432000000	461	29.8793
		0.128588	0.143825			0.123483	-0.171968			0.235015	-0.176153			0	NaN			0.118756	0.0988255			0.177504	-0.179932			0.403815	0.232253	0	0	0	0	0	0	0	UniRef90_Q04PH0	UniRef90_Q04PH0	Cytochrome C oxidase subunit III n=89 Tax=Leptospiraceae TaxID=170 RepID=Q04PH0_LEPBJ	2	2	2	9	9	9	19.929	0.0058514	2.5492	126230000	34	NaN
		1.21005	-0.274477	+	+	3.03863	-0.626096	+	+	3.98101	-0.772878			0.187408	-0.0545206	+	+	2.57013	-0.568281			0.262053	-0.0550923	+	+	2.78351	-0.599606	0	0	0	0	0	0	0	UniRef90_Q04PH3	UniRef90_Q04PH3	TRAM domain-containing protein n=89 Tax=Leptospira TaxID=171 RepID=Q04PH3_LEPBJ	14	14	14	57.4	57.4	57.4	36.87	0	248.56	16198000000	393	29.1033
+	+	4.58215	-1.24014	+	+	4.73424	-1.36975		+	2.15467	-0.31803			0	NaN	+	+	4.72073	-1.22847	+	+	3.58411	-0.85397	+	+	4.36507	-1.38509	0	0	0	0	0	0	0	UniRef90_Q04PH6	UniRef90_Q04PH6	Conserved hypothetical lipoprotein n=13 Tax=Leptospira TaxID=171 RepID=Q04PH6_LEPBJ	6	6	6	25.7	25.7	25.7	32.245	0	132.86	480560000	45	24.7821
		0.559333	-0.480802		+	1.07574	-0.448111	+	+	2.82392	-1.03284	+	+	2.31447	-1.35798			0.745453	-0.321455	+	+	1.51755	-0.715374		+	0.828292	-0.311867	0	0	0	0	0	0	0	UniRef90_Q04PH7	UniRef90_Q04PH7	Uncharacterized protein n=6 Tax=Leptospira borgpetersenii TaxID=174 RepID=Q04PH7_LEPBJ	13	13	13	42	42	42	33.983	0	85.17	1757400000	160	25.551
		1.69127	-0.234544	+	+	2.84469	-0.710596			0.16677	-0.0606413	+	+	1.9029	-0.639521	+	+	3.54348	-0.736454	+	+	2.75994	-0.685696	+	+	3.61076	-0.71502	0	0	0	0	0	0	0	UniRef90_Q04PI1	UniRef90_Q04PI1	M23/M37 family peptidase n=73 Tax=Leptospiraceae TaxID=170 RepID=Q04PI1_LEPBJ	11	11	11	45.2	45.2	45.2	33.763	0	59.929	1388500000	100	25.6534
+	+	3.72024	-0.528612	+	+	2.72359	-0.348726		+	1.55352	0.241408			0.216481	-0.0414085			0.366721	-0.0883956			1.02948	-0.193765	+	+	3.37132	-0.515702	0	0	0	0	0	0	0	UniRef90_Q04PI3	UniRef90_Q04PI3	Uncharacterized protein n=78 Tax=Leptospira TaxID=171 RepID=Q04PI3_LEPBJ	13	13	13	57.6	57.6	57.6	26.907	0	323.31	3492000000	266	26.938
+	+	2.0493	1.18976	+	+	3.07342	0.546471	+	+	2.21368	0.678478	+	+	3.02488	0.877798	+	+	1.84053	0.645753	+	+	5.46435	1.41425			0.462162	0.358248	0	0	0	0	0	0	0	UniRef90_Q04PI4	UniRef90_Q04PI4	CHAT domain-containing protein n=111 Tax=Leptospira TaxID=171 RepID=Q04PI4_LEPBJ	5	5	5	9	9	9	70.035	0	10.07	340900000	55	22.4652
+	+	3.79658	3.0436	+	+	4.4365	3.11956	+	+	1.67836	0.894444	+	+	4.97647	3.94616	+	+	3.80237	2.45409	+	+	3.43043	2.18091	+	+	4.45598	3.11032	0	0	0	0	0	0	0	UniRef90_Q04PI6	UniRef90_Q04PI6	Uncharacterized protein n=32 Tax=Leptospira TaxID=171 RepID=Q04PI6_LEPBJ	8	8	8	67.6	67.6	67.6	11.422	0	159.77	13488000000	241	26.2485
		1.05824	-0.416789	+	+	1.86132	-0.544208	+	+	3.99261	-1.03594		+	1.32299	-0.653495	+	+	2.32091	-0.614963			0.548586	-0.126607	+	+	2.35107	-0.529353	0	0	0	0	0	0	0	UniRef90_Q04PI7	UniRef90_Q04PI7	Uncharacterized protein n=25 Tax=Leptospira TaxID=171 RepID=Q04PI7_LEPBJ	6	6	6	15.9	15.9	15.9	38.483	0	20.523	550600000	60	24.6452
	+	1.71726	-0.370166	+	+	3.25927	-0.589676	+	+	3.78055	-0.911246			0.855727	-0.408583		+	1.07678	-0.349862		+	1.48012	-0.22223	+	+	3.04842	-0.666236	0	0	0	0	0	0	0	UniRef90_Q04PJ0	UniRef90_Q04PJ0	Lipoprotein releasing system, LolD ATPase component n=84 Tax=Leptospira TaxID=171 RepID=Q04PJ0_LEPBJ	8	8	8	40.6	40.6	40.6	24.677	0	60.492	1176400000	73	25.3889
		2.07268	0.176061			0.319342	0.0353117		+	2.90698	-0.185446			0.143959	-0.015933			0.310402	0.0527444	+	+	5.06204	0.42239			1.19049	0.0701594	0	0	0	0	0	0	0	UniRef90_Q04PJ2	UniRef90_Q04PJ2	ATP-dependent Clp protease n=117 Tax=Leptospiraceae TaxID=170 RepID=Q04PJ2_LEPBJ	47	47	47	64.3	64.3	64.3	95.201	0	323.31	22169000000	948	29.1351
+	+	2.40198	-0.804516	+	+	2.79665	-0.869313	+	+	3.01486	-0.827225	+	+	1.6237	-0.992265			0	-0.923744	+	+	3.13469	-0.959216	+	+	1.69099	-0.752556	0	0	0	0	0	0	0	UniRef90_Q04PK1	UniRef90_Q04PK1	Uncharacterized protein n=22 Tax=Leptospira TaxID=171 RepID=Q04PK1_LEPBJ	4	4	4	16.1	16.1	16.1	35.932	0	60.95	216460000	24	23.7577
+	+	2.28528	0.99187	+	+	4.54888	1.49757		+	0.997543	0.320678			0	NaN	+	+	1.49526	0.747923	+	+	2.2446	1.38744	+	+	3.16039	1.85949	0	0	0	0	0	0	0	UniRef90_Q04PM4	UniRef90_Q04PM4	Histidine kinase n=14 Tax=Leptospira TaxID=171 RepID=Q04PM4_LEPBJ	3	3	3	10.6	10.6	10.6	42.591	0	6.5935	300290000	8	21.6454
+	+	3.91396	0.847011	+	+	7.46621	1.94242	+	+	4.06417	0.766993	+	+	2.42074	0.842848	+	+	6.10322	1.96491	+	+	4.84427	1.25198	+	+	6.48685	1.89465	0	0	0	0	0	0	0	UniRef90_Q04PM5	UniRef90_Q04PM5	Receiver component of a response regulator n=11 Tax=Leptospira TaxID=171 RepID=Q04PM5_LEPBJ	10	10	10	49.3	49.3	49.3	25.936	0	32.012	1663800000	110	24.1848
		0.357602	-0.158724	+	+	4.56466	0.924093	+	+	3.68165	0.767602	+	+	3.29772	0.762988	+	+	2.27742	0.948545	+	+	2.25752	0.406673	+	+	4.43168	0.793032	0	0	0	0	0	0	0	UniRef90_Q04PM8	UniRef90_Q04PM8	Glycine cleavage system H protein n=58 Tax=Leptospira TaxID=171 RepID=GCSH_LEPBJ	6	6	6	77.7	77.7	77.7	14.074	0	147.48	5645600000	160	26.6262
		0.310386	0.2126	+	+	2.62153	0.730615	+	+	2.94768	0.652425	+	+	1.95429	0.498496			0.35689	0.652132	+	+	2.0471	0.455035	+	+	2.2639	0.704226	0	0	0	0	0	0	0	UniRef90_Q04PN1	UniRef90_Q04PN1	Uncharacterized protein n=26 Tax=Leptospira TaxID=171 RepID=Q04PN1_LEPBJ	5	5	5	35	35	35	18.599	0	33.234	482520000	73	23.2044
+	+	2.98497	-0.384733			0.0507951	0.00639105	+	+	4.13183	-0.672009		+	1.30063	-0.577753		+	1.63996	0.377573			0.665847	-0.0671544			0.560486	0.0806503	0	0	0	0	0	0	0	UniRef90_Q04PN9	UniRef90_Q04PN9	NAD(P) transhydrogenase subunit beta n=109 Tax=Leptospiraceae TaxID=170 RepID=Q04PN9_LEPBJ	18	18	18	48.5	48.5	48.5	49.148	0	323.31	23823000000	662	29.4492
		0.240632	-0.453983			0.466076	-0.44399	+	+	1.67368	-1.26917			0	-0.47387			0.210986	-0.304901			0.0396483	-0.0337119			0.0730672	0.0522003	0	0	0	0	0	0	0	UniRef90_Q04PP1	UniRef90_Q04PP1	7-cyano-7-deazaguanine synthase n=31 Tax=Leptospiraceae TaxID=170 RepID=QUEC_LEPBJ	10	10	10	36	36	36	26.774	0	27.468	826830000	75	24.6604
		0.069403	0.0795169	+	+	2.67973	1.54145	+	+	1.46096	0.81363			0.44735	0.488537	+	+	2.94425	1.74388		+	0.793505	0.47352	+	+	2.62592	1.51273	0	0	0	0	0	0	0	UniRef90_Q04PP5	UniRef90_Q04PP5	Uracil-DNA glycosylase n=84 Tax=Leptospira TaxID=171 RepID=Q04PP5_LEPBJ	10	10	10	47	47	47	23.031	0	19.078	1121200000	95	23.7368
		1.08076	-0.228587	+	+	3.52531	-0.674782		+	1.92787	-0.286716			0.90701	-0.195799	+	+	1.88429	-0.411306			0.418717	0.0783181	+	+	3.10926	-0.517716	0	0	0	0	0	0	0	UniRef90_Q04PQ5	UniRef90_Q04PQ5	Uncharacterized protein n=39 Tax=Leptospira TaxID=171 RepID=Q04PQ5_LEPBJ	29	29	29	81	81	81	39.104	0	323.31	74834000000	928	31.189
	+	1.06959	-0.907811	+	+	1.47062	-0.786831			0.126692	-0.107096			0	-0.169066			0.349431	-0.342246		+	0.932772	-0.899667	+	+	1.75307	-1.18797	0	0	0	0	0	0	0	UniRef90_Q04PR8	UniRef90_Q04PR8	Uncharacterized protein n=12 Tax=Leptospira TaxID=171 RepID=Q04PR8_LEPBJ	2	2	2	5.4	5.4	5.4	44.668	0	8.5583	42440000	35	20.9163
		0.228813	0.0812254			0.365457	-0.135465			0.211099	-0.0670156			0.520513	0.149243		+	1.4365	0.496922			1.00164	0.247892			0.110395	-0.0499916	0	0	0	0	0	0	0	UniRef90_Q04PS0	UniRef90_Q04PS0	Uncharacterized protein n=75 Tax=Leptospira TaxID=171 RepID=Q04PS0_LEPBJ	4	4	4	75	75	75	9.531	0	52.686	1007100000	69	24.3932
+	+	2.24747	-0.699198	+	+	8.0854	-1.48038	+	+	7.23444	-2.05964	+	+	4.81897	-1.33393	+	+	4.55656	-1.68588	+	+	6.09484	-1.40832	+	+	7.61271	-1.7307	0	0	0	0	0	0	0	UniRef90_Q04PS2	UniRef90_Q04PS2	Penicillin binding protein 1 n=46 Tax=Leptospira TaxID=171 RepID=Q04PS2_LEPBJ	12	12	12	18.3	18.3	18.3	90.837	0	74.748	782530000	28	25.6529
+	+	2.78586	-0.397012	+	+	4.65217	-0.790186		+	1.73488	0.233661	+	+	2.72278	-0.474491	+	+	3.1175	-0.444985	+	+	4.58466	-0.795686	+	+	3.61898	-0.569817	0	0	0	0	0	0	0	UniRef90_Q04PS8	UniRef90_Q04PS8	YceI domain-containing protein n=10 Tax=Leptospira TaxID=171 RepID=Q04PS8_LEPBJ	10	10	10	53.1	53.1	53.1	22.794	0	278	4219800000	409	27.3577
	+	1.85462	0.341739	+	+	4.11074	0.801078	+	+	3.09961	0.547487	+	+	3.66457	0.832537	+	+	4.37553	1.07835	+	+	3.11984	0.573711	+	+	3.58256	0.693792	0	0	0	0	0	0	0	UniRef90_Q04PT6	UniRef90_Q04PT6	Elongation factor Tu n=85 Tax=Leptospira TaxID=171 RepID=EFTU_LEPBJ	36	36	36	80.8	80.8	80.8	43.595	0	323.31	176580000000	3319	31.5112
		0.245397	0.0801067			0.82208	0.252175			0.434815	-0.100037	+	+	3.91919	0.907582		+	1.66329	0.383223	+	+	3.27066	0.817672	+	+	2.62533	0.513378	0	0	0	0	0	0	0	UniRef90_Q04PT7	UniRef90_Q04PT7	30S ribosomal protein S10 n=129 Tax=Leptospira TaxID=171 RepID=RS10_LEPBJ	9	9	9	73.5	73.5	73.5	11.467	0	262.08	14548000000	267	28.0137
		0.214029	0.0540004	+	+	3.03057	0.500307			0.513526	0.0860243	+	+	3.99327	0.859073	+	+	3.47633	0.698115	+	+	3.87356	0.676872	+	+	3.26035	0.505453	0	0	0	0	0	0	0	UniRef90_Q04PT9	UniRef90_Q04PT9	50S ribosomal protein L4 n=106 Tax=Leptospiraceae TaxID=170 RepID=RL4_LEPBJ	11	11	11	54	54	54	23.388	0	323.31	17172000000	415	28.2768
		0.646276	0.15498	+	+	4.20267	0.57216			1.13085	0.116864	+	+	5.12211	0.982984	+	+	3.78309	0.594083	+	+	4.39536	0.899796	+	+	3.59078	0.497364	0	0	0	0	0	0	0	UniRef90_Q04PU0	UniRef90_Q04PU0	50S ribosomal protein L23 n=87 Tax=Leptospira TaxID=171 RepID=RL23_LEPBJ	5	5	5	52.9	52.9	52.9	11.788	0	150.24	8152500000	221	27.3579
		0.800545	-0.158122		+	1.87891	0.20052			1.2911	-0.127501	+	+	3.74204	0.525331	+	+	3.01476	0.304249	+	+	4.24454	0.414269			1.79314	0.136983	0	0	0	0	0	0	0	UniRef90_Q04PU1	UniRef90_Q04PU1	50S ribosomal protein L2 n=112 Tax=Leptospira TaxID=171 RepID=RL2_LEPBJ	18	18	18	64.9	64.9	64.9	30.712	0	178.9	24819000000	1089	29.3332
		0.416604	0.117465	+	+	2.68057	0.480505			0.468697	0.110127	+	+	3.89045	0.848665	+	+	2.23518	0.563009	+	+	3.85579	0.869891	+	+	2.08184	0.455678	0	0	0	0	0	0	0	UniRef90_Q04PU3	UniRef90_Q04PU3	50S ribosomal protein L22 n=82 Tax=Leptospira TaxID=171 RepID=RL22_LEPBJ	10	10	10	66.4	66.4	66.4	12.434	0	137.09	11221000000	283	27.9281
		0.218332	0.0317984			1.40789	0.192099			1.99009	-0.102046	+	+	6.07845	0.774694	+	+	3.10518	0.403175	+	+	5.74717	0.554172		+	1.77568	0.222014	0	0	0	0	0	0	0	UniRef90_Q04PU4	UniRef90_Q04PU4	30S ribosomal protein S3 n=81 Tax=Leptospira TaxID=171 RepID=RS3_LEPBJ	22	22	22	73.8	73.8	73.8	25.662	0	172.81	16388000000	755	28.4842
		0.258947	0.0901241	+	+	2.39138	0.52897			0.375383	0.0974145	+	+	3.83384	1.4122	+	+	1.91545	0.750092	+	+	3.67849	0.853302	+	+	2.74237	0.661472	0	0	0	0	0	0	0	UniRef90_Q04PU6	UniRef90_Q04PU6	50S ribosomal protein L29 n=75 Tax=Leptospira TaxID=171 RepID=RL29_LEPBJ	5	5	5	35.1	35.1	35.1	11.003	0	121.43	4130400000	133	26.2276
		1.3616	0.298463	+	+	4.14764	0.659818			0.0535851	-0.00791454	+	+	2.71988	1.0641	+	+	3.37274	0.717474	+	+	4.74828	0.635521	+	+	2.34318	0.416124	0	0	0	0	0	0	0	UniRef90_Q04PU7	UniRef90_Q04PU7	30S ribosomal protein S17 n=34 Tax=Leptospira TaxID=171 RepID=RS17_LEPBJ	9	9	9	60.7	60.7	60.7	10.449	0	22.489	3575800000	224	26.1625
		0.125511	0.0413165		+	1.7622	0.346878			0.893685	0.171486	+	+	3.826	0.873543	+	+	2.80725	0.626325	+	+	2.95308	0.70617	+	+	2.67521	0.478143	0	0	0	0	0	0	0	UniRef90_Q04PV0	UniRef90_Q04PV0	50S ribosomal protein L5 n=102 Tax=Leptospira TaxID=171 RepID=RL5_LEPBJ	14	14	14	68.1	68.1	68.1	20.625	0	323.31	22954000000	554	28.6365
		0.248466	0.0714326		+	1.74032	0.270609			1.35071	-0.156743	+	+	3.44717	0.857924	+	+	2.12707	0.382874	+	+	4.31738	0.701488	+	+	2.52483	0.332172	0	0	0	0	0	0	0	UniRef90_Q04PV2	UniRef90_Q04PV2	30S ribosomal protein S8 n=79 Tax=Leptospira TaxID=171 RepID=RS8_LEPBJ	10	10	10	59.4	59.4	59.4	15.168	0	65.087	7312800000	330	27.4975
		0.69222	-0.0877252	+	+	2.49166	0.384441			0.277922	0.0483441	+	+	3.36284	0.555766		+	1.44966	0.437152	+	+	4.06736	0.597664	+	+	2.98487	0.36147	0	0	0	0	0	0	0	UniRef90_Q04PV3	UniRef90_Q04PV3	50S ribosomal protein L6 n=88 Tax=Leptospira TaxID=171 RepID=RL6_LEPBJ	20	20	20	78.2	78.2	78.2	19.778	0	165.98	15178000000	415	28.3731
		0.495092	0.263717		+	1.00664	0.367419			0.0794402	0.0542965	+	+	1.37061	1.35557		+	1.22917	0.492869	+	+	1.46437	0.754906		+	1.02461	0.355951	0	0	0	0	0	0	0	UniRef90_Q04PV4	UniRef90_Q04PV4	50S ribosomal protein L18 n=85 Tax=Leptospira TaxID=171 RepID=RL18_LEPBJ	3	3	3	19.7	19.7	19.7	13.469	0	5.1444	1301700000	75	24.8263
		0.348192	0.0659456		+	1.66116	0.234609		+	1.39215	-0.216734	+	+	4.05416	0.695825		+	1.83877	0.29552	+	+	4.88275	0.742941	+	+	2.44529	0.324436	0	0	0	0	0	0	0	UniRef90_Q04PV5	UniRef90_Q04PV5	30S ribosomal protein S5 n=84 Tax=Leptospira TaxID=171 RepID=RS5_LEPBJ	14	14	14	66.1	66.1	66.1	18.066	0	182.21	20280000000	648	28.774
		0.571762	0.156108	+	+	2.11898	0.474796			0.236993	0.0626631	+	+	3.27212	0.916058	+	+	1.85158	0.47871	+	+	3.41956	0.863882	+	+	2.49787	0.552217	0	0	0	0	0	0	0	UniRef90_Q04PV7	UniRef90_Q04PV7	50S ribosomal protein L15 n=80 Tax=Leptospira TaxID=171 RepID=RL15_LEPBJ	15	15	15	55.6	55.6	55.6	19.817	0	143.04	12642000000	391	27.9113
+	+	2.21749	0.746835	+	+	2.73796	0.511733		+	1.64513	-0.299425	+	+	3.70741	1.17293	+	+	2.66167	0.724434	+	+	4.18243	0.949933	+	+	3.31388	0.706486	0	0	0	0	0	0	0	UniRef90_Q04PV9	UniRef90_Q04PV9	Adenylate kinase n=174 Tax=Leptospiraceae TaxID=170 RepID=KAD_LEPBJ	11	11	11	69.5	69.5	69.5	20.488	0	323.31	6263300000	328	26.7204
		0.511533	0.414393		+	0.943106	0.619259			0.0294562	0.0282984	+	+	1.73624	1.13501	+	+	1.53502	0.950352	+	+	1.32732	0.831261		+	1.1579	0.730284	0	0	0	0	0	0	0	UniRef90_Q04PW0	UniRef90_Q04PW0	Translation initiation factor IF-1 n=135 Tax=Leptospira TaxID=171 RepID=IF1_LEPBJ	4	4	4	66.7	66.7	66.7	8.1936	0	95.792	2063200000	109	24.2303
		1.54795	0.248328		+	1.47689	0.336029			1.03294	-0.174012	+	+	5.90554	0.982701	+	+	3.44749	0.626901	+	+	4.28395	0.828581	+	+	3.12244	0.48034	0	0	0	0	0	0	0	UniRef90_Q04PW3	UniRef90_Q04PW3	30S ribosomal protein S11 n=102 Tax=Leptospira TaxID=171 RepID=RS11_LEPBJ	2	2	2	27.2	27.2	27.2	14.702	0	196.26	4580300000	127	26.3873
		0.219973	-0.0450029			0.784577	0.0947018		+	2.79966	-0.149907	+	+	4.72927	0.531413	+	+	4.00453	0.32707	+	+	5.11454	0.433484		+	2.49045	0.180263	0	0	0	0	0	0	0	UniRef90_Q04PW4;UniRef90_M6BIL1	UniRef90_Q04PW4;UniRef90_M6BIL1	30S ribosomal protein S4 n=77 Tax=Leptospira TaxID=171 RepID=RS4_LEPBJ;30S ribosomal protein S4 n=15 Tax=Leptospira TaxID=171 RepID=M6BIL1_LEPBO	25	25	25	85	85	85	24.059	0	86.518	23975000000	732	29.2253
		0.549521	-0.171139			1.2542	-0.18925	+	+	2.51258	-0.380343			0.554582	-0.103279			0.786216	-0.132164			0.319453	-0.0833178			0.839769	-0.133447	0	0	0	0	0	0	0	UniRef90_Q04PW5	UniRef90_Q04PW5	DNA-directed RNA polymerase subunit alpha n=109 Tax=Leptospira TaxID=171 RepID=RPOA_LEPBJ	27	27	27	84.3	84.3	84.3	36.617	0	323.31	48061000000	928	30.7406
		0.169001	0.0763369	+	+	1.65248	0.671352			0.716873	0.242748	+	+	2.51546	0.942953	+	+	1.58134	0.687273	+	+	2.40862	0.722195	+	+	1.49542	0.555716	0	0	0	0	0	0	0	UniRef90_Q04PW6	UniRef90_Q04PW6	50S ribosomal protein L17 n=30 Tax=Leptospira TaxID=171 RepID=RL17_LEPBJ	11	11	11	44.8	44.8	44.8	19.408	0	128.92	11997000000	245	28.0121
		0	-0.443124			0	-0.6366			0	-0.588373			0	-0.500543			0	-0.25748			0	-0.444349			0	-0.237518	0	0	0	0	0	0	0	UniRef90_Q04PX0	UniRef90_Q04PX0	Zn-dependent hydrolase n=104 Tax=Leptospira TaxID=171 RepID=Q04PX0_LEPBJ	4	4	4	17.6	17.6	17.6	38.826	0	9.5423	233520000	16	NaN
		0.802067	-0.269549			0.938816	-0.229148			0.641478	0.151266	+	+	1.62956	-0.853321			0.544124	-0.125856	+	+	1.81419	-0.462196			0.485341	-0.143458	0	0	0	0	0	0	0	UniRef90_Q04PX5	UniRef90_Q04PX5	Glutathione peroxidase n=13 Tax=Leptospira TaxID=171 RepID=Q04PX5_LEPBJ	5	5	5	35.7	35.7	35.7	20.663	0	28.294	896550000	42	24.779
		0	1.0661			0	0.723712			0	0.142486			0	NaN			0	0.960315			0	0.424806			0	0.801475	0	0	0	0	0	0	0	UniRef90_Q04PX6	UniRef90_Q04PX6	Cofac_haem_bdg domain-containing protein n=13 Tax=Leptospira TaxID=171 RepID=Q04PX6_LEPBJ	4	4	4	17.4	17.4	17.4	35.828	0	13.372	274020000	16	22.4194
		0.759268	-0.159564			0.456203	0.288648			0.786554	0.135557			0	-0.229436			0.531799	0.115748			0.372023	-0.0936209			0.989169	0.157709	0	0	0	0	0	0	0	UniRef90_Q04PX8	UniRef90_Q04PX8	Uncharacterized protein n=25 Tax=Leptospira TaxID=171 RepID=Q04PX8_LEPBJ	3	3	3	7.4	7.4	7.4	59.664	0.00062539	3.6861	246110000	23	NaN
+	+	2.38275	0.486426	+	+	2.08958	-0.782024	+	+	2.25828	-0.948226			0.185137	0.0918946			0.745132	-0.24665			0.643817	0.161214	+	+	3.03934	-0.756212	0	0	0	0	0	0	0	UniRef90_Q04PY3	UniRef90_Q04PY3	Uncharacterized protein n=9 Tax=Leptospira TaxID=171 RepID=Q04PY3_LEPBJ	5	5	5	30.6	30.6	30.6	19.723	0	15.261	841500000	300	24.6697
+	+	3.57706	1.97028	+	+	5.5096	3.02455	+	+	5.38688	2.81574		+	1.0776	0.624905	+	+	5.09391	2.67503	+	+	4.03534	1.90025	+	+	5.45001	3.08005	0	0	0	0	0	0	0	UniRef90_Q04PY9	UniRef90_Q04PY9	Uncharacterized protein n=21 Tax=Leptospiraceae TaxID=170 RepID=Q04PY9_LEPBJ	13	13	13	55.6	55.6	55.6	29.612	0	97.524	3199100000	194	24.2153
		0.233615	-0.223184			0.075784	0.0593179			0.332838	-0.369995			0	0.200005			0	-0.0899633			0.0625858	-0.0495733			0	-0.0724901	0	0	0	0	0	0	0	UniRef90_Q04PZ2	UniRef90_Q04PZ2	ADP-ribose pyrophosphatase n=33 Tax=Leptospira TaxID=171 RepID=Q04PZ2_LEPBJ	4	4	4	23.6	23.6	23.6	20.847	0	9.0856	43142000	56	21.2493
		0	1.1755			0	3.43707			0	1.0526			0	2.225			0	3.55731			0	1.23074			0	3.22788	0	0	0	0	0	0	0	UniRef90_Q04PZ5	UniRef90_Q04PZ5	PilZ domain-containing protein n=9 Tax=Leptospira TaxID=171 RepID=Q04PZ5_LEPBJ	8	8	8	61.9	61.9	61.9	14.19	0	43.904	980450000	53	22.2512
	+	1.43797	0.67073	+	+	4.09969	1.26067		+	1.57886	0.39406	+	+	3.73218	1.07167	+	+	4.41096	1.60538	+	+	3.36164	1.20136	+	+	4.41429	1.4291	0	0	0	0	0	0	0	UniRef90_Q04Q00;UniRef90_A0A3S9KN31	UniRef90_Q04Q00	Uncharacterized protein n=5 Tax=Leptospira TaxID=171 RepID=Q04Q00_LEPBJ	7	7	7	46.7	46.7	46.7	19.772	0	82.904	6428200000	167	26.0587
	+	1.77914	0.264554	+	+	4.3056	0.54269		+	2.37994	-0.237568			0.684279	0.256776	+	+	3.4479	0.62359	+	+	3.0657	0.551623	+	+	4.67442	0.580001	0	0	0	0	0	0	0	UniRef90_Q04Q03	UniRef90_Q04Q03	ATP-dependent zinc metalloprotease FtsH n=91 Tax=Leptospira TaxID=171 RepID=FTSH_LEPBJ	42	42	42	59.5	59.5	59.5	72.292	0	323.31	19280000000	881	28.5656
		0.433656	-0.294053	+	+	2.7114	-1.46207	+	+	2.7712	-0.989132			0.0477378	-0.0259109			0	-1.22709			0.189477	-0.123498	+	+	2.11296	-1.38994	0	0	0	0	0	0	0	UniRef90_Q04Q09	UniRef90_Q04Q09	Transcriptional regulator n=43 Tax=Leptospiraceae TaxID=170 RepID=Q04Q09_LEPBJ	5	5	5	17.5	17.5	17.5	36.61	0	16.778	213730000	29	23.5748
+	+	3.09612	-0.564545	+	+	4.05684	-0.668252	+	+	4.95717	-0.95111	+	+	2.16337	-0.712508	+	+	2.21675	-0.477619	+	+	3.70195	-0.609274	+	+	3.19661	-0.604419	0	0	0	0	0	0	0	UniRef90_Q04Q13	UniRef90_Q04Q13	Uncharacterized protein n=38 Tax=Leptospira TaxID=171 RepID=Q04Q13_LEPBJ	13	13	13	55.2	55.2	55.2	30.651	0	221.81	1930300000	173	26.2885
		0.0371958	0.0130463	+	+	2.55538	0.558476		+	1.74013	0.373172	+	+	2.47579	0.644433	+	+	2.59554	0.740409	+	+	2.81469	0.671116	+	+	2.69347	0.622264	0	0	0	0	0	0	0	UniRef90_Q04Q15	UniRef90_Q04Q15	Superfamily II DNA and RNA helicase n=67 Tax=Leptospira TaxID=171 RepID=Q04Q15_LEPBJ	21	21	21	50.6	50.6	50.6	62.878	0	264.19	3835300000	226	26.1799
		0.0177607	-0.0161031	+	+	1.25805	0.675864			0.492507	0.401978			0.388111	0.602508		+	0.985078	0.611349			0.315822	0.186364	+	+	1.26422	0.776877	0	0	0	0	0	0	0	UniRef90_Q04Q17	UniRef90_Q04Q17	Bifunctional translation initiation inhibitor, yjgF family/endoribonuclease L-PSP n=51 Tax=Leptospiraceae TaxID=170 RepID=Q04Q17_LEPBJ	5	5	5	29.7	29.7	29.7	16.133	0	37.581	875260000	53	NaN
		0.347063	0.190051			0.269562	-0.125967		+	1.10522	-0.433817			0	NaN			0.450542	-0.177133			0.196637	0.0763545			0.654666	-0.184401	0	0	0	0	0	0	0	UniRef90_Q04Q30	UniRef90_Q04Q30	Zn-dependent alcohol dehydrogenase n=55 Tax=Leptospiraceae TaxID=170 RepID=Q04Q30_LEPBJ	5	5	5	9.7	9.7	9.7	52.865	0	11.117	226680000	30	22.6951
+	+	3.18389	-0.685365			0.341243	-0.0870342			0.0502177	0.0139656	+	+	3.51836	-1.10324	+	+	1.95352	-0.494259	+	+	3.77629	-0.822522			0.0546818	-0.0163298	0	0	0	0	0	0	0	UniRef90_Q04Q34	UniRef90_Q04Q34	Endoflagellar motor protein n=33 Tax=Leptospira TaxID=171 RepID=Q04Q34_LEPBJ	11	11	11	46.9	46.9	46.9	25.019	0	118.66	3648000000	325	26.7877
		0	NaN			0	NaN			0	NaN			0	NaN			0	NaN			0	NaN			0	NaN	0	0	0	0	0	0	0	UniRef90_Q04Q43	UniRef90_Q04Q43	Uncharacterized protein n=21 Tax=Leptospira TaxID=171 RepID=Q04Q43_LEPBJ	5	5	5	25.5	25.5	25.5	28.429	0	6.9238	237400000	10	NaN
		0	NaN			0	NaN			0	NaN			0	NaN			0	NaN			0	NaN			0	NaN	0	0	0	0	0	0	0	UniRef90_Q04Q47	UniRef90_Q04Q47	Uncharacterized protein n=9 Tax=Leptospira TaxID=171 RepID=Q04Q47_LEPBJ	7	7	7	28.1	28.1	28.1	37.714	0	117.25	737410000	13	NaN
+	+	2.90742	-0.603778	+	+	3.00064	-0.498669			0.455216	-0.0696311	+	+	4.26278	-0.979923	+	+	2.97049	-0.519531	+	+	4.21745	-0.877786	+	+	3.20121	-0.634976	0	0	0	0	0	0	0	UniRef90_Q04Q49	UniRef90_Q04Q49	ATP-binding protein of an ABC transporter complex n=17 Tax=Leptospira TaxID=171 RepID=Q04Q49_LEPBJ	13	13	13	54.6	54.6	54.6	28.786	0	139.13	2115000000	193	26.5267
+	+	2.86205	-0.529178	+	+	2.75794	-0.360291			0.130455	-0.0342612	+	+	3.64165	-0.992061	+	+	2.80458	-0.467044	+	+	4.4207	-0.75946	+	+	2.54645	-0.429176	0	0	0	0	0	0	0	UniRef90_Q04Q50	UniRef90_Q04Q50	Permease component of an ABC transporter complex n=32 Tax=Leptospira TaxID=171 RepID=Q04Q50_LEPBJ	18	18	18	23.8	23.8	23.8	95.232	0	184.92	1363000000	185	25.6322
		1.18128	-0.183392		+	1.50895	-0.196852			0.244182	-0.0401721			0.173498	-0.0304437			0.224101	0.0664182		+	1.96296	-0.228229		+	1.47133	-0.187923	0	0	0	0	0	0	0	UniRef90_Q04Q51	UniRef90_Q04Q51	Citrate synthase n=90 Tax=Leptospira TaxID=171 RepID=Q04Q51_LEPBJ	24	24	24	55.6	55.6	55.6	48.577	0	287.05	9869100000	594	28.0679
	+	1.15424	-1.19011	+	+	1.57609	-0.954582	+	+	3.08827	0.647			0	-0.823753			0.712296	-0.27453	+	+	2.38384	-1.01032	+	+	2.72304	-0.742261	0	0	0	0	0	0	0	UniRef90_Q04Q59	UniRef90_Q04Q59	Uncharacterized protein n=25 Tax=Leptospira TaxID=171 RepID=Q04Q59_LEPBJ	7	7	7	24.6	24.6	24.6	38.778	0	10.512	514030000	25	24.551
	+	2.26634	-0.303828		+	1.92404	-0.178892		+	2.78398	-0.229066			0.0116259	0.00483847			0.705153	0.105085			1.5661	-0.13163	+	+	3.72033	-0.240235	0	0	0	0	0	0	0	UniRef90_Q04Q66	UniRef90_Q04Q66	Methionine--tRNA ligase n=50 Tax=Leptospira TaxID=171 RepID=SYM_LEPBJ	29	29	29	49.1	49.1	49.1	79.88	0	258.71	5950500000	448	27.5185
		0.0935437	0.0375609			0.0620372	-0.0145364			1.26878	-0.180023	+	+	2.06433	-1.04358			0.54637	-0.189681	+	+	2.43917	-0.411388			0.779371	-0.181464	0	0	0	0	0	0	0	UniRef90_Q04Q67	UniRef90_Q04Q67	Uncharacterized protein n=85 Tax=Leptospira TaxID=171 RepID=Q04Q67_LEPBJ	7	7	7	47.9	47.9	47.9	19.27	0	76.261	3738800000	188	26.8046
		0.482546	-0.155107		+	1.66127	-0.368369		+	1.56119	-0.266557			0	-0.31169	+	+	2.23967	-0.37259	+	+	1.63442	-0.378361		+	1.42741	-0.230407	0	0	0	0	0	0	0	UniRef90_Q04Q76	UniRef90_Q04Q76	Uncharacterized protein n=42 Tax=Leptospiraceae TaxID=170 RepID=Q04Q76_LEPBJ	4	4	4	9.2	9.2	9.2	50.613	0	7.2661	64771000	51	21.2256
		1.4848	-0.190362	+	+	3.00766	-0.277328		+	1.73429	-0.226384	+	+	1.93923	-0.494791	+	+	4.26471	-0.629567	+	+	2.76669	-0.285827		+	2.34833	-0.254864	0	0	0	0	0	0	0	UniRef90_Q04Q77	UniRef90_Q04Q77	TPR_REGION domain-containing protein n=134 Tax=Leptospiraceae TaxID=170 RepID=Q04Q77_LEPBJ	25	25	25	40.4	40.4	40.4	78.01	0	105.43	2390100000	272	26.3103
		1.04956	-0.231414	+	+	3.34785	-0.539503		+	2.0423	-0.279516	+	+	2.15271	-0.44297	+	+	1.83706	-0.410618	+	+	2.90342	-0.38069	+	+	3.33453	-0.506369	0	0	0	0	0	0	0	UniRef90_Q04Q80;UniRef90_M6E217	UniRef90_Q04Q80;UniRef90_M6E217	Uncharacterized protein n=12 Tax=Leptospiraceae TaxID=170 RepID=Q04Q80_LEPBJ;Tetratricopeptide repeat protein n=3 Tax=Leptospira TaxID=171 RepID=M6E217_9LEPT	7	7	7	30.8	30.8	30.8	29.982	0	47.013	748320000	82	24.6346
	+	1.56656	0.403431			1.15384	-0.216525	+	+	1.92893	-0.519732	+	+	4.49744	0.854013		+	1.03803	-0.385427	+	+	3.11473	1.299		+	1.26188	-0.201764	0	0	0	0	0	0	0	UniRef90_Q04Q81	UniRef90_Q04Q81	Uncharacterized protein n=11 Tax=Leptospira TaxID=171 RepID=Q04Q81_LEPBJ	4	4	4	20.9	20.9	20.9	22.927	0	29.983	405180000	18	23.4411
+	+	2.07488	1.70938			0.180415	0.207069			0.251142	0.234056			0.647017	1.08343			0	-0.295909	+	+	1.97694	1.71356		+	0.8075	0.608092	0	0	0	0	0	0	0	UniRef90_Q04Q82	UniRef90_Q04Q82	N-acetylmuramoyl-L-alanine amidase domain-containing protein n=46 Tax=Leptospira TaxID=171 RepID=Q04Q82_LEPBJ	8	8	8	17.8	17.8	17.8	50.799	0	16.074	197020000	36	22.1894
		0.755386	0.158081	+	+	2.5853	0.453472			0.863506	0.127916	+	+	5.48277	1.1851	+	+	2.47355	0.470031	+	+	4.17123	0.940617	+	+	2.26125	0.496735	0	0	0	0	0	0	0	UniRef90_Q04Q87	UniRef90_Q04Q87	50S ribosomal protein L21 n=56 Tax=Leptospira TaxID=171 RepID=RL21_LEPBJ	8	8	8	62.5	62.5	62.5	11.866	0	90.902	7888600000	424	27.378
		0.13509	-0.0917363	+	+	3.0961	0.765104	+	+	4.48177	0.645935	+	+	2.89598	0.974021	+	+	3.621	1.05986		+	1.00986	0.631821	+	+	4.46591	0.847793	0	0	0	0	0	0	0	UniRef90_Q04Q89	UniRef90_Q04Q89	50S ribosomal protein L27 n=79 Tax=Leptospira TaxID=171 RepID=RL27_LEPBJ	5	5	5	45.2	45.2	45.2	9.1025	0	53.389	5332000000	99	26.4453
		0	NaN			0	NaN			0	0.359527			0	NaN			0	NaN			0	0.432415			0	0.357235	0	0	0	0	0	0	0	UniRef90_Q04Q90	UniRef90_Q04Q90	GTPase Obg n=71 Tax=Leptospira TaxID=171 RepID=OBG_LEPBJ	2	2	2	4.9	4.9	4.9	40.24	0.0018315	3.2847	289500000	18	NaN
		0.0320339	-0.00840139	+	+	2.65885	0.49442	+	+	3.39022	0.6264			0.0653821	0.0137925	+	+	3.63497	0.775453			0.316152	0.0530353	+	+	2.4676	0.454542	0	0	0	0	0	0	0	UniRef90_Q04Q92	UniRef90_Q04Q92	Gamma-glutamyl phosphate reductase n=50 Tax=Leptospira TaxID=171 RepID=PROA_LEPBJ	15	15	15	47.1	47.1	47.1	45.908	0	165.5	3189300000	186	25.9518
		0.782553	-0.360794		+	1.35525	0.469479	+	+	2.11461	0.720898		+	1.21207	-0.51724		+	1.02153	0.428977	+	+	1.77466	-0.595699		+	0.936037	0.396906	0	0	0	0	0	0	0	UniRef90_Q04Q95	UniRef90_Q04Q95	Nucleoside-diphosphate sugar epimerase n=30 Tax=Leptospira TaxID=171 RepID=Q04Q95_LEPBJ	7	7	7	33.2	33.2	33.2	33.068	0	54.049	1263500000	62	25.4199
		0	NaN			0	NaN			0	0.141537			0	NaN			0	NaN			0	NaN			0	NaN	0	0	0	0	0	0	0	UniRef90_Q04Q96	UniRef90_Q04Q96	Uncharacterized protein n=21 Tax=Leptospira TaxID=171 RepID=Q04Q96_LEPBJ	3	3	3	11.5	11.5	11.5	24.726	0	7.1778	78865000	29	23.0268
		0.134647	-0.0554104	+	+	3.42423	-0.896396	+	+	4.50448	-1.42732	+	+	1.82895	-0.975879	+	+	1.83527	-0.542553		+	1.33374	-0.416145	+	+	2.44793	-0.812601	0	0	0	0	0	0	0	UniRef90_Q04QA2	UniRef90_Q04QA2	Surface Antigen OrfC lipoprotein n=7 Tax=Leptospira TaxID=171 RepID=Q04QA2_LEPBJ	10	10	10	24.2	24.2	24.2	50.507	0	32.283	476760000	57	23.9694
		0.813137	0.61848			0	-1.25075			0	-0.933871			0.331286	-0.309996	+	+	1.39469	-1.26774		+	0.857963	-0.452547	+	+	1.83804	-1.15373	0	0	0	0	0	0	0	UniRef90_Q04QA5	UniRef90_Q04QA5	Acyl-CoA dehydrogenase, carnitine metabolism n=109 Tax=Leptospiraceae TaxID=170 RepID=Q04QA5_LEPBJ	4	4	4	9.2	9.2	9.2	43.852	0	6.2722	81120000	31	22.4832
	+	1.51311	0.333816	+	+	5.32025	1.68182	+	+	4.18814	0.94432			0.652115	0.350812	+	+	5.15166	2.17348		+	1.14729	0.245065	+	+	5.20333	1.54812	0	0	0	0	0	0	0	UniRef90_Q04QA9	UniRef90_Q04QA9	Glutathione transferase n=28 Tax=Leptospira TaxID=171 RepID=Q04QA9_LEPBJ	20	20	20	69.7	69.7	69.7	24.971	0	117.58	14387000000	329	27.5978
		0.849575	-0.417503	+	+	2.11459	-0.65922	+	+	1.49321	-0.663993	+	+	4.69044	-1.30186	+	+	2.9927	-0.872528	+	+	2.6733	-0.565563	+	+	1.9585	-0.794362	0	0	0	0	0	0	0	UniRef90_Q04QB5	UniRef90_Q04QB5	Uncharacterized protein n=38 Tax=Leptospira TaxID=171 RepID=Q04QB5_LEPBJ	4	4	4	30.7	30.7	30.7	13.284	0	8.8384	1123700000	80	25.7451
+	+	3.00326	0.957216	+	+	4.54368	1.25344			0.381059	-0.105658		+	1.30066	0.410756	+	+	4.52578	1.21161			0.0557497	-0.0197134	+	+	4.82121	1.32383	0	0	0	0	0	0	0	UniRef90_Q04QC2	UniRef90_Q04QC2	Uncharacterized protein n=38 Tax=Leptospira TaxID=171 RepID=Q04QC2_LEPBJ	14	14	14	34.2	34.2	34.2	51.151	0	63.013	3252000000	282	25.9896
		0.17727	0.0871143	+	+	3.07268	0.513463	+	+	2.24279	0.349578			1.06288	0.15106	+	+	3.28053	0.748647			0.871575	0.176436	+	+	2.59184	0.499585	0	0	0	0	0	0	0	UniRef90_Q04QC4	UniRef90_Q04QC4	Permease component of an ABC transporter complex, Fe-S cluster assembly n=26 Tax=Leptospira TaxID=171 RepID=Q04QC4_LEPBJ	9	9	9	29.4	29.4	29.4	45.067	0	42.457	1113800000	118	24.7146
		0	NaN			0	NaN	+	+	5.29494	-1.68505			0	NaN			0	NaN			0	NaN			0	NaN	0	0	0	0	0	0	0	UniRef90_Q04QC9	UniRef90_Q04QC9	TauD domain-containing protein n=44 Tax=Leptospira TaxID=171 RepID=Q04QC9_LEPBJ	10	10	10	27.2	27.2	27.2	44.686	0	26.826	306460000	30	25.6091
+	+	2.33245	-0.427769			0.688804	-0.118768			1.58223	0.183573	+	+	3.49669	-1.31157	+	+	1.75577	-0.45278	+	+	3.5398	-0.542709			0.736629	-0.112888	0	0	0	0	0	0	0	UniRef90_Q04QD4	UniRef90_Q04QD4	Uncharacterized protein n=47 Tax=Leptospira TaxID=171 RepID=Q04QD4_LEPBJ	32	32	32	54.6	54.6	54.6	69.983	0	164.2	7902000000	596	28.0497
		0.488126	-0.0957584		+	1.74531	0.191589		+	2.25293	0.267043		+	1.86511	0.239532	+	+	2.88611	0.340571		+	1.72797	0.20809		+	1.76304	0.205258	0	0	0	0	0	0	0	UniRef90_Q04QD6	UniRef90_Q04QD6	Electron transfer flavoprotein, alpha subunit n=101 Tax=Leptospira TaxID=171 RepID=Q04QD6_LEPBJ	23	23	23	90.9	90.9	90.9	32.666	0	323.31	100220000000	1426	31.2505
		0.15954	-0.0446339		+	1.73114	0.214058		+	1.7046	0.193386	+	+	2.26976	0.420074	+	+	2.5043	0.311518		+	1.87396	0.304138		+	2.18273	0.266458	0	0	0	0	0	0	0	UniRef90_Q04QD7	UniRef90_Q04QD7	Electron transfer flavoprotein, beta subunit n=91 Tax=Leptospira TaxID=171 RepID=Q04QD7_LEPBJ	15	15	15	79.4	79.4	79.4	27.075	0	323.31	39788000000	1121	29.9924
		0.665007	-0.154746			0.068531	0.0302758		+	1.48692	0.238439			0.052552	0.0178118		+	1.26926	0.265915			0.129767	0.0566802			0.973257	0.240102	0	0	0	0	0	0	0	UniRef90_Q04QD8	UniRef90_Q04QD8	Uncharacterized protein n=22 Tax=Leptospira TaxID=171 RepID=Q04QD8_LEPBJ	6	6	6	36.1	36.1	36.1	15.552	0	12.079	1142600000	127	24.6967
		0.747848	0.166791	+	+	4.72507	0.696371	+	+	3.39611	0.389717			0.0837186	-0.034534	+	+	4.95238	0.617839		+	1.95277	0.253627	+	+	5.01637	0.552258	0	0	0	0	0	0	0	UniRef90_Q04QF5	UniRef90_Q04QF5	Uncharacterized protein n=12 Tax=Leptospira TaxID=171 RepID=Q04QF5_LEPBJ	7	7	7	44.3	44.3	44.3	19.754	0	263.32	1513300000	127	24.9792
		0.436211	-0.208608			0.0147739	-0.0106522			0	-0.136531	+	+	1.64098	-1.05292		+	0.883543	-0.476576		+	1.1759	-0.457922			0.00647964	-0.00464503	0	0	0	0	0	0	0	UniRef90_Q04QF7	UniRef90_Q04QF7	Permease n=74 Tax=Leptospira TaxID=171 RepID=Q04QF7_LEPBJ	2	2	2	5.4	5.4	5.4	44.287	0	6.3562	197200000	29	22.9283
		0.708217	0.133588	+	+	5.48296	-0.810068			1.30969	-0.131187	+	+	3.75144	-0.481455	+	+	2.5326	-0.406766		+	1.32456	-0.260798	+	+	4.36898	-0.677401	0	0	0	0	0	0	0	UniRef90_Q04QF8	UniRef90_Q04QF8	Uncharacterized protein n=43 Tax=Leptospira TaxID=171 RepID=Q04QF8_LEPBJ	13	13	13	70.7	70.7	70.7	17.096	0	192.04	29385000000	455	30.0747
		1.54168	0.214867	+	+	3.29331	0.493278			0.398787	0.0498552	+	+	4.86016	0.948786	+	+	4.57227	0.593242	+	+	4.47596	0.880898	+	+	4.52296	0.523118	0	0	0	0	0	0	0	UniRef90_Q04QG4	UniRef90_Q04QG4	50S ribosomal protein L13 n=81 Tax=Leptospira TaxID=171 RepID=Q04QG4_LEPBJ	7	7	7	41.3	41.3	41.3	16.576	0	38.448	8272000000	333	27.3257
		0.717744	0.416851		+	0.948699	0.662688			0	0.262361			0	-0.135821		+	1.12963	0.519684			0	-0.00545216			0.619026	0.352244	0	0	0	0	0	0	0	UniRef90_Q04QG8	UniRef90_Q04QG8	Uma2 domain-containing protein n=11 Tax=Leptospira TaxID=171 RepID=Q04QG8_LEPBJ	3	3	3	18.7	18.7	18.7	20.669	0	8.9476	233720000	10	22.7802
+	+	2.1692	-0.451602	+	+	5.40977	-0.993437	+	+	6.28817	1.5087	+	+	3.90896	-2.38157	+	+	5.42661	-1.39889	+	+	3.83077	-0.754978	+	+	6.13798	-1.27545	0	0	0	0	0	0	0	UniRef90_Q04QH6	UniRef90_Q04QH6	Uncharacterized protein n=25 Tax=Leptospira TaxID=171 RepID=Q04QH6_LEPBJ	18	18	18	61.6	61.6	61.6	29.63	0	249.1	5697300000	395	27.5512
+	+	2.33462	-1.08427	+	+	3.25765	-1.53482	+	+	2.00303	0.867925	+	+	2.46407	-1.89491	+	+	3.76856	-1.90753	+	+	3.56155	-1.67557	+	+	3.4321	-1.67594	0	0	0	0	0	0	0	UniRef90_Q04QH7	UniRef90_Q04QH7	MurNAc-LAA domain-containing protein n=27 Tax=Leptospira TaxID=171 RepID=Q04QH7_LEPBJ	9	9	9	21.2	21.2	21.2	53.657	0	33.361	393060000	39	23.5244
		0.353403	0.146076		+	1.53878	0.312097			0.989349	-0.112323	+	+	4.22499	0.882202	+	+	2.31335	0.555699	+	+	5.24136	0.747741	+	+	4.23697	0.441378	0	0	0	0	0	0	0	UniRef90_Q04QI7	UniRef90_Q04QI7	50S ribosomal protein L10 n=54 Tax=Leptospira TaxID=171 RepID=RL10_LEPBJ	9	9	9	70.1	70.1	70.1	18.88	0	323.31	9370100000	287	27.628
		0.734811	-0.142276			0.299706	0.0761657		+	2.04809	-0.277677			0.801723	0.206654			0.987966	0.139063	+	+	3.06411	0.502662			0.0337485	0.00606394	0	0	0	0	0	0	0	UniRef90_Q04QJ1	UniRef90_Q04QJ1	30S ribosomal protein S12 n=93 Tax=Leptospiraceae TaxID=170 RepID=RS12_LEPBJ	5	5	5	42.7	42.7	42.7	13.943	0	21.032	15193000000	176	28.5428
		0.0307372	-0.0167603		+	1.30064	0.294989			0.133703	-0.0354304	+	+	4.40844	0.970111	+	+	1.99495	0.380076	+	+	3.61076	0.708127	+	+	1.89722	0.339274	0	0	0	0	0	0	0	UniRef90_Q04QJ2	UniRef90_Q04QJ2	30S ribosomal protein S7 n=88 Tax=Leptospira TaxID=171 RepID=RS7_LEPBJ	15	15	15	70.1	70.1	70.1	18.132	0	112.11	24714000000	335	29.0676
		0.763951	-0.400852		+	1.61542	-0.336406	+	+	2.59962	-0.701653			0.138602	-0.0554705			0.283065	-0.128694			1.19155	0.167619	+	+	1.81402	-0.371516	0	0	0	0	0	0	0	UniRef90_Q04QJ4	UniRef90_Q04QJ4	Zn-dependent alcohol dehydrogenase n=45 Tax=Leptospira TaxID=171 RepID=Q04QJ4_LEPBJ	8	8	8	25	25	25	37.429	0	25.19	599460000	29	24.3744
		0.95168	0.295437	+	+	5.00753	0.789057	+	+	3.52634	0.394199	+	+	3.2714	0.66633	+	+	3.60551	0.90142	+	+	5.15765	0.751387	+	+	4.69229	0.590992	0	0	0	0	0	0	0	UniRef90_Q04QK2	UniRef90_Q04QK2	30S Ribosomal protein S1 n=82 Tax=Leptospiraceae TaxID=170 RepID=Q04QK2_LEPBJ	17	17	17	44.1	44.1	44.1	42.654	0	60.69	3586400000	215	26.1171
		0.27304	0.201788			0.502672	-0.250036			0.380944	0.162645			0	-0.0990461			0.374661	0.316407			0.110361	-0.0964793			0.200392	0.126261	0	0	0	0	0	0	0	UniRef90_Q04QK3	UniRef90_Q04QK3	Uncharacterized protein n=28 Tax=Leptospiraceae TaxID=170 RepID=Q04QK3_LEPBJ	5	5	5	12.6	12.6	12.6	53.656	0	7.0507	331730000	22	23.2079
		0.019958	-0.166914			0.2149	-1.33109			0.559009	-1.96559			0	-1.91341			0	-2.78942			0.404384	-2.14108			0.0594336	-0.362115	0	0	0	0	0	0	0	UniRef90_Q04QK6	UniRef90_Q04QK6	Peptidase_M75 domain-containing protein n=44 Tax=Leptospira TaxID=171 RepID=Q04QK6_LEPBJ	2	2	2	4.2	4.2	4.2	43.953	0.0092861	2.4342	179800000	22	NaN
+	+	1.98718	-0.774849			0.68565	0.279106		+	0.937515	0.397643			0.00428671	-0.00380055			0.592422	0.255655		+	1.13565	-0.468618			0.588389	0.317868	0	0	0	0	0	0	0	UniRef90_Q04QK7	UniRef90_Q04QK7	Thiol oxidoreductase n=51 Tax=Leptospira TaxID=171 RepID=Q04QK7_LEPBJ	6	6	6	14.5	14.5	14.5	54.485	0	74.247	729050000	46	24.5008
		0	-0.628904			0.200273	-0.0825968			0.432093	0.166874			0	-0.317366		+	1.46332	-0.481565			0.529274	-0.202438			0.0255429	-0.011785	0	0	0	0	0	0	0	UniRef90_Q04QL1	UniRef90_Q04QL1	Amidohydrolase n=104 Tax=Leptospira TaxID=171 RepID=Q04QL1_LEPBJ	7	7	7	15.2	15.2	15.2	60.445	0	15.13	267020000	42	23.5216
		0	-0.482229			0	NaN		+	1.302	-0.288815			0	NaN			0.741261	-0.225832			0	-0.0217781			0.881842	-0.130714	0	0	0	0	0	0	0	UniRef90_Q04QL6	UniRef90_Q04QL6	Oxidoreductase n=46 Tax=Leptospira TaxID=171 RepID=Q04QL6_LEPBJ	5	5	5	15.4	15.4	15.4	43.993	0	9.9852	163420000	20	NaN
		0.172056	0.0846488	+	+	2.94646	0.748012			0.265263	0.0718943			0.899617	0.16653	+	+	2.22725	0.537371			0.481173	0.118824	+	+	2.07595	0.782568	0	0	0	0	0	0	0	UniRef90_Q04QN3	UniRef90_Q04QN3	Serine phosphatase RsbU, regulator of sigma subunit n=26 Tax=Leptospira TaxID=171 RepID=Q04QN3_LEPBJ	7	7	7	16.2	16.2	16.2	65.995	0	17.248	456360000	46	NaN
+	+	6.04869	-1.85155	+	+	5.77233	-1.16942	+	+	2.88512	-0.431055	+	+	1.32485	-1.75917	+	+	3.97238	-1.14278	+	+	4.63326	-1.42684	+	+	5.12774	-1.23939	0	0	0	0	0	0	0	UniRef90_Q04QN5	UniRef90_Q04QN5	TolC-like outer membrane efflux protein n=47 Tax=Leptospira TaxID=171 RepID=Q04QN5_LEPBJ	22	22	22	37	37	37	63.09	0	184.77	1513900000	195	26.4531
		0.448145	-0.139346			0.177433	-0.0715718			0.223568	0.0879717			0	-0.161087			0.127271	-0.0786943		+	1.14573	-0.266016			0.388124	0.112963	0	0	0	0	0	0	0	UniRef90_Q04QQ2	UniRef90_Q04QQ2	Aminopeptidase n=12 Tax=Leptospira TaxID=171 RepID=Q04QQ2_LEPBJ	6	6	6	14.4	14.4	14.4	43.064	0	10.788	323250000	36	23.487
		1.1261	-0.394307	+	+	1.60222	-0.399112			0.265326	0.114498			0.322332	-0.163169			0.164035	-0.0661146		+	1.3048	-0.47559	+	+	1.78853	-0.479373	0	0	0	0	0	0	0	UniRef90_Q04QQ3	UniRef90_Q04QQ3	Trypsin-like serine protease n=50 Tax=Leptospira TaxID=171 RepID=Q04QQ3_LEPBJ	7	7	7	24.7	24.7	24.7	40.505	0	18.847	549530000	22	NaN
	+	1.72528	0.352217	+	+	2.98006	0.456847	+	+	3.45718	0.376808	+	+	3.11191	0.447002	+	+	3.15922	0.656466	+	+	4.99072	0.609576	+	+	3.89292	0.287849	0	0	0	0	0	0	0	UniRef90_Q04QQ7	UniRef90_Q04QQ7	Phosphoribosylformylglycinamidine cyclo-ligase n=48 Tax=Leptospira TaxID=171 RepID=Q04QQ7_LEPBJ	11	11	11	43	43	43	37.926	0	62.245	1194200000	127	24.6136
+	+	3.39331	-0.662996		+	2.59568	-0.25815	+	+	4.7278	0.432214	+	+	3.295	-0.940782			0.0119112	-0.00502157	+	+	6.42544	-0.839118	+	+	2.74734	-0.297544	0	0	0	0	0	0	0	UniRef90_Q04QQ9	UniRef90_Q04QQ9	Pyruvate kinase n=111 Tax=Leptospiraceae TaxID=170 RepID=Q04QQ9_LEPBJ	18	18	18	43.8	43.8	43.8	52.834	0	70.036	1640200000	118	25.7641
+	+	3.91012	-0.432159			1.33725	-0.089571	+	+	3.88264	0.345744	+	+	4.48049	-1.22241			1.16065	-0.161853	+	+	5.49118	-0.773351			1.18771	-0.0797558	0	0	0	0	0	0	0	UniRef90_Q04QR4	UniRef90_Q04QR4	Alpha-galactosidase n=59 Tax=Leptospira TaxID=171 RepID=Q04QR4_LEPBJ	28	28	28	47.5	47.5	47.5	73.73	0	225.96	7980000000	418	28.016
		0.96172	-0.521061	+	+	2.71689	-0.908101	+	+	2.10461	-0.566963			0	-0.433791	+	+	2.15373	-0.822448			0.185372	0.0836803	+	+	1.93198	-0.654939	0	0	0	0	0	0	0	UniRef90_Q04QR8	UniRef90_Q04QR8	Uncharacterized protein n=36 Tax=Leptospira TaxID=171 RepID=Q04QR8_LEPBJ	4	4	4	15.6	15.6	15.6	31.562	0	21.513	129160000	15	NaN
		0.760179	1.00415	+	+	4.28163	2.94403	+	+	4.33296	2.58629	+	+	2.16579	2.46811	+	+	3.9739	2.86485	+	+	2.06319	1.88887	+	+	3.64661	3.09984	0	0	0	0	0	0	0	UniRef90_Q04QR9	UniRef90_Q04QR9	CxxC_CXXC_SSSS domain-containing protein n=44 Tax=Leptospira TaxID=171 RepID=Q04QR9_LEPBJ	4	4	4	57.1	57.1	57.1	8.3973	0	11.561	366870000	86	21.1308
		0.211194	0.0177665			0.0728174	0.00626993		+	2.85491	0.165417	+	+	2.85522	0.439204	+	+	2.33415	0.386754	+	+	3.83276	0.366244			0.764184	-0.0578513	0	0	0	0	0	0	0	UniRef90_Q04QS3	UniRef90_Q04QS3	Succinate--CoA ligase [ADP-forming] subunit beta n=103 Tax=Leptospira TaxID=171 RepID=SUCC_LEPBJ	29	29	29	79.7	79.7	79.7	41.981	0	323.31	32441000000	990	29.5621
		0.617684	-0.123819			0.801924	-0.12332			0.855517	-0.116381		+	1.79097	0.378655			0.108107	0.0253878		+	1.8795	0.250021		+	1.60667	-0.214959	0	0	0	0	0	0	0	UniRef90_Q04QS6	UniRef90_Q04QS6	Isoleucine--tRNA ligase n=59 Tax=Leptospira TaxID=171 RepID=SYI_LEPBJ	27	27	27	36.9	36.9	36.9	104.46	0	172.78	5352600000	293	27.1825
		0.545536	-0.171604	+	+	3.29392	-0.568064			0.759785	-0.139844	+	+	3.67985	-0.854217	+	+	3.9028	-0.753978	+	+	3.35727	-0.555873	+	+	3.05498	-0.562148	0	0	0	0	0	0	0	UniRef90_Q04QT0	UniRef90_Q04QT0	Amidohydrolase n=16 Tax=Leptospiraceae TaxID=170 RepID=Q04QT0_LEPBJ	9	9	9	48.5	48.5	48.5	26.751	0	94.762	1957100000	158	26.2356
		0.235879	0.0746431			0.261946	0.104871			0.050435	-0.0281124			0.594336	-0.28337			0.475613	0.170071		+	1.11188	-0.404569			0.16276	-0.0989938	0	0	0	0	0	0	0	UniRef90_Q04QT5	UniRef90_Q04QT5	cAMP-binding protein n=84 Tax=Leptospira TaxID=171 RepID=Q04QT5_LEPBJ	5	5	5	22.9	22.9	22.9	20.244	0	9.4417	410800000	65	23.4939
		0.584808	-0.598567			0	NaN		+	0.788469	-0.579868			0	NaN			0	NaN			0.424789	-0.503099	+	+	1.1823	-1.03404	0	0	0	0	0	0	0	UniRef90_Q04QU1	UniRef90_Q04QU1	DUF374 domain-containing protein n=37 Tax=Leptospira TaxID=171 RepID=Q04QU1_LEPBJ	4	4	4	13.8	13.8	13.8	30.073	0	16.354	155590000	24	23.0395
+	+	7.45537	5.60643	+	+	5.79807	3.55772			0.744501	0.270602	+	+	3.63659	3.11738	+	+	3.82836	3.14929	+	+	6.90708	4.77214	+	+	4.49514	3.31438	0	0	0	0	0	0	0	UniRef90_Q04QU2	UniRef90_Q04QU2	Response regulator of a two component regulator n=36 Tax=Leptospira TaxID=171 RepID=Q04QU2_LEPBJ	9	9	9	58	58	58	17.247	0	104.81	1119900000	75	20.695
+	+	2.39794	-0.485513	+	+	1.8904	0.357552	+	+	2.96737	0.607008	+	+	1.9722	-0.564508	+	+	2.65414	0.534593			0.695939	0.209483		+	1.14755	0.255883	0	0	0	0	0	0	0	UniRef90_Q04QU5	UniRef90_Q04QU5	Poly-gamma-glutamate biosynthesis protein n=89 Tax=Leptospira TaxID=171 RepID=Q04QU5_LEPBJ	10	10	10	49.4	49.4	49.4	37.94	0	61.215	2926800000	157	25.8568
		0	0.272176			0	-1.0268			0.63343	-0.960722			0	NaN			0.364825	-0.418358	+	+	1.20123	-1.32012			0.534337	-0.830853	0	0	0	0	0	0	0	UniRef90_Q04QV6	UniRef90_Q04QV6	Uncharacterized protein n=34 Tax=Leptospira TaxID=171 RepID=Q04QV6_LEPBJ	3	3	3	5.4	5.4	5.4	64.506	0	9.465	38510000	28	NaN
	+	1.39953	-0.598452	+	+	4.71593	-1.96519	+	+	2.2243	-0.750654	+	+	3.2927	-1.13503	+	+	4.61925	-1.87077		+	1.20874	-0.569215	+	+	5.39184	-2.162	0	0	0	0	0	0	0	UniRef90_Q04QV8	UniRef90_Q04QV8	Ribosomal protein L11 methyltransferase n=35 Tax=Leptospira TaxID=171 RepID=PRMA_LEPBJ	5	5	5	28.3	28.3	28.3	33.743	0	91.803	340790000	43	23.8694
		1.42759	0.279557	+	+	5.23544	1.06469	+	+	3.96677	0.718868		+	1.23659	0.325774	+	+	4.01386	1.14873	+	+	4.25223	0.812189	+	+	3.32752	0.967268	0	0	0	0	0	0	0	UniRef90_Q04QW8	UniRef90_Q04QW8	Histidinol-phosphate aminotransferase n=48 Tax=Leptospira TaxID=171 RepID=HIS8_LEPBJ	18	18	18	55.3	55.3	55.3	40.952	0	83.077	2558400000	145	25.217
		0.10217	-0.0718772			0.0813851	-0.0565135			0.473397	0.304401			0	0.0579408			0	0.704093			0.598309	-0.249816			0.13373	-0.0998217	0	0	0	0	0	0	0	UniRef90_Q04QX1	UniRef90_Q04QX1	Uncharacterized protein n=36 Tax=Leptospira TaxID=171 RepID=Q04QX1_LEPBJ	6	6	6	21.7	21.7	21.7	36.776	0	56.822	148090000	15	22.8446
		0.201226	-0.109405	+	+	2.10587	-0.720066			0.596425	-0.232745	+	+	1.83061	-0.851437	+	+	2.57382	-1.57247			0.729305	-0.215549	+	+	3.15545	-0.935446	0	0	0	0	0	0	0	UniRef90_Q04QX5	UniRef90_Q04QX5	DUF4015 domain-containing protein n=33 Tax=Leptospira TaxID=171 RepID=Q04QX5_LEPBJ	6	6	6	17.7	17.7	17.7	45.953	0	78.521	480770000	29	24.2099
		0.269827	0.0828109	+	+	1.82232	-0.375147		+	1.72698	0.324103			0.0107564	-0.00377274		+	1.10871	-0.328623			0.189859	0.0559182	+	+	1.85237	-0.417887	0	0	0	0	0	0	0	UniRef90_Q04QX6	UniRef90_Q04QX6	Enoyl-CoA hydratase/carnithine racemase n=92 Tax=Leptospira TaxID=171 RepID=Q04QX6_LEPBJ	12	12	12	51.9	51.9	51.9	29.788	0	250.54	2754500000	181	25.9963
		0.198907	-0.0917006			0.354347	0.141974	+	+	1.59653	0.658345			0	-0.18564			0.258331	0.22442			0.0753265	0.0431004			0	-0.204134	0	0	0	0	0	0	0	UniRef90_Q04QY0	UniRef90_Q04QY0	Enolase-phosphatase E1 n=5 Tax=Leptospira TaxID=171 RepID=MTNC_LEPBJ	4	4	4	20.3	20.3	20.3	26.451	0	7.3209	102260000	18	NaN
		0.252972	0.057632			0.693061	0.159947		+	1.80613	-0.328683			1.03546	0.239277			0.670397	0.234084			0.707992	0.148687			0.656549	-0.176611	0	0	0	0	0	0	0	UniRef90_Q04QZ0	UniRef90_Q04QZ0	Uncharacterized protein n=46 Tax=Leptospira TaxID=171 RepID=Q04QZ0_LEPBJ	12	12	12	39.5	39.5	39.5	37.146	0	60.923	1027700000	101	24.6402
		0.238995	0.0982027	+	+	2.0063	-0.446825	+	+	3.52054	-0.71929	+	+	3.01445	-0.578101	+	+	2.77454	-1.15035			0.478546	-0.0991216	+	+	2.24352	-0.390968	0	0	0	0	0	0	0	UniRef90_Q04QZ8	UniRef90_Q04QZ8	Acetate CoA-transferase n=114 Tax=Leptospiraceae TaxID=170 RepID=Q04QZ8_LEPBJ	14	14	14	26.7	26.7	26.7	65.369	0	61.069	2033200000	137	26.3145
		0.277968	-0.131348		+	1.27814	0.393474		+	1.01204	0.371931	+	+	2.68478	-1.64004			0.020292	0.0151286	+	+	2.31736	-0.784545		+	0.923311	0.354123	0	0	0	0	0	0	0	UniRef90_Q04QZ9	UniRef90_Q04QZ9	Thioesterase n=37 Tax=Leptospira TaxID=171 RepID=Q04QZ9_LEPBJ	17	17	17	54.7	54.7	54.7	33.659	0	58.87	2743900000	266	25.8079
+	+	3.88186	0.992449		+	1.61203	0.306929		+	1.77698	-0.293213	+	+	3.3256	-0.716944			0.363513	-0.0695572			0.722777	0.20201			0.161924	-0.0354362	0	0	0	0	0	0	0	UniRef90_Q04R00	UniRef90_Q04R00	Short chain dehydrogenase n=69 Tax=Leptospira TaxID=171 RepID=Q04R00_LEPBJ	12	12	12	50.4	50.4	50.4	26.905	0	57.669	5787100000	435	27.309
+	+	3.48239	1.21361	+	+	1.50288	0.706714			0.189495	0.0879183			0	0.661451		+	1.11202	0.759686	+	+	5.5048	1.03426	+	+	2.36108	0.687527	0	0	0	0	0	0	0	UniRef90_Q04R01	UniRef90_Q04R01	Serine/threonine specific protein phosphatase n=37 Tax=Leptospira TaxID=171 RepID=Q04R01_LEPBJ	6	6	6	34.2	34.2	34.2	29.712	0	11.007	347320000	30	NaN
+	+	2.34721	0.995577	+	+	4.13219	2.80573	+	+	5.25831	3.45503	+	+	1.33358	1.17111	+	+	1.78841	0.781173	+	+	4.99535	3.04265	+	+	3.76164	2.16877	0	0	0	0	0	0	0	UniRef90_Q04R04	UniRef90_Q04R04	Adenylate cyclase domain protein n=45 Tax=Leptospira TaxID=171 RepID=Q04R04_LEPBJ	17	17	17	43.1	43.1	43.1	55.325	0	87.344	1661400000	109	23.4864
		1.16985	0.237725	+	+	2.2968	0.410389		+	1.50687	0.241818		+	1.68437	0.32327	+	+	2.75095	0.691933	+	+	2.18108	0.347673	+	+	2.63997	0.425761	0	0	0	0	0	0	0	UniRef90_Q04R06	UniRef90_Q04R06	HIT family hydrolase n=3 Tax=Leptospira borgpetersenii serovar Hardjo-bovis TaxID=338217 RepID=Q04R06_LEPBJ	5	5	5	66.4	66.4	66.4	13.277	0	110.77	4311800000	117	26.3186
+	+	1.94755	-1.08243	+	+	4.40985	-1.39816			0.843261	-0.30916	+	+	3.62677	-1.29354	+	+	2.95181	-1.1398	+	+	3.34386	-1.61512	+	+	4.52237	-1.54502	0	0	0	0	0	0	0	UniRef90_Q04R11	UniRef90_Q04R11	Acyl-CoA synthetase n=26 Tax=Leptospira TaxID=171 RepID=Q04R11_LEPBJ	11	11	11	22.9	22.9	22.9	60.049	0	18.272	622840000	37	25.0618
+	+	2.06311	-0.650656	+	+	6.10437	-0.891853			1.75115	-0.183258			0.0631199	-0.0209012	+	+	3.3973	-0.709153		+	1.93935	-0.194908	+	+	3.35287	-0.694682	0	0	0	0	0	0	0	UniRef90_Q04R12	UniRef90_Q04R12	Transcriptional regulator n=59 Tax=Leptospira TaxID=171 RepID=Q04R12_LEPBJ	9	9	9	24.4	24.4	24.4	44.902	0	61.248	989450000	104	25.2329
		0	-0.384511			0	-0.488269			0	-0.543033			0	NaN			0	NaN			0	-0.681069			0	-1.53793	0	0	0	0	0	0	0	UniRef90_Q04R15	UniRef90_Q04R15	Uncharacterized protein n=30 Tax=Leptospira TaxID=171 RepID=Q04R15_LEPBJ	3	3	3	8	8	8	46.66	0	4.7246	245690000	4	24.1651
+	+	3.30963	-0.401726		+	2.06284	-0.216467			1.72407	-0.138499			1.28332	-0.146337			0.0636046	-0.0133529	+	+	2.28268	-0.304189		+	2.30648	-0.201413	0	0	0	0	0	0	0	UniRef90_Q04R19	UniRef90_Q04R19	Outer membrane lipoprotein-sorting protein n=73 Tax=Leptospira TaxID=171 RepID=Q04R19_LEPBJ	10	10	10	49.2	49.2	49.2	26.942	0	167.05	4969100000	208	27.2515
		0.177846	0.0336452			0.0204926	-0.00770235	+	+	2.40309	0.396029	+	+	2.66938	-0.487213			0.00038729	0.000145435			0.345747	-0.0920472			0.383793	-0.0621953	0	0	0	0	0	0	0	UniRef90_Q04R23	UniRef90_Q04R23	Anthranilate phosphoribosyltransferase n=44 Tax=Leptospira TaxID=171 RepID=TRPD_LEPBJ	7	7	7	30.4	30.4	30.4	37.181	0	65.903	2359000000	142	26.1538
		0.33462	-0.252496		+	1.29616	-0.436884	+	+	1.74132	-0.518287			0.163239	-0.118466			0.404189	-0.160022			0.293645	-0.289271	+	+	2.49567	-0.668899	0	0	0	0	0	0	0	UniRef90_Q04R24	UniRef90_Q04R24	Sec translocon accessory complex subunit YajC n=67 Tax=Leptospiraceae TaxID=170 RepID=Q04R24_LEPBJ	6	6	6	41.3	41.3	41.3	11.97	0	160.1	6889300000	583	28.2818
		0.583352	0.209785	+	+	5.20335	1.00001	+	+	4.41889	0.78908	+	+	2.71457	0.353277	+	+	4.33298	0.906524	+	+	4.80896	0.744929	+	+	5.37873	1.0694	0	0	0	0	0	0	0	UniRef90_Q04R25	UniRef90_Q04R25	Uncharacterized protein n=9 Tax=Leptospira TaxID=171 RepID=Q04R25_LEPBJ	8	8	8	33.8	33.8	33.8	28.721	0	44.645	1400500000	292	24.5553
		0.243088	-0.128834			0.342298	0.0383406			0.272875	0.0329156		+	1.7562	-0.304501			0.329568	-0.0665154			1.48984	-0.134794			0.192349	0.036531	0	0	0	0	0	0	0	UniRef90_Q04R27	UniRef90_Q04R27	Protein-export membrane protein SecF n=82 Tax=Leptospira TaxID=171 RepID=Q04R27_LEPBJ	10	10	10	34.3	34.3	34.3	34.275	0	141.47	4898600000	235	27.1405
+	+	2.82041	-0.58747			0.594728	-0.15023	+	+	1.98757	-0.396091			0.170175	-0.0367141			0.85757	-0.191523			0.329146	-0.0950069			0.654332	0.101938	0	0	0	0	0	0	0	UniRef90_Q04R34	UniRef90_Q04R34	Sulfate/thiosulfate import ATP-binding protein CysA n=8 Tax=Leptospira TaxID=171 RepID=Q04R34_LEPBJ	10	10	10	43.3	43.3	43.3	40.26	0	47.664	942360000	63	24.7069
		0.079389	-0.0539544			0	NaN			0.549072	0.592429			0	0.690121			0.860643	0.200257			0	0.4168			0	NaN	0	0	0	0	0	0	0	UniRef90_Q04R37	UniRef90_Q04R37	Pyridoxine/pyridoxamine 5-phosphate oxidase n=34 Tax=Leptospira TaxID=171 RepID=PDXH_LEPBJ	4	4	4	19.6	19.6	19.6	24.95	0	4.8412	116980000	20	21.759
		1.14922	-0.209543		+	1.70781	0.275283		+	1.47066	-0.236767		+	0.992602	-0.692384	+	+	2.60679	0.498494			0.921358	-0.14185	+	+	2.62805	0.416211	0	0	0	0	0	0	0	UniRef90_Q04R44	UniRef90_Q04R44	Efflux pump n=41 Tax=Leptospiraceae TaxID=170 RepID=Q04R44_LEPBJ	12	12	12	33.7	33.7	33.7	43.249	0	109.76	1677100000	276	25.4959
		0.263638	0.112117	+	+	5.36082	0.485673	+	+	4.33702	0.354737	+	+	5.55472	0.747131	+	+	3.31114	0.697099	+	+	3.90506	0.529514	+	+	3.75443	0.254313	0	0	0	0	0	0	0	UniRef90_Q04R46	UniRef90_Q04R46	Serine hydroxymethyltransferase n=113 Tax=Leptospiraceae TaxID=170 RepID=GLYA_LEPBJ	19	19	19	58.6	58.6	58.6	45.084	0	292.4	7067300000	544	27.1969
		0.0976698	0.0816016			0	-0.919827		+	0.987238	0.911375			0.271696	-0.337383			0.438988	-0.41026			0.573023	-0.508635			0	-0.398656	0	0	0	0	0	0	0	UniRef90_Q04R49	UniRef90_Q04R49	Metal-dependent hydrolase n=45 Tax=Leptospira TaxID=171 RepID=Q04R49_LEPBJ	4	4	4	17.3	17.3	17.3	35.911	0	14.78	277720000	14	23.56
+	+	2.90111	-0.475728	+	+	4.51844	-0.631034	+	+	5.02667	-0.915699	+	+	2.72493	-0.507125	+	+	4.13606	-0.743635	+	+	3.125	-0.522591	+	+	4.8886	-0.71206	0	0	0	0	0	0	0	UniRef90_Q04R50	UniRef90_Q04R50	Membrane carboxypeptidase/penicillin-binding protein 1 n=122 Tax=Leptospiraceae TaxID=170 RepID=Q04R50_LEPBJ	22	22	22	34.4	34.4	34.4	89.575	0	323.31	3516300000	287	27.0584
		0.322774	0.149952			0.1728	0.0638857			0.0151379	-0.00709438	+	+	1.64973	0.774377		+	1.18615	0.340838		+	1.36837	0.46045			0.0886313	-0.0345111	0	0	0	0	0	0	0	UniRef90_Q04R63	UniRef90_Q04R63	Acyl carrier protein n=109 Tax=Leptospira TaxID=171 RepID=ACP_LEPBJ	2	2	2	20.8	20.8	20.8	8.5023	0	9.4267	22568000000	230	29.1056
		0.479124	-0.251413			0.307499	-0.0676351			0.589182	0.115051		+	1.20616	-0.445413			0.973036	0.223116	+	+	2.33115	-0.519236			0.672476	-0.170856	0	0	0	0	0	0	0	UniRef90_Q04R65	UniRef90_Q04R65	3-dehydroquinate synthase n=42 Tax=Leptospira TaxID=171 RepID=Q04R65_LEPBJ	15	15	15	50.7	50.7	50.7	40.185	0	99.747	2088300000	168	25.9105
		1.10342	-0.378854	+	+	2.03175	-0.342613			0.689945	-0.225741			0	-0.674943	+	+	2.02165	-0.571943		+	1.11977	-0.47191		+	1.35638	-0.347736	0	0	0	0	0	0	0	UniRef90_Q04R66	UniRef90_Q04R66	Mechanosensitive ion channel n=91 Tax=Leptospiraceae TaxID=170 RepID=Q04R66_LEPBJ	6	6	6	19.1	19.1	19.1	33.817	0	21.91	568680000	24	NaN
		0	-0.250612			0	-0.258878			0	-0.278138			0	0.237185			0	-0.0624332			0	1.4584			0	-0.210929	0	0	0	0	0	0	0	UniRef90_Q04R74	UniRef90_Q04R74	Uncharacterized protein n=24 Tax=Leptospira TaxID=171 RepID=Q04R74_LEPBJ	2	2	2	9.8	9.8	9.8	27.502	0.00063211	3.9033	91690000	8	NaN
	+	1.11263	0.81357	+	+	1.24551	-0.712783			0.587271	-0.398346			0	1.29181		+	0.742366	1.56099			0.550849	0.654087		+	0.839617	-0.613668	0	0	0	0	0	0	0	UniRef90_Q04R94;UniRef90_M6C7K9	UniRef90_Q04R94;UniRef90_M6C7K9	DUF1554 domain-containing protein n=27 Tax=Leptospira TaxID=171 RepID=Q04R94_LEPBJ;PF07588 family protein n=1 Tax=Leptospira borgpetersenii serovar Hardjo-bovis str. Sponselee TaxID=1303729 RepID=M6C7K9_LEPBO	4	4	4	4.7	4.7	4.7	99.321	0	61.798	75872000	45	NaN
		0.255639	-0.168291			0.628806	0.189099			0.284775	-0.115217	+	+	2.36504	0.846825			0.558543	0.318644	+	+	1.97408	0.502402			0.520002	-0.170456	0	0	0	0	0	0	0	UniRef90_Q04RA0	UniRef90_Q04RA0	Uncharacterized protein n=40 Tax=Leptospira TaxID=171 RepID=Q04RA0_LEPBJ	4	4	4	34	34	34	11.602	0	41.241	496720000	46	NaN
		1.17057	0.304618	+	+	2.77796	0.858653	+	+	2.14146	0.493332	+	+	3.65532	1.31403	+	+	3.78585	1.55188	+	+	2.85328	0.951753	+	+	3.43563	1.04802	0	0	0	0	0	0	0	UniRef90_Q04RA3	UniRef90_Q04RA3	YCII domain-containing protein n=19 Tax=Leptospira TaxID=171 RepID=Q04RA3_LEPBJ	4	4	4	52.1	52.1	52.1	11.38	0	10.35	813200000	44	23.5975
		0.661069	-0.258578			0.153628	-0.0483119			0.188445	0.0823749			0	NaN		+	1.16737	-0.441821		+	1.29166	-0.27074			0.497542	0.186699	0	0	0	0	0	0	0	UniRef90_Q04RA8	UniRef90_Q04RA8	Acyltransferase n=40 Tax=Leptospira TaxID=171 RepID=Q04RA8_LEPBJ	2	2	2	6	6	6	29.524	0	5.9087	184990000	15	22.4664
+	+	2.48404	-0.499519	+	+	2.95323	-0.460997			0.196824	-0.0501504	+	+	4.58797	-1.07962	+	+	3.21016	-0.743149	+	+	5.50636	-0.664258	+	+	3.92279	-0.385664	0	0	0	0	0	0	0	UniRef90_Q04RB4	UniRef90_Q04RB4	Trypsin-like serine protease n=40 Tax=Leptospira TaxID=171 RepID=Q04RB4_LEPBJ	11	11	11	23.7	23.7	23.7	54.22	0	35.412	1060000000	109	25.3279
		0	-0.656079			0	-0.146268			0.658915	-0.19318			0	-0.589894			0.676799	-0.797137			0.572175	-0.215192		+	0.84939	-0.304587	0	0	0	0	0	0	0	UniRef90_Q04RB5	UniRef90_Q04RB5	Uncharacterized protein n=19 Tax=Leptospira TaxID=171 RepID=Q04RB5_LEPBJ	3	3	3	8.1	8.1	8.1	35.537	0	7.1024	33038000	49	NaN
+	+	3.04233	-0.508287	+	+	6.73773	-0.992629	+	+	4.57826	-0.469013			0.496063	-0.0361462	+	+	5.03105	-1.07019			0.0528223	-0.00653362	+	+	6.31622	-0.883693	0	0	0	0	0	0	0	UniRef90_Q04RB7	UniRef90_Q04RB7	Thiosulfate sulfurtransferase n=23 Tax=Leptospira TaxID=171 RepID=Q04RB7_LEPBJ	22	22	22	75.3	75.3	75.3	32.152	0	287.94	7862400000	636	28.2498
		0.231132	-0.0763822			0.311305	0.0826635	+	+	2.58616	0.530955		+	1.7583	-0.30383			0.216498	0.0680346			0.635982	-0.16596			0.588616	0.106161	0	0	0	0	0	0	0	UniRef90_Q04RC4	UniRef90_Q04RC4	Transcriptional regulator n=96 Tax=Leptospiraceae TaxID=170 RepID=Q04RC4_LEPBJ	7	7	7	47.1	47.1	47.1	22.852	0	24.95	867410000	82	24.3653
+	+	1.80897	-1.1452	+	+	4.36423	-1.73541			0.0509173	-0.0138617	+	+	3.80388	-1.8685	+	+	6.61749	-2.16431	+	+	4.51648	-1.82103	+	+	5.50578	-1.56694	0	0	0	0	0	0	0	UniRef90_Q04RC9	UniRef90_Q04RC9	Dihydrolipoyl dehydrogenase n=16 Tax=Leptospira TaxID=171 RepID=Q04RC9_LEPBJ	9	9	9	25.6	25.6	25.6	50.059	0	84.078	1602300000	72	26.6133
		0.744651	-0.498356	+	+	2.42704	-1.50422	+	+	1.83729	-0.975511			0	NaN			0	-1.13036			0.571857	-0.33641	+	+	1.85295	-0.972172	0	0	0	0	0	0	0	UniRef90_Q04RD0	UniRef90_Q04RD0	Uncharacterized protein n=12 Tax=Leptospira TaxID=171 RepID=Q04RD0_LEPBJ	3	3	3	22.6	22.6	22.6	19.426	0	6.2089	325650000	26	24.6737
		0	-0.622605			0	0.745457			0	0.153059			0	0.771252			0	0.824482			0	-0.154615			0	0.356666	0	0	0	0	0	0	0	UniRef90_Q04RD5	UniRef90_Q04RD5	Uncharacterized protein n=43 Tax=Leptospira TaxID=171 RepID=Q04RD5_LEPBJ	8	8	8	13	13	13	54.99	0	9.4341	137050000	24	NaN
	+	1.7891	0.458988	+	+	1.25341	0.998959			0.324665	0.213057		+	0.984991	0.93176	+	+	2.86444	1.06846	+	+	3.2207	1.52772	+	+	2.33108	0.890862	0	0	0	0	0	0	0	UniRef90_Q04RD6	UniRef90_Q04RD6	Methylthioribose-1-phosphate isomerase n=44 Tax=Leptospira TaxID=171 RepID=MTNA_LEPBJ	5	5	5	18.8	18.8	18.8	39.465	0	11.96	617840000	22	23.4563
	+	1.6023	0.555948	+	+	3.81821	1.12682			1.00846	0.2534			0.713783	-0.351337	+	+	3.08748	1.10376	+	+	2.4664	0.572074	+	+	3.59057	1.11375	0	0	0	0	0	0	0	UniRef90_Q04RD8	UniRef90_Q04RD8	Uncharacterized protein n=15 Tax=Leptospira TaxID=171 RepID=Q04RD8_LEPBJ	11	11	11	47.4	47.4	47.4	17.971	0	48.779	2115500000	391	25.3219
		0.0524301	-0.0379132			0	0.0370355			0	-0.20841			0	0.518042	+	+	1.69764	0.522966			0.387289	0.217993			0	0.0476213	0	0	0	0	0	0	0	UniRef90_Q04RF6	UniRef90_Q04RF6	Uncharacterized protein n=15 Tax=Leptospira TaxID=171 RepID=Q04RF6_LEPBJ	2	2	2	14.9	14.9	14.9	13.066	0	4.6494	132450000	24	21.9659
		0.254312	-0.270061	+	+	2.29519	-1.33525	+	+	3.17485	-1.092	+	+	1.97036	-0.733783	+	+	2.52261	-1.08541	+	+	3.60152	-1.36289	+	+	2.29638	-0.880905	0	0	0	0	0	0	0	UniRef90_Q04RF7	UniRef90_Q04RF7	Sensor histidine kinase of a two component response regulator n=31 Tax=Leptospiraceae TaxID=170 RepID=Q04RF7_LEPBJ	10	10	9	8.8	8.8	8.2	152.74	0	23.731	277520000	32	23.8071
+	+	2.74281	0.986922			0.604394	-0.252914			0.124851	-0.0471913			0.154365	0.0943085		+	1.24226	0.602158			0.337004	0.141553		+	1.34342	0.399482	0	0	0	0	0	0	0	UniRef90_Q04RG1	UniRef90_Q04RG1	Uncharacterized protein n=29 Tax=Leptospira TaxID=171 RepID=Q04RG1_LEPBJ	7	7	7	17.8	17.8	17.8	54.295	0	60.557	332150000	62	22.9724
	+	1.12596	-0.525885	+	+	3.38617	-1.30476		+	1.77735	0.410242	+	+	1.4828	-1.25394		+	0.710672	-0.805467	+	+	2.84734	-0.828655			0.180592	-0.129643	0	0	0	0	0	0	0	UniRef90_Q04RG4	UniRef90_Q04RG4	Phosphatidylglycerol--prolipoprotein diacylglyceryl transferase n=52 Tax=Leptospira TaxID=171 RepID=Q04RG4_LEPBJ	4	4	4	19.2	19.2	19.2	35.33	0	15.357	1960500000	69	25.9142
		0.120994	-0.0285416			0.170822	-0.0383463			0.938375	-0.0995493			1.24924	-0.228616			0.943128	-0.221757			0.815117	0.0908618			0.243931	-0.030829	0	0	0	0	0	0	0	UniRef90_Q04RG6	UniRef90_Q04RG6	Poly(A) polymerase I n=43 Tax=Leptospira TaxID=171 RepID=Q04RG6_LEPBJ	28	28	28	55.4	55.4	55.4	57.087	0	292.18	7057800000	730	27.7333
		0	NaN			0.122665	0.0764144		+	1.0798	0.713435			0	-0.515132			0.714886	0.481581			0	NaN			0.110097	0.0961542	0	0	0	0	0	0	0	UniRef90_Q04RG9	UniRef90_Q04RG9	Holliday junction ATP-dependent DNA helicase RuvA n=35 Tax=Leptospira TaxID=171 RepID=RUVA_LEPBJ	5	5	5	31.6	31.6	31.6	23.737	0	14.771	590350000	13	23.8989
+	+	1.65464	-0.601015	+	+	1.83012	-0.493729			0.761282	0.304183			0.861335	-0.283518		+	0.977722	-0.331507		+	0.950297	-0.362058	+	+	1.82454	-0.580089	0	0	0	0	0	0	0	UniRef90_Q04RI3	UniRef90_Q04RI3	Endoflagellar motor switch protein n=97 Tax=Leptospiraceae TaxID=170 RepID=Q04RI3_LEPBJ	8	8	8	26.2	26.2	26.2	37.921	0	40.308	558310000	26	24.5023
+	+	4.1904	-0.547606	+	+	5.13874	-1.21172	+	+	3.6973	-0.70381	+	+	4.07684	-1.532	+	+	5.43282	-1.3924	+	+	5.09983	-1.39719	+	+	5.70856	-1.26339	0	0	0	0	0	0	0	UniRef90_Q04RI4	UniRef90_Q04RI4	Dihydrolipoamide acetyltransferase component of pyruvate dehydrogenase complex n=13 Tax=Leptospira TaxID=171 RepID=Q04RI4_LEPBJ	16	16	16	46.9	46.9	46.9	49.82	0	302.45	1712300000	159	26.6235
	+	1.2471	-0.431734	+	+	4.63616	-1.2251	+	+	2.93305	-0.483389	+	+	2.86485	-1.01816	+	+	3.97338	-1.14957	+	+	3.3418	-1.20608	+	+	5.25003	-1.16704	0	0	0	0	0	0	0	UniRef90_Q04RI5	UniRef90_Q04RI5	Pyruvate dehydrogenase E1 component subunit beta n=120 Tax=Leptospira TaxID=171 RepID=Q04RI5_LEPBJ	8	8	8	34.3	34.3	34.3	35.677	0	98.764	1201600000	93	26.0877
		1.1546	-0.295846			0.113234	0.0281081			0.184227	0.0431252	+	+	2.53833	-0.65573		+	1.57409	0.371696		+	1.57674	-0.37793			0.0800476	0.0185418	0	0	0	0	0	0	0	UniRef90_Q04RJ5	UniRef90_Q04RJ5	Uncharacterized protein n=72 Tax=Leptospiraceae TaxID=170 RepID=Q04RJ5_LEPBJ	14	14	14	44	44	44	48.379	0	139.07	4017800000	231	26.7037
		0.204326	0.127042	+	+	2.94724	0.865129	+	+	3.0095	1.12313			0	0.18357	+	+	3.01346	0.994752	+	+	3.48828	0.559069	+	+	3.65316	0.825562	0	0	0	0	0	0	0	UniRef90_Q04RJ7	UniRef90_Q04RJ7	Uncharacterized protein n=24 Tax=Leptospira TaxID=171 RepID=Q04RJ7_LEPBJ	4	4	4	15.5	15.5	15.5	32.293	0	7.3574	1522300000	41	NaN
		1.02568	-0.388906	+	+	3.38861	-0.822917			0.361057	0.0958319	+	+	3.13666	-1.0427	+	+	2.50156	-0.801047	+	+	3.29596	-0.798058	+	+	3.06492	-0.817208	0	0	0	0	0	0	0	UniRef90_Q04RK0	UniRef90_Q04RK0	Uncharacterized protein n=6 Tax=Leptospira borgpetersenii TaxID=174 RepID=Q04RK0_LEPBJ	3	3	3	15.6	15.6	15.6	20.699	0	6.6545	274570000	24	23.2129
		0	-1.5285			0	-1.30128			0	-0.540756			0	-1.13087			0	NaN			0	-1.40872			0	-1.53972	0	0	0	0	0	0	0	UniRef90_Q04RK3	UniRef90_Q04RK3	ATP-binding protein of an ABC transporter complex n=86 Tax=Leptospira TaxID=171 RepID=Q04RK3_LEPBJ	2	2	2	11.8	11.8	11.8	28.05	0	4.9907	90165000	7	22.5731
		0.207517	-0.0651021			0.790513	-0.131847			0.525989	0.104079	+	+	2.46853	0.436288		+	1.78664	-0.36358		+	1.75127	0.303119		+	1.44534	-0.227271	0	0	0	0	0	0	0	UniRef90_Q04RK6	UniRef90_Q04RK6	D-alanine--D-alanine ligase n=46 Tax=Leptospira TaxID=171 RepID=DDL_LEPBJ	7	7	7	32.2	32.2	32.2	38.302	0	77.839	980990000	157	24.8188
+	+	3.23794	-0.355882	+	+	2.69081	-0.299225		+	2.53081	-0.256465	+	+	3.21324	-0.419831	+	+	2.93181	-0.346932	+	+	3.77156	-0.438799	+	+	4.36461	-0.386381	0	0	0	0	0	0	0	UniRef90_Q04RL2	UniRef90_Q04RL2	Uncharacterized protein n=90 Tax=Leptospira TaxID=171 RepID=Q04RL2_LEPBJ	18	18	18	54	54	54	31.999	0	318.33	69911000000	1370	31.3275
	+	1.25032	-0.43402			0.969813	-0.221508			1.0338	0.209967			1.00129	-0.258423			0.81719	-0.178683			0.468878	0.117355	+	+	1.88341	-0.447111	0	0	0	0	0	0	0	UniRef90_Q04RM2	UniRef90_Q04RM2	Uncharacterized protein n=30 Tax=Leptospira TaxID=171 RepID=Q04RM2_LEPBJ	6	6	6	30.1	30.1	30.1	24.057	0	19.678	677140000	140	24.6161
		0.48907	-0.33772			0.251795	-0.184964			0.0295872	-0.0249825	+	+	1.63472	-0.884741			0.418857	-0.341078		+	0.831722	-0.544961			0.333308	-0.212227	0	0	0	0	0	0	0	UniRef90_Q04RM3	UniRef90_Q04RM3	Uncharacterized protein n=89 Tax=Leptospira TaxID=171 RepID=Q04RM3_LEPBJ	10	10	10	37.7	37.7	37.7	38.585	0	75.078	704880000	88	24.6518
		0.659559	-0.252107		+	1.48287	0.435071	+	+	3.53771	1.10546	+	+	2.45168	-1.21137	+	+	2.07903	0.733609	+	+	3.10023	-1.01901	+	+	1.55396	0.509044	0	0	0	0	0	0	0	UniRef90_Q04RM6	UniRef90_Q04RM6	LipL45-related lipoprotein n=49 Tax=Leptospira TaxID=171 RepID=Q04RM6_LEPBJ	9	9	9	29.8	29.8	29.8	34.599	0	202.13	1709700000	142	24.9926
		0.694775	-0.281182		+	1.23646	-0.310034			0.702653	-0.22904			0.613363	-0.280284			0.585552	-0.182752			0.196198	-0.0721464		+	1.35143	-0.350312	0	0	0	0	0	0	0	UniRef90_Q04RM9	UniRef90_Q04RM9	GMP synthase (glutamine-hydrolyzing) n=22 Tax=Leptospiraceae TaxID=170 RepID=Q04RM9_LEPBJ	14	14	14	31.2	31.2	31.2	67.794	0	140.74	1581100000	40	25.8373
	+	1.31436	-0.565769		+	1.13678	-0.505897			0.732556	-0.33804		+	0.984175	-0.52732		+	1.24381	-0.657431	+	+	1.49212	-0.63445	+	+	1.43277	-0.631971	0	0	0	0	0	0	0	UniRef90_Q04RN3	UniRef90_Q04RN3	Uncharacterized protein n=25 Tax=Leptospira TaxID=171 RepID=Q04RN3_LEPBJ	5	5	5	22.2	22.2	22.2	30.111	0	17.081	321030000	7	23.5277
		0.428705	-0.241445			0.482335	-0.0700941	+	+	2.13905	-0.362092		+	1.32977	-0.380828			0.151016	-0.0515008	+	+	1.59378	-0.388734		+	1.24598	-0.198627	0	0	0	0	0	0	0	UniRef90_Q04RN4	UniRef90_Q04RN4	Phosphoheptose isomerase n=63 Tax=Leptospira TaxID=171 RepID=GMHA_LEPBJ	6	6	6	30.8	30.8	30.8	20.803	0	30.908	1185200000	100	24.9487
+	+	2.58878	-0.508193	+	+	1.98449	-0.601911	+	+	2.02075	-0.572964	+	+	1.57912	-0.748913	+	+	2.54021	-0.798865	+	+	1.89504	-0.800153	+	+	4.68998	-0.983115	0	0	0	0	0	0	0	UniRef90_Q04RN6	UniRef90_Q04RN6	FHA domain-containing protein n=14 Tax=Leptospira TaxID=171 RepID=Q04RN6_LEPBJ	10	10	10	24.1	24.1	24.1	55.083	0	75.235	773530000	115	25.1198
+	+	1.65127	-1.02708		+	1.58655	-0.304151			1.12458	0.180758	+	+	3.27048	-0.605999			0.959097	-0.30751	+	+	3.88238	-0.609823	+	+	1.89132	-0.45043	0	0	0	0	0	0	0	UniRef90_Q04RN9	UniRef90_Q04RN9	Cysteine synthase n=105 Tax=Leptospiraceae TaxID=170 RepID=Q04RN9_LEPBJ	15	15	15	57.1	57.1	57.1	37.113	0	323.31	3134400000	194	26.8889
+	+	2.86776	-0.469077	+	+	3.30188	-0.436535		+	2.30876	0.32252	+	+	5.34289	-1.0807	+	+	2.41114	-0.316336	+	+	5.27369	-0.970859	+	+	3.29761	-0.449763	0	0	0	0	0	0	0	UniRef90_Q04RQ4	UniRef90_Q04RQ4	ATP-binding protein of an ABC transporter complex n=37 Tax=Leptospira TaxID=171 RepID=Q04RQ4_LEPBJ	19	19	19	66.9	66.9	66.9	34.011	0	236.23	6001900000	434	27.7033
		1.38671	-0.272837	+	+	2.18455	-0.529959		+	1.54264	0.266569	+	+	2.01515	-1.08473	+	+	3.95806	-1.04869	+	+	3.85288	-0.818587	+	+	3.31978	-0.839354	0	0	0	0	0	0	0	UniRef90_Q04RQ5	UniRef90_Q04RQ5	Dihydrolipoamide dehydrogenase n=55 Tax=Leptospiraceae TaxID=170 RepID=Q04RQ5_LEPBJ	17	17	17	44.3	44.3	44.3	50.925	0	223.44	2201800000	146	26.3997
		0.676288	-0.480346	+	+	1.76257	-0.617713			0.870235	-0.299949	+	+	2.25336	-0.620756	+	+	1.75391	-0.733638	+	+	1.40171	-0.49596	+	+	2.32048	-0.615309	0	0	0	0	0	0	0	UniRef90_Q04RQ8	UniRef90_Q04RQ8	Metal-dependent hydrolase n=91 Tax=Leptospira TaxID=171 RepID=Q04RQ8_LEPBJ	12	12	12	45.3	45.3	45.3	36.13	0	57.37	1313600000	72	26.0678
		0.254861	0.112106			0.487782	0.136877			0.0529898	-0.017467			0	-0.331797			0.550271	-0.189991			0.812403	0.158544	+	+	2.1305	0.358634	0	0	0	0	0	0	0	UniRef90_Q04RR8	UniRef90_Q04RR8	Uncharacterized protein n=17 Tax=Leptospira TaxID=171 RepID=Q04RR8_LEPBJ	6	6	6	18.4	18.4	18.4	36.15	0	11.495	347430000	26	23.4626
		0.252856	0.106925	+	+	2.76095	-0.527156	+	+	4.75011	-1.10946			0.649797	0.128646	+	+	2.25227	-0.449386			0.792926	0.139923	+	+	2.52164	-0.380543	0	0	0	0	0	0	0	UniRef90_Q04RS4	UniRef90_Q04RS4	Oxidoreductase n=44 Tax=Leptospira TaxID=171 RepID=Q04RS4_LEPBJ	22	22	22	54.3	54.3	54.3	39.69	0	321.43	11986000000	809	28.5964
		0.787363	-0.29783		+	0.877656	-0.349389	+	+	3.52265	0.980923			0	0.244465			0.167936	-0.0576963			0.721327	-0.175259			0.105101	0.040397	0	0	0	0	0	0	0	UniRef90_Q04RT2;UniRef90_M6BLV7	UniRef90_Q04RT2;UniRef90_M6BLV7	DNA mismatch repair protein MutS n=67 Tax=Leptospira TaxID=171 RepID=MUTS_LEPBJ;MutS domain I protein n=1 Tax=Leptospira borgpetersenii serovar Hardjo-bovis str. Sponselee TaxID=1303729 RepID=M6BLV7_LEPBO	10	10	10	14.6	14.6	14.6	97.352	0	58.882	415480000	19	23.6084
+	+	3.62488	-0.38835	+	+	3.07399	-0.347381	+	+	4.3113	-0.533693	+	+	2.96708	-0.509867	+	+	3.37653	-0.480965	+	+	4.37957	-0.432985	+	+	2.68565	-0.366222	0	0	0	0	0	0	0	UniRef90_Q04RT8	UniRef90_Q04RT8	Phosphomannomutase n=65 Tax=Leptospiraceae TaxID=170 RepID=Q04RT8_LEPBJ	27	27	27	49.6	49.6	49.6	65.056	0	135.96	4928100000	344	27.4265
		0.0343175	0.0215168			2.07208	0.151439			0.355395	0.0310445			0.315687	0.194401		+	1.75828	0.240098	+	+	2.81351	0.47542			1.17302	0.143372	0	0	0	0	0	0	0	UniRef90_Q04RV3	UniRef90_Q04RV3	Uncharacterized protein n=43 Tax=Leptospira TaxID=171 RepID=Q04RV3_LEPBJ	10	10	10	48	48	48	23.84	0	40.828	1434300000	193	25.1363
+	+	5.01204	1.11993	+	+	6.51495	1.50189			0.774061	0.0912685	+	+	3.90487	-0.668212	+	+	4.68455	0.881828			0.329862	-0.0617137	+	+	5.84692	1.18332	0	0	0	0	0	0	0	UniRef90_Q04RV4	UniRef90_Q04RV4	Esterase n=122 Tax=Leptospira TaxID=171 RepID=Q04RV4_LEPBJ	38	38	38	71	71	71	67.475	0	323.31	15965000000	769	27.886
		0.343466	0.0849333	+	+	4.48252	1.14032	+	+	4.66062	1.14864	+	+	2.97538	0.592745	+	+	4.14263	1.28871		+	1.66344	0.307987	+	+	3.73852	0.872031	0	0	0	0	0	0	0	UniRef90_Q04RW4	UniRef90_Q04RW4	Peptide deformylase n=11 Tax=Leptospiraceae TaxID=170 RepID=DEF_LEPBJ	9	9	9	61.8	61.8	61.8	20.344	0	84.949	3077900000	150	25.5689
+	+	2.74066	-0.617156			0.330181	0.0586658	+	+	3.93595	0.606782	+	+	1.75984	0.582221			0.585385	0.15364	+	+	3.01178	-0.807618			0.150519	0.0395961	0	0	0	0	0	0	0	UniRef90_Q04RW5	UniRef90_Q04RW5	Uncharacterized protein n=2 Tax=Leptospira borgpetersenii serovar Hardjo-bovis TaxID=338217 RepID=Q04RW5_LEPBJ	7	7	7	57.3	57.3	57.3	10.51	0	54.773	583560000	101	23.8729
		0.00298033	0.0014286			1.25571	-0.211216			0.369173	0.110037			0.125913	0.0298514			0.447699	-0.229808			0.581567	0.128758			1.13127	-0.195312	0	0	0	0	0	0	0	UniRef90_Q04RW7;UniRef90_A0A0E3BP51	UniRef90_Q04RW7;UniRef90_A0A0E3BP51	Anti-sigma factor antagonist n=25 Tax=Leptospira TaxID=171 RepID=Q04RW7_LEPBJ;Anti-sigma factor antagonist n=53 Tax=Leptospira TaxID=171 RepID=A0A0E3BP51_LEPBO	5	5	5	45	45	45	12.115	0	11.908	833580000	123	24.6199
		1.52685	0.199375		+	2.19003	0.205262			1.2596	-0.0955787	+	+	5.37743	0.55415	+	+	3.32108	0.40342	+	+	4.39217	0.435714		+	2.65234	0.247087	0	0	0	0	0	0	0	UniRef90_Q04RW9	UniRef90_Q04RW9	Biotin carboxylase subunit of acetyl CoA carboxylase n=154 Tax=Leptospiraceae TaxID=170 RepID=Q04RW9_LEPBJ	46	46	46	63	63	63	102.5	0	323.31	13827000000	837	28.3321
+	+	2.4929	-1.49838	+	+	2.05385	-1.13967			0.793764	-0.370952	+	+	3.24742	-1.53433	+	+	2.05958	-1.11307	+	+	3.20424	-1.24966	+	+	3.94264	-1.13398	0	0	0	0	0	0	0	UniRef90_Q04RY2	UniRef90_Q04RY2	CDP-diacylglycerol--glycerol-3-phosphate 3-phosphatidyltransferase n=67 Tax=Leptospira TaxID=171 RepID=Q04RY2_LEPBJ	5	5	5	21	21	21	26.015	0	22.332	279670000	36	NaN
	+	1.54693	0.610991			0.663853	0.229842			0	-0.00565052			0	NaN		+	1.14425	0.33236			0	0.204028			0.0594965	0.0163279	0	0	0	0	0	0	0	UniRef90_Q04RZ0	UniRef90_Q04RZ0	Transcriptional regulator n=6 Tax=Leptospira TaxID=171 RepID=Q04RZ0_LEPBJ	3	3	3	35.6	35.6	35.6	11.487	0	26.866	199090000	31	NaN
		1.02764	-0.381618			0.629168	-0.219583			0.437884	-0.197771			0.637438	-0.214105	+	+	2.15113	-0.703258			0.441369	-0.199996			0.263465	-0.110198	0	0	0	0	0	0	0	UniRef90_Q04RZ5	UniRef90_Q04RZ5	Flagellar P-ring protein n=40 Tax=Leptospiraceae TaxID=170 RepID=Q04RZ5_LEPBJ	7	7	7	25.6	25.6	25.6	42.805	0	40.185	888950000	46	25.095
	+	1.15191	0.418865	+	+	1.16176	-0.990611			0.615427	-0.240127			0.986492	-0.413919		+	1.29252	-0.480906			0.371861	-0.319772			0.651701	-0.33615	0	0	0	0	0	0	0	UniRef90_Q04RZ8	UniRef90_Q04RZ8	Methyltransf_11 domain-containing protein n=38 Tax=Leptospira TaxID=171 RepID=Q04RZ8_LEPBJ	5	5	5	27	27	27	24.428	0	9.2496	246250000	22	22.9646
+	+	2.60317	-1.11897	+	+	3.96121	-1.53928	+	+	1.57149	-0.593541	+	+	2.28445	-1.2428	+	+	3.55896	-1.66371	+	+	4.94694	-1.26417	+	+	3.73456	-1.391	0	0	0	0	0	0	0	UniRef90_Q04RZ9	UniRef90_Q04RZ9	Biotin carboxylase n=28 Tax=Leptospiraceae TaxID=170 RepID=Q04RZ9_LEPBJ	5	5	5	13.3	13.3	13.3	46.064	0	17.759	323510000	28	24.375
		0	NaN			0	-0.975466			0.141439	0.14875			0	NaN			0	-0.9478	+	+	1.37034	-1.08248			0	-0.841021	0	0	0	0	0	0	0	UniRef90_Q04S05	UniRef90_Q04S05	Transcriptional regulator, AcrR-family n=83 Tax=Leptospira TaxID=171 RepID=Q04S05_LEPBJ	5	5	5	28.4	28.4	28.4	21.497	0	21.281	196750000	11	NaN
	+	0.874182	-1			0.18193	-0.117486			0.278662	-0.337924			0	-0.692037			0.411352	-0.416142		+	1.01018	-0.834989		+	0.676866	-0.534534	0	0	0	0	0	0	0	UniRef90_Q04S08	UniRef90_Q04S08	Uncharacterized protein n=13 Tax=Leptospira TaxID=171 RepID=Q04S08_LEPBJ	2	2	2	23.5	23.5	23.5	11.494	0	28.147	233750000	75	23.4936
+	+	2.7152	-0.577739	+	+	1.76541	-0.459189	+	+	3.1944	-0.719205			0.485562	0.130724			0.180122	0.0641656			0.972209	-0.216591	+	+	2.18631	-0.579063	0	0	0	0	0	0	0	UniRef90_Q04S14	UniRef90_Q04S14	ATP synthase subunit b n=83 Tax=Leptospira TaxID=171 RepID=ATPF_LEPBJ	8	8	8	48	48	48	19.244	0	233.92	10617000000	204	28.7486
+	+	2.74501	-0.495648	+	+	2.24092	-0.447885	+	+	3.86361	-0.588913			0.604601	0.129816			0.449381	0.0962124		+	1.37183	-0.229951	+	+	2.86072	-0.421319	0	0	0	0	0	0	0	UniRef90_Q04S15	UniRef90_Q04S15	ATP synthase subunit delta n=26 Tax=Leptospira TaxID=171 RepID=ATPD_LEPBJ	17	17	17	83.3	83.3	83.3	20.913	0	196.02	8115400000	299	28.2533
+	+	1.60607	-0.590555	+	+	2.53419	-0.628257	+	+	3.56628	-0.952737			0.25439	0.093235			0.424256	0.152727	+	+	1.76621	-0.491993	+	+	2.41348	-0.608776	0	0	0	0	0	0	0	UniRef90_Q04S17	UniRef90_Q04S17	ATP synthase gamma chain n=108 Tax=Leptospiraceae TaxID=170 RepID=ATPG_LEPBJ	13	13	13	51.7	51.7	51.7	31.669	0	165.84	4236000000	383	27.5171
+	+	5.27466	-0.653167	+	+	4.58336	-0.513271	+	+	6.26653	-0.715709			1.09572	0.153973			0.679944	0.110947		+	2.87944	-0.218547	+	+	4.08667	-0.478812	0	0	0	0	0	0	0	UniRef90_Q04S18	UniRef90_Q04S18	ATP synthase subunit beta n=57 Tax=Leptospira TaxID=171 RepID=ATPB_LEPBJ	34	34	34	78.8	78.8	78.8	50.588	0	323.31	67897000000	1206	31.1301
+	+	2.37915	-0.892142	+	+	3.86065	-0.496682	+	+	3.8722	-0.834916		+	1.12502	-0.614547			0.91944	-0.32478	+	+	1.42389	-0.687527	+	+	4.60667	-0.613994	0	0	0	0	0	0	0	UniRef90_Q04S19	UniRef90_Q04S19	ATP synthase epsilon chain n=29 Tax=Leptospira TaxID=171 RepID=ATPE_LEPBJ	7	7	7	36.2	36.2	36.2	13.76	0	71.344	3740700000	178	27.2378
		0.359316	-0.635636		+	1.50065	0.196772			0.584018	-0.209381			0	-0.598138			0.307882	-0.0750809		+	1.004	-0.313042			0.624547	0.167157	0	0	0	0	0	0	0	UniRef90_Q04S21	UniRef90_Q04S21	Uncharacterized protein n=15 Tax=Leptospira borgpetersenii TaxID=174 RepID=Q04S21_LEPBJ	4	4	4	2.8	2.8	2.8	100.41	0	8.5744	249190000	64	NaN
	+	1.13676	-0.726918			0.424686	0.127582			0.1445	0.0515099	+	+	1.66643	-0.658181			0.314447	-0.141448			0.82694	-0.331761			0.325031	0.0978503	0	0	0	0	0	0	0	UniRef90_Q04S22	UniRef90_Q04S22	GAF domain protein n=31 Tax=Leptospira TaxID=171 RepID=Q04S22_LEPBJ	15	15	15	25.3	25.3	25.3	84.677	0	76.885	1533600000	150	25.9361
+	+	2.51096	-0.387823		+	1.45623	-0.256324			0.886285	-0.160571	+	+	2.322	-0.439777	+	+	1.71392	-0.597783		+	1.46655	-0.291222	+	+	2.00427	-0.579906	0	0	0	0	0	0	0	UniRef90_Q04S29	UniRef90_Q04S29	Cell shape-determining protein n=87 Tax=Leptospira TaxID=171 RepID=Q04S29_LEPBJ	8	8	8	24.9	24.9	24.9	40.888	0	50.232	751500000	65	24.5154
+	+	2.6279	-0.648732	+	+	2.92971	-0.595086			1.13408	-0.239899	+	+	2.5518	-1.28157	+	+	3.06339	-0.836518	+	+	1.58047	-0.441133	+	+	2.8102	-0.518773	0	0	0	0	0	0	0	UniRef90_Q04S31	UniRef90_Q04S31	Cell division protein FtsI/penicillin-binding protein n=124 Tax=Leptospira TaxID=171 RepID=Q04S31_LEPBJ	15	15	15	28.9	28.9	28.9	71.218	0	97.98	1343000000	142	25.8626
+	+	1.87709	0.562487	+	+	3.6127	1.0352	+	+	2.9243	0.823058			0.640402	0.260304	+	+	3.59005	1.15692		+	1.31223	0.446295	+	+	3.38105	0.848095	0	0	0	0	0	0	0	UniRef90_Q04S36	UniRef90_Q04S36	6-carboxy-5,6,7,8-tetrahydropterin synthase n=77 Tax=Leptospira TaxID=171 RepID=Q04S36_LEPBJ	6	6	6	41.2	41.2	41.2	15.999	0	76.355	993310000	84	24.1209
		0.562057	-0.154264			0.185673	-0.0677605		+	1.3268	-0.291346			0.171656	-0.0657668			0.683861	0.243595			0.159104	-0.0561055			0.670268	0.217226	0	0	0	0	0	0	0	UniRef90_Q04S41	UniRef90_Q04S41	Uncharacterized protein n=10 Tax=Leptospiraceae TaxID=170 RepID=Q04S41_LEPBJ	8	8	8	12.5	12.5	12.5	91.236	0	40.23	444430000	23	23.5224
+	+	2.60004	-0.572389			0.831463	0.228933	+	+	2.28271	0.350011		+	1.60881	-0.461985		+	1.67473	0.257235			0.53267	-0.156189			0.728294	0.152002	0	0	0	0	0	0	0	UniRef90_Q04S53	UniRef90_Q04S53	Uncharacterized protein n=100 Tax=Leptospira TaxID=171 RepID=Q04S53_LEPBJ	8	8	8	26.6	26.6	26.6	33.327	0	39.777	1303000000	163	24.9434
+	+	4.13436	-0.444273	+	+	3.53445	-0.412354	+	+	3.87744	-0.303211	+	+	4.79581	-0.738183	+	+	3.8823	-0.554022	+	+	5.59745	-0.538086	+	+	4.67229	-0.457055	0	0	0	0	0	0	0	UniRef90_Q04S54	UniRef90_Q04S54	Uncharacterized protein n=90 Tax=Leptospira TaxID=171 RepID=Q04S54_LEPBJ	25	25	25	67	67	67	43.039	0	123.37	20512000000	786	29.6115
		1.17406	-0.362354			0.0745529	-0.0320492			0.0891799	0.0386209			0.266348	0.0971851			0.0140641	0.007857			0.43699	-0.166664			0.222115	-0.0912642	0	0	0	0	0	0	0	UniRef90_Q04S59	UniRef90_Q04S59	Uncharacterized protein n=36 Tax=Leptospira TaxID=171 RepID=Q04S59_LEPBJ	3	3	3	17.2	17.2	17.2	25.289	0	30.409	701940000	30	23.9795
		0.334587	0.153674			0.855778	-0.270029			0.165697	0.0573454			0.34982	-0.142586	+	+	2.26929	-0.543228			0.500186	-0.148274			0.161799	-0.0587749	0	0	0	0	0	0	0	UniRef90_Q04S61	UniRef90_Q04S61	L-aspartate oxidase n=109 Tax=Leptospira TaxID=171 RepID=Q04S61_LEPBJ	8	8	8	17.5	17.5	17.5	59.21	0	26.207	1501900000	99	25.3732
		0.156177	0.0888748	+	+	1.73262	-0.515302		+	1.35845	-0.457947			0.77614	-0.378557	+	+	1.90778	-1.07042			0.548565	-0.297073	+	+	2.55955	-0.989573	0	0	0	0	0	0	0	UniRef90_Q04S63	UniRef90_Q04S63	Uncharacterized protein n=23 Tax=Leptospiraceae TaxID=170 RepID=Q04S63_LEPBJ	4	4	4	12.8	12.8	12.8	39.513	0	7.5838	167280000	67	22.9458
+	+	3.45904	-0.853073	+	+	3.37659	-0.40676			1.33138	0.142121	+	+	3.6157	-1.56297	+	+	1.89133	-0.525882	+	+	5.04429	-1.07427	+	+	3.87197	-0.454368	0	0	0	0	0	0	0	UniRef90_Q04S68	UniRef90_Q04S68	Uncharacterized protein n=25 Tax=Leptospira TaxID=171 RepID=Q04S68_LEPBJ	13	13	13	41.3	41.3	41.3	33.483	0	161.61	2807200000	170	26.7281
+	+	2.7862	-0.888726	+	+	3.09517	-0.573368			0.449692	-0.109123	+	+	3.37536	-1.71449	+	+	3.14777	-0.775585	+	+	4.23796	-0.997462	+	+	2.92699	-0.592712	0	0	0	0	0	0	0	UniRef90_Q04S69	UniRef90_Q04S69	Mannose-1-phosphate guanylyltransferase (GDP) n=38 Tax=Leptospira TaxID=171 RepID=Q04S69_LEPBJ	20	20	20	57.8	57.8	57.8	39.97	0	123.58	4584700000	277	27.7874
+	+	2.94339	0.719119		+	1.07557	0.309108			1.38264	-0.141065	+	+	2.36092	-0.804879			0.458245	0.168311			0.495155	-0.101931			0.524993	0.0893483	0	0	0	0	0	0	0	UniRef90_Q04S71	UniRef90_Q04S71	Chemotaxis signal transduction protein with CheW domain n=66 Tax=Leptospira TaxID=171 RepID=Q04S71_LEPBJ	8	8	8	72.1	72.1	72.1	16.775	0	46.538	2160000000	111	25.7737
+	+	2.9003	-1.78309	+	+	4.81335	-3.31163			0.194799	0.140816	+	+	3.51647	-2.86628	+	+	5.03865	-3.39087	+	+	4.4584	-2.64801	+	+	4.84782	-3.32576	0	0	0	0	0	0	0	UniRef90_Q04S79	UniRef90_Q04S79	Sensor histidine kinase of a two component response regulator n=43 Tax=Leptospira TaxID=171 RepID=Q04S79_LEPBJ	8	8	8	23.1	23.1	23.1	42.542	0	101.36	620680000	74	26.1325
+	+	3.67027	-0.762975	+	+	3.00113	-0.833496			0.882709	0.14134		+	1.64675	-0.253689	+	+	2.11846	-0.579616	+	+	4.31673	-0.743868	+	+	3.6321	-0.839998	0	0	0	0	0	0	0	UniRef90_Q04S82	UniRef90_Q04S82	cAMP-dependent protein kinase n=76 Tax=Leptospira TaxID=171 RepID=Q04S82_LEPBJ	9	9	9	61.4	61.4	61.4	18.316	0	64.272	3783200000	299	27.0731
+	+	2.67026	-0.52566	+	+	3.38271	-0.645753	+	+	3.87066	-0.611413			0.102484	-0.0911732	+	+	3.43587	-0.879663			1.00536	0.156044	+	+	3.53421	-0.62572	0	0	0	0	0	0	0	UniRef90_Q04S87	UniRef90_Q04S87	LipL45-related protein n=48 Tax=Leptospira TaxID=171 RepID=Q04S87_LEPBJ	21	21	21	31.8	31.8	31.8	79.916	0	206.89	1399700000	219	25.4876
+	+	1.38431	0.856055		+	0.694847	-0.615571		+	0.794681	-0.67377	+	+	1.55551	1.02637			0	NaN	+	+	2.71927	1.3887			0	-1.08115	0	0	0	0	0	0	0	UniRef90_Q04S89	UniRef90_Q04S89	Peptidyl-prolyl cis-trans isomerase n=35 Tax=Leptospira TaxID=171 RepID=Q04S89_LEPBJ	5	5	5	39.5	39.5	39.5	16.912	0	11.441	450680000	25	23.7368
		0.766835	0.531219			0.361855	0.278061			0.504339	-0.376437			0.325615	-0.396435			0.0255959	0.0251632		+	0.934255	0.622868			0.217107	0.191776	0	0	0	0	0	0	0	UniRef90_Q04S90	UniRef90_Q04S90	Uncharacterized protein n=22 Tax=Leptospira TaxID=171 RepID=Q04S90_LEPBJ	4	4	4	32.2	32.2	32.2	15.866	0	10.956	597570000	49	23.1673
		0.696086	0.304132	+	+	3.08897	-1.04882	+	+	4.53449	-1.25935			0.908629	-0.372532	+	+	2.4971	-1.14273			0.782177	-0.179173	+	+	2.93431	-0.738323	0	0	0	0	0	0	0	UniRef90_Q04S93	UniRef90_Q04S93	GGDEF domain receiver component of a two-component response regulator n=93 Tax=Leptospira TaxID=171 RepID=Q04S93_LEPBJ	7	7	7	27.6	27.6	27.6	37.448	0	88.247	1032800000	51	25.2758
		0.805333	0.299314	+	+	3.34164	0.891114	+	+	2.64615	0.661944	+	+	1.61746	0.672207	+	+	2.50221	1.02298	+	+	2.62248	0.677321	+	+	2.49423	0.704371	0	0	0	0	0	0	0	UniRef90_Q04S98	UniRef90_Q04S98	Pantothenate synthetase n=39 Tax=Leptospiraceae TaxID=170 RepID=PANC_LEPBJ	6	6	6	27.7	27.7	27.7	32.038	0	18.843	726620000	69	23.7734
+	+	3.0203	0.357368	+	+	4.09805	0.633823			0.908604	0.120502	+	+	3.46404	0.884079	+	+	3.53034	0.717649	+	+	4.434	0.67507	+	+	2.77974	0.408895	0	0	0	0	0	0	0	UniRef90_Q04SA4	UniRef90_Q04SA4	Aspartyl/glutamyl-tRNA(Asn/Gln) amidotransferase subunit C n=33 Tax=Leptospira TaxID=171 RepID=GATC_LEPBJ	5	5	5	65.6	65.6	65.6	11.293	0	16.773	1232000000	76	24.6091
		0.053043	0.00909805		+	1.91975	0.281969			0.112304	-0.011034	+	+	4.06791	0.639658	+	+	2.16238	0.418974	+	+	3.58483	0.402547		+	2.54081	0.184903	0	0	0	0	0	0	0	UniRef90_Q04SA5	UniRef90_Q04SA5	Glutamyl-tRNA(Gln) amidotransferase subunit A n=41 Tax=Leptospira TaxID=171 RepID=GATA_LEPBJ	18	18	18	40.8	40.8	40.8	52.576	0	140.31	4006500000	331	26.5327
		0.541749	-0.338184		+	0.920497	-0.432722			0.676749	-0.337455			0	NaN			0	-0.594842			0.205817	-0.0896058			0.423546	-0.32624	0	0	0	0	0	0	0	UniRef90_Q04SA6	UniRef90_Q04SA6	Imidazole glycerol phosphate synthase subunit HisF n=93 Tax=Leptospira TaxID=171 RepID=HIS6_LEPBJ	5	5	5	30.5	30.5	30.5	27.972	0	11.331	348150000	16	24.0058
		0	0.22834			0	0.596627			0	0.0870667			0	NaN			0	0.429491			0	0.743557			0	0.396647	0	0	0	0	0	0	0	UniRef90_Q04SB0	UniRef90_Q04SB0	Cysteine--tRNA ligase n=48 Tax=Leptospira TaxID=171 RepID=SYC_LEPBJ	7	7	7	15.4	15.4	15.4	54.454	0	11.332	92784000	30	NaN
		0.168365	-0.0549812		+	1.90237	0.305298		+	1.63993	0.202132	+	+	3.06855	0.519707	+	+	1.76833	0.459114			0.543729	0.0871968			0.54121	0.0823836	0	0	0	0	0	0	0	UniRef90_Q04SB2	UniRef90_Q04SB2	Bifunctional protein FolD n=59 Tax=Leptospira TaxID=171 RepID=FOLD_LEPBJ	11	11	11	50	50	50	30.854	0	290.32	3543200000	204	26.3015
+	+	4.29896	-1.00977	+	+	6.34794	-6.60132	+	+	4.39056	-0.723698			0.94964	-0.188513	+	+	5.01491	-6.75177	+	+	3.93414	-0.517953	+	+	10.8653	-6.72491	0	0	0	0	0	0	0	UniRef90_Q04SB5	UniRef90_Q04SB5	Acyl-CoA dehydrogenase n=55 Tax=Leptospira TaxID=171 RepID=Q04SB5_LEPBJ	22	22	21	39	39	37.6	64.903	0	227.37	3767300000	246	27.9956
	+	2.48863	0.326426	+	+	5.93273	0.741711	+	+	3.59864	0.323398	+	+	3.48554	0.905066	+	+	4.70689	1.00144	+	+	8.11083	0.796301	+	+	6.16061	0.783956	0	0	0	0	0	0	0	UniRef90_Q04SC2	UniRef90_Q04SC2	Acyl dehydratase n=108 Tax=Leptospiraceae TaxID=170 RepID=Q04SC2_LEPBJ	23	23	23	63	63	63	44.317	0	187.27	19710000000	693	28.4783
	+	1.70799	-0.329683	+	+	3.49286	-0.539457			0.83048	0.122514		+	1.36795	-0.286547			0.148417	0.0342364	+	+	3.58414	-0.607002	+	+	2.79247	-0.41083	0	0	0	0	0	0	0	UniRef90_Q04SC5	UniRef90_Q04SC5	Short chain dehydrogenase n=50 Tax=Leptospira TaxID=171 RepID=Q04SC5_LEPBJ	15	15	15	67.8	67.8	67.8	28.759	0	323.31	7396100000	357	27.7785
+	+	3.00971	-0.535314	+	+	2.6211	-0.454578			0.350262	-0.0835195	+	+	2.88058	-0.745825	+	+	1.74902	-0.403092	+	+	3.31984	-0.676935	+	+	2.49741	-0.418792	0	0	0	0	0	0	0	UniRef90_Q04SD8	UniRef90_Q04SD8	ATPase involved in chromosome partitioning n=12 Tax=Leptospira TaxID=171 RepID=Q04SD8_LEPBJ	11	11	11	41.6	41.6	41.6	33.056	0	98.175	2109500000	178	26.3354
		0	-0.428627			0	-0.577183			0	-0.392837			0	-1.47994			0	0.231063			0	-0.718515			0	-0.702453	0	0	0	0	0	0	0	UniRef90_Q04SE3	UniRef90_Q04SE3	Uncharacterized protein n=12 Tax=Leptospira TaxID=171 RepID=Q04SE3_LEPBJ	3	3	3	8.3	8.3	8.3	45.747	0	11.446	61814000	35	NaN
		0.396077	-0.0977545	+	+	3.57467	-0.896086		+	1.4798	-0.335951	+	+	3.979	-1.75914	+	+	3.5027	-0.979577	+	+	3.6727	-0.998858	+	+	3.68473	-0.923331	0	0	0	0	0	0	0	UniRef90_Q04SE4	UniRef90_Q04SE4	Putative regulatory protein LBJ_1616 n=98 Tax=Leptospira TaxID=171 RepID=Y1616_LEPBJ	5	5	5	81.7	81.7	81.7	10.127	0	283.04	3102200000	173	27.0773
		0.857663	-0.711162	+	+	1.185	-1.22575		+	0.852554	-0.895336			0	-1.06912	+	+	1.24647	-1.28434	+	+	1.10505	-1.11568	+	+	1.27344	-1.30325	0	0	0	0	0	0	0	UniRef90_Q04SE5	UniRef90_Q04SE5	Guanylate kinase n=11 Tax=Leptospira TaxID=171 RepID=Q04SE5_LEPBJ	4	4	4	23.7	23.7	23.7	21.432	0	62.371	190840000	11	22.962
+	+	1.76697	1.85685	+	+	1.6195	1.61307			0	-0.0184851			0	-0.139146			0	0.798682	+	+	1.15378	0.754605			0	1.17272	0	0	0	0	0	0	0	UniRef90_Q04SF1	UniRef90_Q04SF1	Uncharacterized protein n=26 Tax=Leptospira TaxID=171 RepID=Q04SF1_LEPBJ	3	3	3	26	26	26	14.256	0	8.4708	276990000	18	21.9584
+	+	7.47003	8.4271	+	+	7.62632	9.00211		+	0.739183	0.576224	+	+	7.01477	7.25757	+	+	7.46757	8.67955	+	+	7.02121	7.10146	+	+	7.66931	9.08081	0	0	0	0	0	0	0	UniRef90_Q04SF7	UniRef90_Q04SF7	Catalase n=43 Tax=Leptospira TaxID=171 RepID=Q04SF7_LEPBJ	28	28	28	64.7	64.7	64.7	55.265	0	268.56	22055000000	709	21.4254
+	+	3.17129	1.37554	+	+	4.32527	2.01631	+	+	3.80386	1.81231			0.952967	0.396283	+	+	3.10643	1.53901	+	+	2.15881	0.874746	+	+	4.41584	2.15201	0	0	0	0	0	0	0	UniRef90_Q04SG1	UniRef90_Q04SG1	Uncharacterized protein n=15 Tax=Leptospira TaxID=171 RepID=Q04SG1_LEPBJ	6	6	6	37.1	37.1	37.1	28.653	0	79.971	977910000	81	22.808
		0.889155	-0.313937	+	+	3.11609	-0.609467		+	2.17991	-0.31098	+	+	4.43605	-1.3788	+	+	3.88713	-0.607331	+	+	3.38199	-0.845005	+	+	4.30945	-0.692179	0	0	0	0	0	0	0	UniRef90_Q04SG5	UniRef90_Q04SG5	Uncharacterized protein n=14 Tax=Leptospira TaxID=171 RepID=Q04SG5_LEPBJ	14	14	14	43	43	43	41.069	0	161.86	2155400000	165	26.4523
		1.19591	-0.128281	+	+	6.00592	-0.74859	+	+	5.38083	-0.603279	+	+	4.086	-0.415189	+	+	4.78509	-0.863652		+	1.98304	-0.179296	+	+	5.34205	-0.782717	0	0	0	0	0	0	0	UniRef90_Q04SH1	UniRef90_Q04SH1	Acyl-CoA dehydrogenase n=45 Tax=Leptospira TaxID=171 RepID=Q04SH1_LEPBJ	19	19	19	52.7	52.7	52.7	42.145	0	323.31	7933400000	383	28.2064
		0.180891	0.101094	+	+	2.57699	0.779461	+	+	2.06499	0.783484			0.468872	0.187311	+	+	3.28257	0.831298			0.271686	0.111976	+	+	3.49862	0.57626	0	0	0	0	0	0	0	UniRef90_Q04SI6	UniRef90_Q04SI6	Receiver protein of a two-component response regulator n=37 Tax=Leptospira TaxID=171 RepID=Q04SI6_LEPBJ	4	4	4	35.9	35.9	35.9	17.817	0	6.8902	484870000	17	23.1618
		0.92526	-0.280229			0.502879	-0.0752945	+	+	2.81887	-0.376317			0.464811	-0.0977416			0.570922	-0.340271			0.152515	-0.0336552			0.189428	-0.0292511	0	0	0	0	0	0	0	UniRef90_Q04SI8	UniRef90_Q04SI8	Uncharacterized protein n=8 Tax=Leptospira TaxID=171 RepID=Q04SI8_LEPBJ	4	4	4	40.5	40.5	40.5	17.818	0	269.82	5935200000	117	27.5268
		0.53753	-0.317397		+	0.935443	-0.411848	+	+	1.93949	-0.586215			0.473587	-0.17831			0.0177175	0.010355		+	1.12691	-0.286064		+	1.00444	-0.423193	0	0	0	0	0	0	0	UniRef90_Q04SJ6	UniRef90_Q04SJ6	Thioredoxin domain-containing protein n=7 Tax=Leptospira TaxID=171 RepID=Q04SJ6_LEPBJ	5	5	5	30.2	30.2	30.2	24.395	0	43.717	498740000	37	NaN
		0	-0.572688			0	-0.304162			0.458585	-0.252466			0	NaN			0	NaN			0	-0.356105			0	NaN	0	0	0	0	0	0	0	UniRef90_Q04SJ7	UniRef90_Q04SJ7	Glutamine amidotransferase n=5 Tax=Leptospira borgpetersenii TaxID=174 RepID=Q04SJ7_LEPBJ	3	3	3	14	14	14	28.324	0.00064475	4.3628	90211000	11	NaN
+	+	3.95617	-0.632926			1.36874	-0.180322			0.106607	-0.022615			0.734569	-0.238635			0.640789	-0.108582			0.521429	-0.076654			1.09564	-0.145696	0	0	0	0	0	0	0	UniRef90_Q04SJ8	UniRef90_Q04SJ8	Protein translocase subunit SecA n=62 Tax=Leptospira TaxID=171 RepID=SECA_LEPBJ	48	48	48	60.1	60.1	60.1	103.1	0	323.31	10324000000	809	28.4911
		0	NaN			0	NaN			0	NaN			0	NaN			0	NaN			0	NaN			0	NaN	0	0	0	0	0	0	0	UniRef90_Q04SK2	UniRef90_Q04SK2	Uncharacterized protein n=11 Tax=Leptospira TaxID=171 RepID=Q04SK2_LEPBJ	6	6	6	32	32	32	26	0	49.499	447830000	14	NaN
+	+	3.20526	-1.23185	+	+	3.51529	-0.812025	+	+	2.57164	0.451318	+	+	2.676	-1.03009		+	1.43236	-0.282327	+	+	3.9271	-1.26671	+	+	3.44951	-0.786358	0	0	0	0	0	0	0	UniRef90_Q04SK6	UniRef90_Q04SK6	FAD/FMN-containing dehydrogenase n=54 Tax=Leptospiraceae TaxID=170 RepID=Q04SK6_LEPBJ	17	17	17	37.1	37.1	37.1	56.607	0	96.814	2174500000	132	26.196
+	+	1.89714	-0.753632	+	+	1.52276	0.53477		+	0.860348	-0.396262		+	1.03093	-0.600621		+	1.17832	0.532334	+	+	1.41382	-0.560567	+	+	1.98085	0.701471	0	0	0	0	0	0	0	UniRef90_Q04SL3	UniRef90_Q04SL3	Uncharacterized protein n=3 Tax=Leptospira borgpetersenii serovar Hardjo-bovis TaxID=338217 RepID=Q04SL3_LEPBJ	5	5	5	11.4	11.4	11.4	63.08	0	70.623	726660000	54	24.4932
		0.416646	0.117268		+	1.23739	0.297865	+	+	3.50171	-0.886479			0	-0.0109386			0.686376	0.222791			0.30038	0.0811329	+	+	2.30352	0.335589	0	0	0	0	0	0	0	UniRef90_Q04SL4	UniRef90_Q04SL4	Lipid A core-O-antigen ligase n=31 Tax=Leptospira TaxID=171 RepID=Q04SL4_LEPBJ	4	4	4	7.1	7.1	7.1	75.886	0	21.844	663140000	55	24.0678
+	+	3.20577	-1.04288		+	1.53464	0.247846		+	2.61637	0.263519	+	+	2.85041	-0.707306	+	+	2.41676	0.382891	+	+	3.06749	-0.808859		+	1.87214	0.234122	0	0	0	0	0	0	0	UniRef90_Q04SL6	UniRef90_Q04SL6	Uncharacterized protein n=33 Tax=Leptospira TaxID=171 RepID=Q04SL6_LEPBJ	13	13	13	39.8	39.8	39.8	44.069	0	35.094	1601500000	121	25.644
		0.790128	0.240789		+	1.22946	0.597624	+	+	4.01996	0.267812			0.456764	-0.0820764		+	1.48824	0.36046			0.978554	0.130823	+	+	1.83365	0.433624	0	0	0	0	0	0	0	UniRef90_Q04SM1	UniRef90_Q04SM1	Thiamine monophosphate synthase n=24 Tax=Leptospiraceae TaxID=170 RepID=Q04SM1_LEPBJ	2	2	2	9.3	9.3	9.3	24.537	0	39.547	178290000	19	NaN
+	+	2.03108	-0.42907			0.911123	0.258024	+	+	3.08279	0.617656			1.06491	0.228545			0.684408	0.148235			0.971448	0.197858			1.00995	0.214587	0	0	0	0	0	0	0	UniRef90_Q04SN9	UniRef90_Q04SN9	Elongation factor 4 n=113 Tax=Leptospira TaxID=171 RepID=LEPA_LEPBJ	15	15	15	33.1	33.1	33.1	66.916	0	179.18	1912900000	116	25.6138
+	+	1.84559	-0.975408	+	+	1.75943	-0.666017		+	1.31661	-0.520345			0.72829	-0.501859	+	+	2.32941	-1.112	+	+	1.47825	-0.591577	+	+	3.13759	-1.2613	0	0	0	0	0	0	0	UniRef90_Q04SQ5	UniRef90_Q04SQ5	Uncharacterized protein n=19 Tax=Leptospira TaxID=171 RepID=Q04SQ5_LEPBJ	5	5	5	26.1	26.1	26.1	28.276	0	40.36	340550000	34	24.1649
		0	-0.612328			0	-0.766089		+	0.843253	-0.720325			0	NaN	+	+	1.16569	-1.15038			0	-0.961047			0	-1.02663	0	0	0	0	0	0	0	UniRef90_Q04SR4	UniRef90_Q04SR4	Uncharacterized protein n=139 Tax=Leptospiraceae TaxID=170 RepID=Q04SR4_LEPBJ	6	6	6	9.1	9.1	9.1	63.229	0	9.2512	107090000	10	NaN
		0	NaN			0	NaN			0	NaN			0	NaN			0	NaN			0	NaN			0	NaN	0	0	0	0	0	0	0	UniRef90_Q04SR8	UniRef90_Q04SR8	Uncharacterized protein n=24 Tax=Leptospira TaxID=171 RepID=Q04SR8_LEPBJ	5	5	5	33.3	33.3	33.3	18.618	0	34.553	428480000	22	NaN
+	+	3.8046	0.950496	+	+	6.16083	1.66182			0.872029	0.193516			0.733124	-0.352053	+	+	4.73981	1.35653	+	+	3.98534	0.505839	+	+	6.83052	1.66465	0	0	0	0	0	0	0	UniRef90_Q04SS0	UniRef90_Q04SS0	Cytochrome c n=22 Tax=Leptospira TaxID=171 RepID=Q04SS0_LEPBJ	8	8	8	53.1	53.1	53.1	20.12	0	180.1	2578300000	285	25.0406
		0.169791	0.0620065	+	+	1.87803	0.697911	+	+	3.17149	0.841457			0.137737	0.0822763		+	1.40742	0.251528			0.398327	-0.0749388	+	+	3.20536	0.797597	0	0	0	0	0	0	0	UniRef90_Q04SS5	UniRef90_Q04SS5	Uncharacterized protein n=23 Tax=Leptospira TaxID=171 RepID=Q04SS5_LEPBJ	4	4	4	21.9	21.9	21.9	22.454	0	11.31	253460000	87	NaN
		0.382151	-0.0547209	+	+	4.09121	0.485456	+	+	2.75525	0.287546			0.953598	0.142052	+	+	3.2663	0.420527		+	1.57396	0.181081	+	+	3.26952	0.3457	0	0	0	0	0	0	0	UniRef90_Q04SS8	UniRef90_Q04SS8	Uncharacterized protein n=41 Tax=Leptospira TaxID=171 RepID=Q04SS8_LEPBJ	28	28	28	62	62	62	46.519	0	323.31	17114000000	752	28.7453
		0.050212	-0.0328307			0.0446408	-0.0227966			0.251439	-0.111118		+	1.15228	-0.751221			0.76938	0.267382			0.631276	-0.232839			0.447196	0.164032	0	0	0	0	0	0	0	UniRef90_Q04ST0	UniRef90_Q04ST0	Methyltransferase n=23 Tax=Leptospira TaxID=171 RepID=Q04ST0_LEPBJ	4	4	4	22.8	22.8	22.8	28.982	0	240.52	1201300000	139	25.0406
		0.0174641	-0.0202653	+	+	1.46402	1.0206			0.0780391	-0.0606847			0	0.389678	+	+	1.62322	0.573767			0	-0.453229	+	+	1.94344	1.07591	0	0	0	0	0	0	0	UniRef90_Q04ST1	UniRef90_Q04ST1	DUF4340 domain-containing protein n=10 Tax=Leptospira TaxID=171 RepID=Q04ST1_LEPBJ	4	4	4	10.7	10.7	10.7	38.5	0	13.846	150420000	65	NaN
		0.163756	-0.0758648	+	+	1.84633	-0.368986	+	+	3.79899	-0.806976			0.334613	0.0913782			0.457694	0.142459			0.450424	0.0896082		+	1.5697	-0.283644	0	0	0	0	0	0	0	UniRef90_Q04ST7	UniRef90_Q04ST7	Uncharacterized protein n=16 Tax=Leptospira TaxID=171 RepID=Q04ST7_LEPBJ	38	38	38	30.9	30.9	30.9	130.71	0	236.69	2543200000	280	26.2716
	+	1.12565	-0.426928	+	+	2.47382	-0.568256			0.463768	-0.17239	+	+	1.69147	-1.96085		+	1.19791	-0.514361	+	+	3.53288	-1.26609	+	+	2.04235	-0.612206	0	0	0	0	0	0	0	UniRef90_Q04SU0	UniRef90_Q04SU0	Uncharacterized protein n=41 Tax=Leptospira TaxID=171 RepID=Q04SU0_LEPBJ	3	3	3	11.8	11.8	11.8	33.161	0	63.69	1732500000	51	26.1847
+	+	3.3929	0.705171	+	+	4.89036	0.90596		+	1.94413	0.232829		+	1.57156	0.267591	+	+	3.65229	0.882037	+	+	2.65493	0.369239	+	+	4.89299	0.83259	0	0	0	0	0	0	0	UniRef90_Q04SU7	UniRef90_Q04SU7	2-dehydro-3-deoxyphosphooctonate aldolase n=13 Tax=Leptospira TaxID=171 RepID=Q04SU7_LEPBJ	12	12	12	57.5	57.5	57.5	31.97	0	152.91	6512400000	310	26.8762
+	+	3.12442	0.991834	+	+	3.77389	1.23453		+	1.42685	0.454304			0.834214	0.550158	+	+	3.54264	1.38471	+	+	2.32293	0.647267	+	+	3.4889	1.0661	0	0	0	0	0	0	0	UniRef90_Q04SW9	UniRef90_Q04SW9	Response regulator with HD-GYP domain n=6 Tax=Leptospira TaxID=171 RepID=Q04SW9_LEPBJ	18	18	18	51.8	51.8	51.8	44.826	0	181.88	3074000000	243	25.9264
		0.591302	-0.145219	+	+	4.02787	-0.777891		+	2.0271	-0.239582	+	+	2.09044	-1.13937	+	+	4.1998	-0.795023	+	+	2.61488	-0.479416	+	+	4.42288	-0.807328	0	0	0	0	0	0	0	UniRef90_Q04SX6	UniRef90_Q04SX6	Type II secretory pathway ATPase, protein E n=111 Tax=Leptospira TaxID=171 RepID=Q04SX6_LEPBJ	20	20	20	49.9	49.9	49.9	62.294	0	190.28	3718100000	252	27.1672
+	+	1.89517	-0.682303	+	+	6.13303	-1.18654			1.72271	-0.145174	+	+	3.85514	-1.69879	+	+	7.46627	-1.42747	+	+	5.84006	-0.812593	+	+	5.7649	-1.21609	0	0	0	0	0	0	0	UniRef90_Q04SX7	UniRef90_Q04SX7	Type II secretory pathway component, protein F n=92 Tax=Leptospira TaxID=171 RepID=Q04SX7_LEPBJ	12	12	12	33.3	33.3	33.3	45.506	0	141.8	1350000000	106	26.0196
		0.919336	-0.61639	+	+	4.26007	-1.75221	+	+	2.41794	-0.746146	+	+	2.15304	-1.07898	+	+	3.38547	-1.64259	+	+	3.10374	-0.995322	+	+	3.79197	-1.64183	0	0	0	0	0	0	0	UniRef90_Q04SY2	UniRef90_Q04SY2	Type II secretory pathway component, protein K n=51 Tax=Leptospiraceae TaxID=170 RepID=Q04SY2_LEPBJ	5	5	5	14.2	14.2	14.2	46.137	0	18.746	110500000	53	22.3855
+	+	3.72495	0.881636		+	1.02441	0.41024	+	+	7.00389	1.52253	+	+	5.94501	-1.35893			1.14989	0.223087	+	+	1.93784	0.31253	+	+	4.23755	0.631579	0	0	0	0	0	0	0	UniRef90_Q04SY8	UniRef90_Q04SY8	Nuclease S1 n=18 Tax=Leptospira TaxID=171 RepID=Q04SY8_LEPBJ	14	14	14	62	62	62	32.911	0	316.56	38039000000	576	29.4841
		0.10514	-0.0264621		+	1.4592	0.263957	+	+	3.45171	0.538438			0.385182	-0.0944715			0.967557	0.19769			0.61736	-0.135109			1.25893	0.142464	0	0	0	0	0	0	0	UniRef90_Q04SY9	UniRef90_Q04SY9	Uncharacterized protein n=19 Tax=Leptospira TaxID=171 RepID=Q04SY9_LEPBJ	13	13	13	31.5	31.5	31.5	39.65	0	69.802	1333800000	90	24.8943
		0.0307693	-0.0131315			0.831587	0.257598			0.789717	-0.199866			0	NaN			0.444846	0.283649		+	1.23662	0.546835	+	+	2.3741	0.746506	0	0	0	0	0	0	0	UniRef90_Q04SZ7	UniRef90_Q04SZ7	Uncharacterized protein n=45 Tax=Leptospira TaxID=171 RepID=Q04SZ7_LEPBJ	5	5	5	14.9	14.9	14.9	41.867	0	16.807	421610000	18	23.4366
		0.0869754	-0.0388474	+	+	4.3653	1.52622	+	+	3.11761	0.880728	+	+	2.61674	-0.69636	+	+	1.55325	0.753404	+	+	1.53027	-0.422481	+	+	4.57717	1.55924	0	0	0	0	0	0	0	UniRef90_Q04T00	UniRef90_Q04T00	Uncharacterized protein n=20 Tax=Leptospira TaxID=171 RepID=Q04T00_LEPBJ	10	10	10	40.1	40.1	40.1	34.803	0	171.21	1586300000	94	24.712
+	+	1.53317	-1.38726	+	+	1.39657	-0.548908			0.805909	0.280142	+	+	3.51829	-1.97384		+	1.40905	-0.510751	+	+	2.56527	-1.6528		+	0.818891	-0.359039	0	0	0	0	0	0	0	UniRef90_Q04T02	UniRef90_Q04T02	Transcriptional regulator, AcrR-family n=25 Tax=Leptospira TaxID=171 RepID=Q04T02_LEPBJ	9	9	9	57.3	57.3	57.3	21.972	0	189.04	987650000	50	25.4504
		1.11909	0.289306	+	+	3.9798	-0.999953	+	+	3.57628	-0.985001			0.585148	0.4331	+	+	2.88067	-1.41308	+	+	1.63742	0.367659	+	+	3.60345	-0.969406	0	0	0	0	0	0	0	UniRef90_Q04T03	UniRef90_Q04T03	Enoyl-CoA hydratase/carnithine racemase n=12 Tax=Leptospira TaxID=171 RepID=Q04T03_LEPBJ	9	9	9	39.6	39.6	39.6	28.417	0	36.995	991070000	66	25.142
		0.820627	-0.426375	+	+	3.87286	-2.0079	+	+	3.43884	-1.45896	+	+	2.4606	-1.15461	+	+	3.73102	-2.00496			0.692187	-0.341927	+	+	2.29928	-1.3978	0	0	0	0	0	0	0	UniRef90_Q04T05	UniRef90_Q04T05	TPR_REGION domain-containing protein n=25 Tax=Leptospiraceae TaxID=170 RepID=Q04T05_LEPBJ	9	9	9	15.2	15.2	15.2	77.824	0	19.836	357110000	42	24.2224
		0.519681	-0.165794	+	+	3.47976	-0.729894	+	+	2.81887	-0.449032	+	+	3.05842	-1.40668	+	+	4.24978	-1.10075	+	+	4.37254	-0.838863	+	+	2.96792	-0.820124	0	0	0	0	0	0	0	UniRef90_Q04T06	UniRef90_Q04T06	Uncharacterized protein n=26 Tax=Leptospira TaxID=171 RepID=Q04T06_LEPBJ	17	17	17	40.3	40.3	40.3	49.916	0	49.548	1001100000	150	25.6164
+	+	2.4279	-0.464859		+	1.50868	0.209812	+	+	4.50126	0.848781	+	+	2.99836	-0.715263			0.518145	0.132023	+	+	4.15737	-0.741738			0.464693	0.0820231	0	0	0	0	0	0	0	UniRef90_Q04T11	UniRef90_Q04T11	Glycerol-3-phosphate dehydrogenase n=44 Tax=Leptospira TaxID=171 RepID=Q04T11_LEPBJ	32	32	32	59.8	59.8	59.8	61.479	0	323.31	10515000000	558	28.209
		0.24836	-0.0978184			0.0568203	-0.0201492			0.107001	-0.0468903			0.233198	0.105234			0.558595	0.199034			0.116238	-0.0339622			0.408649	-0.105686	0	0	0	0	0	0	0	UniRef90_Q04T14	UniRef90_Q04T14	DNA primase n=69 Tax=Leptospira TaxID=171 RepID=Q04T14_LEPBJ	7	7	7	11.7	11.7	11.7	68.601	0	12.38	1240600000	52	25.2316
		0.76914	0.23361	+	+	3.82508	0.563995			0.741125	0.102671		+	1.6573	0.455475			0.113155	0.104763	+	+	3.70993	0.473678	+	+	2.30587	0.477753	0	0	0	0	0	0	0	UniRef90_Q04T15	UniRef90_Q04T15	Uncharacterized protein n=95 Tax=Leptospira TaxID=171 RepID=Q04T15_LEPBJ	7	7	7	60.8	60.8	60.8	16.488	0	214.4	4300900000	121	26.5728
+	+	1.67316	0.786215	+	+	2.53909	0.773366			0.94256	0.312565	+	+	4.02108	1.3925	+	+	1.68102	0.660136	+	+	3.77889	1.36499	+	+	2.94681	0.90916	0	0	0	0	0	0	0	UniRef90_Q04T16	UniRef90_Q04T16	30S ribosomal protein S21 n=69 Tax=Leptospira TaxID=171 RepID=RS21_LEPBJ	6	6	6	58	58	58	7.9724	0	21.474	2812400000	77	25.2532
		0	NaN			0	NaN			0	NaN			0	NaN			0	NaN			0	NaN			0	NaN	0	0	0	0	0	0	0	UniRef90_Q04T21	UniRef90_Q04T21	Sensor histidine kinase and response regulator of a two component complex n=49 Tax=Leptospira TaxID=171 RepID=Q04T21_LEPBJ	13	13	13	16.4	16.4	16.4	95.297	0	26.09	366090000	66	NaN
		0.368029	-0.125443			0.252666	0.096183	+	+	2.70687	0.704588			0	NaN			0.482632	0.281562			0.13744	-0.0447481			0.191506	0.116648	0	0	0	0	0	0	0	UniRef90_Q04T25	UniRef90_Q04T25	Co/Zn/Cd efflux system component n=21 Tax=Leptospira TaxID=171 RepID=Q04T25_LEPBJ	5	5	5	16.6	16.6	16.6	36.213	0	10.789	200640000	28	22.2982
		0.746033	-0.2725	+	+	3.01199	-1.59831	+	+	3.24789	-1.33821			0.574531	-0.525479	+	+	4.08824	-1.11573			0.348975	0.109491	+	+	2.31567	-1.39378	0	0	0	0	0	0	0	UniRef90_Q04T31	UniRef90_Q04T31	Peptidyl-prolyl cis-trans isomerase n=85 Tax=Leptospira TaxID=171 RepID=Q04T31_LEPBJ	7	7	7	55.8	55.8	55.8	17.439	0	119.25	2698000000	83	26.8903
		0.153417	0.0630541	+	+	3.69364	-1.10169	+	+	3.99778	-1.22163	+	+	2.74118	-0.645224	+	+	3.23663	-0.897688		+	1.0894	-0.315678	+	+	4.02058	-1.2391	0	0	0	0	0	0	0	UniRef90_Q04T38	UniRef90_Q04T38	Peptidase inhibitor-like protein n=20 Tax=Leptospiraceae TaxID=170 RepID=Q04T38_LEPBJ	27	27	27	16	16	16	220.31	0	123.73	1239000000	144	25.4322
+	+	3.48764	0.416908			0.0250573	0.00457335	+	+	3.71679	-0.436458			1.37242	0.124917	+	+	2.39934	0.296957			0.69216	0.130832		+	1.57291	-0.188749	0	0	0	0	0	0	0	UniRef90_Q04T40	UniRef90_Q04T40	Zn-dependent protease n=52 Tax=Leptospira TaxID=171 RepID=Q04T40_LEPBJ	18	18	18	44.7	44.7	44.7	49.824	0	143.76	1801100000	165	25.5811
		0.08187	-0.0468788			0.149512	0.0512519			0.0658883	-0.0160522	+	+	2.08287	-0.926762	+	+	3.11566	0.677957	+	+	2.33263	-0.578612			0.441892	-0.168011	0	0	0	0	0	0	0	UniRef90_Q04T45	UniRef90_Q04T45	N-acetyl-gamma-glutamyl-phosphate reductase n=32 Tax=Leptospiraceae TaxID=170 RepID=ARGC_LEPBJ	12	12	12	41.1	41.1	41.1	37.491	0	31.521	818470000	109	24.6884
	+	1.64724	-0.495624			0.274214	-0.130679		+	0.941927	0.498901			0	NaN		+	1.06766	-0.349871		+	1.24025	-0.350635			0.53006	-0.156341	0	0	0	0	0	0	0	UniRef90_Q04T57	UniRef90_Q04T57	Uncharacterized protein n=21 Tax=Leptospira TaxID=171 RepID=Q04T57_LEPBJ	4	4	4	19.2	19.2	19.2	23.549	0	12.019	470700000	32	23.854
	+	1.60715	-0.419475		+	1.45027	-0.327829			1.01486	-0.227272	+	+	2.01017	-0.465678	+	+	1.67936	-0.459897	+	+	2.02492	-0.467808	+	+	1.99838	-0.445303	0	0	0	0	0	0	0	UniRef90_Q04T58	UniRef90_Q04T58	Uncharacterized protein n=9 Tax=Leptospira TaxID=171 RepID=Q04T58_LEPBJ	11	11	11	38.8	38.8	38.8	27.915	0	33.739	2743700000	201	26.8723
+	+	1.6241	-0.690737			0.0132717	-0.00293064			0.414905	0.0703883	+	+	2.35221	-0.45139		+	1.55373	0.31387	+	+	3.41292	-0.798797		+	1.56	-0.258179	0	0	0	0	0	0	0	UniRef90_Q04T60	UniRef90_Q04T60	Uncharacterized protein n=49 Tax=Leptospiraceae TaxID=170 RepID=Q04T60_LEPBJ	10	10	10	30.5	30.5	30.5	41.278	0	110.21	1079500000	105	25.0833
		0.178985	-0.17265			0.309694	0.23418			0.620234	0.3546			0.582876	-0.824249		+	0.835293	0.518721	+	+	1.31387	-0.754365		+	1.0216	0.491986	0	0	0	0	0	0	0	UniRef90_Q04T61	UniRef90_Q04T61	Acyltransferase n=5 Tax=Leptospira borgpetersenii TaxID=174 RepID=Q04T61_LEPBJ	3	3	3	7	7	7	55.023	0	28.718	346480000	32	22.7271
		0	-0.796213			0	0.198853			0	-0.682096			0	0.816099			0	0.270765			0	0.263901			0	-0.038918	0	0	0	0	0	0	0	UniRef90_Q04T66	UniRef90_Q04T66	Uncharacterized protein n=120 Tax=Leptospiraceae TaxID=170 RepID=Q04T66_LEPBJ	8	8	8	25.3	25.3	25.3	50.111	0	19.172	631480000	52	NaN
+	+	3.46055	-0.847885	+	+	4.81566	-1.42739	+	+	5.0673	-1.494	+	+	2.7583	-1.15843	+	+	2.95635	-0.956511	+	+	3.35972	-0.834609	+	+	5.30711	-1.57516	0	0	0	0	0	0	0	UniRef90_Q04T67	UniRef90_Q04T67	Uncharacterized protein n=85 Tax=Leptospira TaxID=171 RepID=Q04T67_LEPBJ	9	9	9	58.1	58.1	58.1	24.596	0	280.27	1749800000	117	26.3897
+	+	3.54796	-1.38748	+	+	5.10378	-1.78803	+	+	4.36575	-1.68816	+	+	3.62422	-0.969009	+	+	3.43872	-1.53325	+	+	4.52862	-1.2692	+	+	5.82937	-1.771	0	0	0	0	0	0	0	UniRef90_Q04T68	UniRef90_Q04T68	Uncharacterized protein n=99 Tax=Leptospira TaxID=171 RepID=Q04T68_LEPBJ	10	10	10	38.4	38.4	38.4	24.373	0	52.771	1984200000	165	26.9972
+	+	1.7718	-0.97343	+	+	3.07755	-2.29582	+	+	4.00062	-1.62814	+	+	1.90589	-0.668808	+	+	3.19449	-1.38353	+	+	2.62358	-1.0275	+	+	4.30636	-1.9197	0	0	0	0	0	0	0	UniRef90_Q04T69	UniRef90_Q04T69	Uncharacterized protein n=35 Tax=Leptospira TaxID=171 RepID=Q04T69_LEPBJ	7	7	7	48.4	48.4	48.4	23.562	0	72.964	2459200000	91	26.7201
		0.786375	-0.177279	+	+	2.79661	-0.552132	+	+	3.70877	-0.811118		+	1.09569	-0.547374			0.923093	-0.239619		+	1.29744	-0.252757	+	+	2.44615	-0.600115	0	0	0	0	0	0	0	UniRef90_Q04T82	UniRef90_Q04T82	Biopolymer transport protein, TolQ-like n=80 Tax=Leptospira TaxID=171 RepID=Q04T82_LEPBJ	10	10	10	71.1	71.1	71.1	22.017	0	323.31	4657100000	204	27.3662
	+	1.14562	-0.503765	+	+	1.54198	1.27808	+	+	5.6628	2.78186			0.242926	-0.215482	+	+	6.58836	4.01538			0.0824132	0.0515971		+	1.07415	-0.64822	0	0	0	0	0	0	0	UniRef90_Q04T83	UniRef90_Q04T83	DNA repair protein RecN n=113 Tax=Leptospira TaxID=171 RepID=Q04T83_LEPBJ	14	14	14	31.3	31.3	31.3	63.76	0	170.09	1024900000	68	23.2244
	+	1.65751	-0.527974		+	1.30905	-0.51202			0.89221	-0.276544	+	+	1.59066	-0.879931			0.79138	-0.342418	+	+	1.8838	-0.635789	+	+	2.13175	-0.529954	0	0	0	0	0	0	0	UniRef90_Q04T91	UniRef90_Q04T91	Uncharacterized protein n=10 Tax=Leptospira TaxID=171 RepID=Q04T91_LEPBJ	6	6	6	24.3	24.3	24.3	37.964	0	8.0815	399180000	21	24.117
		0	-0.344506			0	0.104762			0	0.274625			0	0.540791			0	0.149734			0	NaN			0	-0.565405	0	0	0	0	0	0	0	UniRef90_Q04T92	UniRef90_Q04T92	Uncharacterized protein n=30 Tax=Leptospira TaxID=171 RepID=Q04T92_LEPBJ	3	3	3	16.1	16.1	16.1	25.1	0	30.73	159330000	17	NaN
		1.13278	0.268301			0.722825	-0.302239			0.962579	0.204742		+	1.15932	-0.43502		+	1.69286	-0.387133	+	+	3.86703	0.67173	+	+	2.98252	-0.309741	0	0	0	0	0	0	0	UniRef90_Q04T95	UniRef90_Q04T95	Uncharacterized protein n=87 Tax=Leptospira TaxID=171 RepID=Q04T95_LEPBJ	8	8	8	39.3	39.3	39.3	25.934	0	78.014	762130000	66	24.2176
		0.217687	-0.0892358	+	+	3.8785	-1.15843	+	+	3.54895	-0.896393			0.620213	0.193563	+	+	3.01001	-1.20576			0.758236	-0.203876	+	+	3.89009	-1.23437	0	0	0	0	0	0	0	UniRef90_Q04T96	UniRef90_Q04T96	Iron-sulfur cluster carrier protein n=115 Tax=Leptospiraceae TaxID=170 RepID=Q04T96_LEPBJ	11	11	11	36.3	36.3	36.3	37.639	0	52.227	1759200000	73	26.401
+	+	4.26508	-0.994159	+	+	2.64714	-0.489232			0.367716	0.05023	+	+	3.31396	-0.671747	+	+	3.03894	-0.368366	+	+	2.76747	-0.4222	+	+	3.19849	-0.469	0	0	0	0	0	0	0	UniRef90_Q04T97	UniRef90_Q04T97	Phosphohydrolase n=32 Tax=Leptospira TaxID=171 RepID=Q04T97_LEPBJ	9	9	9	45.5	45.5	45.5	34.221	0	40.388	1318400000	111	25.4268
+	+	2.11073	-0.725096	+	+	5.76455	-1.46338	+	+	2.99887	-0.936984	+	+	3.11784	-0.855225	+	+	6.14445	-1.22947	+	+	4.17267	-0.788193	+	+	5.08613	-1.61875	0	0	0	0	0	0	0	UniRef90_Q04TA0	UniRef90_Q04TA0	Dehydrogenase n=24 Tax=Leptospira TaxID=171 RepID=Q04TA0_LEPBJ	9	9	9	24.8	24.8	24.8	51.478	0	62.54	794360000	40	25.3255
		1.15476	-0.336525			0.0740314	-0.0453444	+	+	1.72358	0.511472	+	+	2.20032	-0.546011			0.876957	-0.1884			0.954487	-0.222472			0.140017	-0.0510535	0	0	0	0	0	0	0	UniRef90_Q04TA2	UniRef90_Q04TA2	ATP-dependent protease subunit HslV n=65 Tax=Leptospira TaxID=171 RepID=HSLV_LEPBJ	6	6	6	42.8	42.8	42.8	19.477	0	170.32	1202600000	105	24.9658
		0	0.205748			0	-0.188866			0.267471	0.0605011			0	NaN			0.0731528	-0.0488758			0.289554	0.0995798			0	0.00819778	0	0	0	0	0	0	0	UniRef90_Q04TA4	UniRef90_Q04TA4	Peptidyl-tRNA hydrolase n=38 Tax=Leptospira TaxID=171 RepID=PTH_LEPBJ	4	4	4	21.7	21.7	21.7	21.196	0	7.1932	195040000	10	22.9526
+	+	4.35885	-1.57604	+	+	3.30048	-0.902402		+	1.92739	-0.364529	+	+	2.95698	-1.14244			0.781094	-0.202708	+	+	2.32477	-1.10696	+	+	3.41564	-1.08466	0	0	0	0	0	0	0	UniRef90_Q04TA7	UniRef90_Q04TA7	Uncharacterized protein n=107 Tax=Leptospira TaxID=171 RepID=Q04TA7_LEPBJ	16	16	16	35.6	35.6	35.6	59.096	0	67.294	1417700000	107	25.8343
		0.260912	-0.186938			0.294499	-0.106012	+	+	2.08088	-0.602941			0.286218	0.108219			0.892682	-0.271532			0.506061	-0.199873		+	1.2514	-0.300866	0	0	0	0	0	0	0	UniRef90_Q04TA9	UniRef90_Q04TA9	Uncharacterized protein n=21 Tax=Leptospira TaxID=171 RepID=Q04TA9_LEPBJ	6	6	6	40.2	40.2	40.2	21.724	0	95.61	818440000	98	24.5571
		0.112859	-0.0668087			0.749536	-0.402185			0.408943	-0.210018			0.0407427	-0.0287547			0.438299	-0.282824		+	0.91612	0.522931		+	1.26121	-0.536667	0	0	0	0	0	0	0	UniRef90_Q04TB6	UniRef90_Q04TB6	Corrinoid adenosyltransferase n=35 Tax=Leptospira TaxID=171 RepID=Q04TB6_LEPBJ	4	4	4	36.6	36.6	36.6	20.74	0	23.217	416970000	18	23.6867
+	+	7.94515	3.36721	+	+	7.6018	1.96132	+	+	2.80374	-0.692403	+	+	3.90815	1.46687	+	+	5.93309	1.05278	+	+	8.19457	2.23664	+	+	8.14758	2.15726	0	0	0	0	0	0	0	UniRef90_Q04TC4	UniRef90_Q04TC4	Histidine kinase n=31 Tax=Leptospira TaxID=171 RepID=Q04TC4_LEPBJ	54	54	53	48.3	48.3	47.4	140.91	0	323.31	8413400000	639	25.9504
	+	1.68229	0.452749	+	+	4.76004	1.7827	+	+	5.36767	2.37207			0.346424	0.157313	+	+	2.76971	1.15193	+	+	1.78041	0.497718	+	+	4.43473	1.66445	0	0	0	0	0	0	0	UniRef90_Q04TC9	UniRef90_Q04TC9	SnoaL-like domain-containing protein n=33 Tax=Leptospiraceae TaxID=170 RepID=Q04TC9_LEPBJ	9	9	9	78.9	78.9	78.9	14.24	0	195.88	6564000000	276	26.3244
		0.318468	-0.123611			0.672721	0.146716		+	1.8866	-0.25679		+	1.5111	-0.376181		+	1.49069	-0.296313		+	1.59507	-0.311093			0.0940212	0.0138974	0	0	0	0	0	0	0	UniRef90_Q04TD3	UniRef90_Q04TD3	STAS domain-containing protein n=14 Tax=Leptospira TaxID=171 RepID=Q04TD3_LEPBJ	8	8	8	25.7	25.7	25.7	35.429	0	67.57	468190000	67	23.9193
		0.870876	0.305125	+	+	2.90924	1.0605	+	+	2.69978	0.782155	+	+	1.83011	0.67173	+	+	2.74067	1.15137	+	+	2.50195	0.803307	+	+	2.9337	0.898951	0	0	0	0	0	0	0	UniRef90_Q04TD6	UniRef90_Q04TD6	DUF4065 domain-containing protein n=93 Tax=Leptospira TaxID=171 RepID=Q04TD6_LEPBJ	5	5	5	27.1	27.1	27.1	20.595	0	9.8347	316100000	37	22.4471
		0.754719	-0.182215		+	1.71751	-0.238744		+	2.15511	-0.281518	+	+	3.42171	-0.510115		+	1.52632	-0.237877	+	+	2.0501	-0.316852	+	+	2.4506	-0.312435	0	0	0	0	0	0	0	UniRef90_Q04TD8	UniRef90_Q04TD8	Uncharacterized protein n=35 Tax=Leptospira TaxID=171 RepID=Q04TD8_LEPBJ	24	24	24	73	73	73	32.904	0	323.31	20705000000	610	29.3519
+	+	3.24789	0.463024	+	+	4.63324	0.386982			1.81776	-0.100988			1.27278	0.195829	+	+	4.26184	0.559058	+	+	4.07949	0.513349	+	+	5.88252	0.558302	0	0	0	0	0	0	0	UniRef90_Q04TE2	UniRef90_Q04TE2	Cysteine synthase n=83 Tax=Leptospira TaxID=171 RepID=Q04TE2_LEPBJ	22	22	22	80.3	80.3	80.3	33.178	0	323.31	70207000000	1136	30.5463
		0	0.672294			0	1.34079			0	0.754403			0	1.27359			0	0.777042			0	0.74103			0	0.807092	0	0	0	0	0	0	0	UniRef90_Q04TE3	UniRef90_Q04TE3	Uncharacterized protein n=43 Tax=Leptospiraceae TaxID=170 RepID=Q04TE3_LEPBJ	4	4	4	15.1	15.1	15.1	40.203	0	9.1349	203980000	30	NaN
	+	1.71036	0.308136			0.766621	0.167859			0.225989	0.0536885	+	+	2.0921	0.475918	+	+	1.85932	0.387015		+	1.55818	0.284282			1.05482	0.187162	0	0	0	0	0	0	0	UniRef90_Q04TE8	UniRef90_Q04TE8	Glyceraldehyde-3-phosphate dehydrogenase n=114 Tax=Leptospira TaxID=171 RepID=Q04TE8_LEPBJ	22	22	22	60	60	60	36.514	0	198.88	23867000000	539	29.3837
	+	2.31113	0.289796			0.126598	0.0259037			1.1545	-0.108184	+	+	3.01422	0.603476			0.931111	0.161075		+	1.52051	0.208975			0.339621	0.0453062	0	0	0	0	0	0	0	UniRef90_Q04TF0	UniRef90_Q04TF0	Triosephosphate isomerase n=27 Tax=Leptospira TaxID=171 RepID=TPIS_LEPBJ	11	11	11	56.4	56.4	56.4	27.247	0	40.578	2685100000	152	26.0368
+	+	2.37517	-0.759342			0.669298	-0.228053			0.11262	-0.0512128			0.115638	0.0523367			0.214832	0.0927181			0.525431	-0.192723			0.795	-0.301983	0	0	0	0	0	0	0	UniRef90_Q04TF1	UniRef90_Q04TF1	Protein-export membrane protein SecG n=31 Tax=Leptospira TaxID=171 RepID=Q04TF1_LEPBJ	2	2	2	33	33	33	12.043	0	39.688	2342500000	100	26.5808
		1.58255	0.258089		+	1.29683	-0.235563			0.324901	0.0482669			0.593603	-0.137364		+	1.45555	-0.258752			0.750443	0.141111	+	+	2.40894	-0.415292	0	0	0	0	0	0	0	UniRef90_Q04TG2	UniRef90_Q04TG2	Arginine--tRNA ligase n=57 Tax=Leptospira TaxID=171 RepID=SYR_LEPBJ	25	25	25	46.2	46.2	46.2	66.832	0	241.83	2966300000	222	26.5271
+	+	2.04065	-0.812273	+	+	5.64865	-1.18636	+	+	5.28147	-0.616568	+	+	3.23276	-2.37273	+	+	4.75494	-1.25104	+	+	6.91064	-1.12834	+	+	6.60968	-1.13936	0	0	0	0	0	0	0	UniRef90_Q04TG6	UniRef90_Q04TG6	Membrane-associated HD superfamily hydrolase n=134 Tax=Leptospira TaxID=171 RepID=Q04TG6_LEPBJ	24	24	24	36.1	36.1	36.1	91.011	0	219.39	3051700000	250	27.3424
		0.00522176	0.00359964	+	+	3.54452	0.521582			0.122447	0.0253386	+	+	3.08348	0.959201	+	+	4.25473	0.72349	+	+	4.52315	0.844911	+	+	4.98243	0.591228	0	0	0	0	0	0	0	UniRef90_Q04TH0	UniRef90_Q04TH0	50S ribosomal protein L9 n=65 Tax=Leptospira TaxID=171 RepID=RL9_LEPBJ	11	11	11	56.4	56.4	56.4	16.639	0	103.53	11768000000	187	27.8227
		0.0678571	0.0463266		+	1.54252	0.342118			0.011325	-0.00436068	+	+	3.90922	1.04967			0.220097	-0.237351	+	+	3.79612	0.900345		+	1.32794	0.377308	0	0	0	0	0	0	0	UniRef90_Q04TH1	UniRef90_Q04TH1	30S ribosomal protein S18 n=82 Tax=Leptospira TaxID=171 RepID=RS18_LEPBJ	3	3	3	29.6	29.6	29.6	9.6032	0	6.5195	4628500000	95	26.5358
		0.963446	0.239853	+	+	2.57823	0.736765	+	+	3.6872	0.817334	+	+	2.46998	0.655742	+	+	1.81962	0.566542	+	+	3.85187	0.850354	+	+	3.68026	0.744705	0	0	0	0	0	0	0	UniRef90_Q04TH9	UniRef90_Q04TH9	Glucose-1-phosphate thymidylyltransferase n=98 Tax=Leptospira TaxID=171 RepID=Q04TH9_LEPBJ	10	10	10	28.2	28.2	28.2	32.834	0	28.821	1521400000	107	24.6378
	+	1.32682	0.611648			0.650264	0.193936	+	+	1.7796	0.542614	+	+	2.24515	0.527698			0.197862	-0.112478	+	+	3.82048	1.07411	+	+	2.03516	0.533771	0	0	0	0	0	0	0	UniRef90_Q04TJ7	UniRef90_Q04TJ7	dTDP-4-dehydrorhamnose reductase n=13 Tax=Leptospira TaxID=171 RepID=Q04TJ7_LEPBJ	6	6	6	28.2	28.2	28.2	33.801	0	125.41	671870000	32	23.9558
		0.0327597	-0.0186939			0.0632437	0.0458856			0.651411	0.244384			0.214995	0.129046			0.204283	-0.154169		+	1.04545	0.367206			0.0878055	-0.0510111	0	0	0	0	0	0	0	UniRef90_Q04TJ9	UniRef90_Q04TJ9	Nucleoside-diphosphate-sugar pyrophosphorylase n=9 Tax=Leptospira TaxID=171 RepID=Q04TJ9_LEPBJ	6	6	6	37.1	37.1	37.1	26.875	0	13.69	987010000	44	24.9779
+	+	2.57145	-0.390799	+	+	4.43257	-0.82733			1.02825	-0.0852532	+	+	2.47132	-0.36069	+	+	4.5116	-1.56692		+	1.68236	-0.180027	+	+	5.30199	-0.633781	0	0	0	0	0	0	0	UniRef90_Q04TK9	UniRef90_Q04TK9	Methyltransf_21 domain-containing protein n=22 Tax=Leptospira TaxID=171 RepID=Q04TK9_LEPBJ	16	16	16	50.9	50.9	50.9	37.147	0	323.31	11296000000	425	28.7255
		0.735436	-0.16804			0.750182	0.135172			0.588582	0.115703			0.696162	-0.128977			0.727982	0.173314			0.596129	-0.113214		+	1.27155	0.217541	0	0	0	0	0	0	0	UniRef90_Q04TL1	UniRef90_Q04TL1	Uncharacterized protein n=7 Tax=Leptospira TaxID=171 RepID=Q04TL1_LEPBJ	8	8	8	53.3	53.3	53.3	25.527	0	224.15	9837900000	320	28.1459
		0.294275	-0.368582			0	-0.616869			0.426101	-0.450965			0	NaN			0	NaN			0.0836248	-0.0754795			0	-0.433094	0	0	0	0	0	0	0	UniRef90_Q04TL3	UniRef90_Q04TL3	Inositol monophosphatase family protein n=3 Tax=Leptospira borgpetersenii serovar Hardjo-bovis TaxID=338217 RepID=Q04TL3_LEPBJ	4	4	4	15.7	15.7	15.7	28.091	0	17.219	183050000	20	22.9558
+	+	2.45123	0.514832	+	+	4.64647	0.971376	+	+	5.39559	1.16687	+	+	3.80879	0.730375	+	+	3.39206	0.804578	+	+	4.63278	0.877294	+	+	4.40778	0.98656	0	0	0	0	0	0	0	UniRef90_Q04TL6	UniRef90_Q04TL6	2,4-dihydroxyhept-2-ene-1,7-dioic acid aldolase n=43 Tax=Leptospiraceae TaxID=170 RepID=Q04TL6_LEPBJ	10	10	10	38.2	38.2	38.2	27.442	0	27.5	2400800000	178	25.3678
	+	1.10679	0.822912		+	1.24797	0.595908	+	+	1.8207	0.854537			0	NaN	+	+	1.95499	0.897377	+	+	2.16885	1.00393	+	+	1.5014	0.780006	0	0	0	0	0	0	0	UniRef90_Q04TL7	UniRef90_Q04TL7	Phosphoheptose isomerase n=26 Tax=Leptospira TaxID=171 RepID=Q04TL7_LEPBJ	4	4	4	37.4	37.4	37.4	22.937	0	46.613	1951400000	76	24.3219
		0.110084	-0.0221286		+	1.76028	-0.350854			0.729693	-0.12217			1.29111	0.22582	+	+	1.84921	-0.796375			0.648312	0.102964			1.2384	-0.197617	0	0	0	0	0	0	0	UniRef90_Q04TM2	UniRef90_Q04TM2	Permease and ATP-binding protein of an ABC transporter complex n=30 Tax=Leptospira TaxID=171 RepID=Q04TM2_LEPBJ	15	15	15	32.9	32.9	32.9	64.661	0	227.78	2961700000	267	26.654
+	+	2.65683	0.449316	+	+	3.87087	0.580414	+	+	4.37224	0.542284	+	+	3.83835	0.637	+	+	4.17875	0.578703	+	+	3.71783	0.634416	+	+	4.96244	0.637468	0	0	0	0	0	0	0	UniRef90_Q04TM3	UniRef90_Q04TM3	Pyridoxal-phosphate-dependent aminotransferase n=26 Tax=Leptospira TaxID=171 RepID=Q04TM3_LEPBJ	18	18	18	53.9	53.9	53.9	44.369	0	323.31	15280000000	476	28.2628
		0.169821	0.0899944			0.602322	0.249461		+	1.20172	0.40262			0.0612728	-0.0611272			0.0581796	-0.0326004			0.80382	0.279612		+	0.975472	0.348289	0	0	0	0	0	0	0	UniRef90_Q04TM4	UniRef90_Q04TM4	Uncharacterized protein n=24 Tax=Leptospira TaxID=171 RepID=Q04TM4_LEPBJ	9	9	9	44.5	44.5	44.5	26.558	0	78.345	1106700000	86	24.5056
+	+	2.7248	0.567855	+	+	4.00316	1.03605	+	+	4.12277	1.08418	+	+	2.35801	0.642858		+	1.15451	0.612668	+	+	3.38162	0.874704	+	+	3.89708	1.02196	0	0	0	0	0	0	0	UniRef90_Q04TM7	UniRef90_Q04TM7	Short chain dehydrogenase n=34 Tax=Leptospira TaxID=171 RepID=Q04TM7_LEPBJ	8	8	8	39.6	39.6	39.6	28.455	0	59.376	1311900000	114	24.6287
		0.272113	-0.139014	+	+	3.78979	-0.936419	+	+	5.22053	-0.984981		+	2.61536	0.29488	+	+	6.76106	-1.2029		+	1.67386	0.317382	+	+	5.40451	-0.724349	0	0	0	0	0	0	0	UniRef90_Q04TM8	UniRef90_Q04TM8	Uncharacterized protein n=4 Tax=Leptospira TaxID=171 RepID=Q04TM8_LEPBJ	16	16	16	40.8	40.8	40.8	52.684	0	102.03	1943000000	203	26.0988
		1.18097	-0.20579	+	+	2.43904	-0.367743		+	2.16438	0.273527			0.417499	0.0707016	+	+	2.38508	-0.441817			0.797718	0.13549	+	+	2.33144	-0.326213	0	0	0	0	0	0	0	UniRef90_Q04TN1	UniRef90_Q04TN1	Methylase/methyltransferase n=9 Tax=Leptospira TaxID=171 RepID=Q04TN1_LEPBJ	22	22	22	83.6	83.6	83.6	28.289	0	323.31	33198000000	837	29.8416
+	+	2.28052	-0.606941		+	1.42769	-0.357169	+	+	2.14486	0.476361		+	1.30649	0.303459		+	1.30411	-0.42142			0.777827	0.197982			0.925627	-0.223037	0	0	0	0	0	0	0	UniRef90_Q04TN2	UniRef90_Q04TN2	Methyltransferase n=12 Tax=Leptospira TaxID=171 RepID=Q04TN2_LEPBJ	11	11	11	59	59	59	24.444	0	136.6	11076000000	281	28.3735
		3.56581	0.110968	+	+	8.44747	0.728129	+	+	6.23217	0.965307	+	+	4.49202	-0.522408	+	+	5.30815	0.573011			1.11978	0.120588	+	+	7.21904	0.788064	0	0	0	0	0	0	0	UniRef90_Q04TN3	UniRef90_Q04TN3	Dehydrogenase n=9 Tax=Leptospiraceae TaxID=170 RepID=Q04TN3_LEPBJ	20	20	20	62.4	62.4	62.4	40.995	0	168.81	5267000000	228	26.693
	+	1.14878	0.407518	+	+	1.9368	0.412209	+	+	3.0737	0.576308			0.336156	0.21138			0.194202	-0.0729308	+	+	2.15626	0.506808	+	+	2.82855	0.541295	0	0	0	0	0	0	0	UniRef90_Q04TN4	UniRef90_Q04TN4	Zinc-binding dehydrogenase n=11 Tax=Leptospira TaxID=171 RepID=Q04TN4_LEPBJ	15	15	15	60.7	60.7	60.7	39.59	0	125.26	4768400000	237	26.3982
		0.327168	0.245729		+	1.06245	0.622329		+	0.840592	0.505044			0.542115	0.365208			0.0918548	0.0869012	+	+	1.3111	0.785942	+	+	1.38115	0.766148	0	0	0	0	0	0	0	UniRef90_Q04TN5	UniRef90_Q04TN5	Acetyltransferase n=27 Tax=Leptospira TaxID=171 RepID=Q04TN5_LEPBJ	7	7	7	43.1	43.1	43.1	21.157	0	42.26	1311600000	92	23.8353
+	+	2.03825	0.580859	+	+	4.11405	0.51546	+	+	4.63968	0.59443	+	+	6.37809	1.05318			0.0165159	-0.00642729	+	+	5.10809	1.01356	+	+	3.86249	0.510589	0	0	0	0	0	0	0	UniRef90_Q04TN7	UniRef90_Q04TN7	Pyridoxal-phosphate-dependent aminotransferase n=26 Tax=Leptospira TaxID=171 RepID=Q04TN7_LEPBJ	15	15	15	43.2	43.2	43.2	46.667	0	152.93	3808200000	219	26.0907
		0.614778	-0.159757			1.57994	0.145518			0.239312	0.0252719			1.08584	-0.134959			0.328878	0.0543065			0.0265865	0.00487757			1.85392	0.152971	0	0	0	0	0	0	0	UniRef90_Q04TN9	UniRef90_Q04TN9	Carbamoyl transferase n=32 Tax=Leptospira TaxID=171 RepID=Q04TN9_LEPBJ	32	32	32	58.5	58.5	58.5	66.704	0	323.31	16679000000	1036	28.8868
	+	1.70397	-0.27387		+	2.09355	0.210312		+	3.09553	0.211406			0.895077	-0.131068			1.20737	0.10353			0.681488	-0.122425		+	2.87809	0.162314	0	0	0	0	0	0	0	UniRef90_Q04TP1	UniRef90_Q04TP1	Carbamoyl transferase n=22 Tax=Leptospira TaxID=171 RepID=Q04TP1_LEPBJ	35	35	35	64.6	64.6	64.6	67.676	0	323.31	16715000000	1016	28.8074
		1.88449	0.209988		+	1.40294	-0.249846			0.152516	-0.02984			0.659203	0.253464	+	+	2.65186	-1.18435	+	+	4.58555	0.793896			0.430701	0.0915637	0	0	0	0	0	0	0	UniRef90_Q04TP3	UniRef90_Q04TP3	N-acetylneuraminic acid (Sialic acid) synthetase n=28 Tax=Leptospira TaxID=171 RepID=Q04TP3_LEPBJ	11	11	11	43.1	43.1	43.1	41.248	0	88.06	2311000000	147	25.8059
+	+	3.70387	0.437132	+	+	5.28128	0.796999	+	+	5.05031	0.919658	+	+	3.45546	0.718268	+	+	3.25082	0.762144	+	+	5.18041	0.845019	+	+	6.08488	0.914054	0	0	0	0	0	0	0	UniRef90_Q04TP4	UniRef90_Q04TP4	Glycosyltransferase n=25 Tax=Leptospira TaxID=171 RepID=Q04TP4_LEPBJ	12	12	12	58.2	58.2	58.2	25.636	0	134.63	2729000000	201	25.542
+	+	2.42115	0.407699	+	+	4.39262	1.0088	+	+	4.64146	1.05123	+	+	3.54503	0.701828	+	+	3.5184	0.817134	+	+	3.85502	0.803284	+	+	4.32427	0.936919	0	0	0	0	0	0	0	UniRef90_Q04TP6	UniRef90_Q04TP6	GDP-L-fucose synthase n=65 Tax=Leptospiraceae TaxID=170 RepID=Q04TP6_LEPBJ	13	13	13	54.1	54.1	54.1	35.909	0	62.594	2489300000	201	25.1598
+	+	1.74218	-1.25185	+	+	3.87633	3.66378	+	+	4.60788	4.61932			0.511999	-0.596368	+	+	3.66076	3.57811	+	+	1.36384	1.01452	+	+	3.75621	3.16996	0	0	0	0	0	0	0	UniRef90_Q04TQ0	UniRef90_Q04TQ0	Small heat shock protein n=5 Tax=Leptospira borgpetersenii TaxID=174 RepID=Q04TQ0_LEPBJ	5	5	5	74	74	74	14.76	0	40.963	20132000000	121	25.0235
+	+	5.15679	-5.6517			0	NaN	+	+	3.48499	-2.11303	+	+	5.66817	-4.75897			0	NaN	+	+	7.66656	-4.94625			0	NaN	0	0	0	0	0	0	0	UniRef90_Q04TQ6	UniRef90_Q04TQ6	Plastocyanin n=57 Tax=Leptospira TaxID=171 RepID=Q04TQ6_LEPBJ	15	15	15	34	34	34	72.687	0	209.28	819450000	48	27.4471
		0	NaN			0	NaN	+	+	3.5794	-0.983808			0	NaN			0	NaN			0	-1.78141			0	NaN	0	0	0	0	0	0	0	UniRef90_Q04TQ9;UniRef90_M6BH95;UniRef90_M6BYZ3	UniRef90_Q04TQ9;UniRef90_M6BH95	ATP-cone domain-containing protein n=22 Tax=Leptospira TaxID=171 RepID=Q04TQ9_LEPBJ;Uncharacterized protein n=1 Tax=Leptospira borgpetersenii serovar Hardjo-bovis str. Sponselee TaxID=1303729 RepID=M6BH95_LEPBO	10	10	10	32.4	32.4	32.4	38.704	0	208.15	1751300000	54	28.1484
		0.308395	0.0756936			0.0702012	-0.018178			0.0440196	-0.0104499			0.672472	-0.154551	+	+	2.42808	0.392346			0.36757	-0.0809298			0.421873	0.0954909	0	0	0	0	0	0	0	UniRef90_Q04TR2	UniRef90_Q04TR2	Phosphate transporter n=143 Tax=Leptospira TaxID=171 RepID=Q04TR2_LEPBJ	15	15	15	25.3	25.3	25.3	83.913	0	291.11	8079800000	507	27.6515
		1.00269	0.240035	+	+	3.04814	0.738113	+	+	2.64013	0.670627	+	+	3.37222	1.0355	+	+	3.01531	0.884516	+	+	3.56945	0.922927	+	+	3.26294	0.72314	0	0	0	0	0	0	0	UniRef90_Q04TR3	UniRef90_Q04TR3	ATP-dependent Clp protease ATP-binding subunit ClpX n=86 Tax=Leptospira TaxID=171 RepID=CLPX_LEPBJ	19	19	19	47.6	47.6	47.6	46.664	0	71.244	2366400000	184	25.6684
		1.55437	0.227389			0.858146	0.061029	+	+	5.10041	-0.51304	+	+	6.32293	1.02259		+	1.10647	0.29202	+	+	5.68145	0.83437			0.333753	0.0409904	0	0	0	0	0	0	0	UniRef90_Q04TR5	UniRef90_Q04TR5	Trigger factor n=34 Tax=Leptospira TaxID=171 RepID=TIG_LEPBJ	28	28	28	68.5	68.5	68.5	52.17	0	323.31	8677700000	452	27.5871
		0	1.0036			0	NaN			0	-0.738094			0	NaN			0	-0.118845			0	-0.250299			0	-0.192181	0	0	0	0	0	0	0	UniRef90_Q04TR6	UniRef90_Q04TR6	Lipase/Acylhydrolase n=41 Tax=Leptospira TaxID=171 RepID=Q04TR6_LEPBJ	2	2	2	9.4	9.4	9.4	23.396	0.00062933	3.8221	37569000	15	NaN
+	+	2.22789	0.669448	+	+	1.66892	0.422235	+	+	2.93437	0.537445			1.21996	-0.283969			0.23605	0.143582	+	+	2.72042	0.511387	+	+	2.28647	0.514192	0	0	0	0	0	0	0	UniRef90_Q04TS4	UniRef90_Q04TS4	Uncharacterized protein n=74 Tax=Leptospira TaxID=171 RepID=Q04TS4_LEPBJ	6	6	6	50.6	50.6	50.6	10.682	0	18.589	2330400000	86	25.8309
+	+	2.7333	-1.46999	+	+	2.28204	-1.06212			0.409812	-0.300627	+	+	1.49541	-0.846548	+	+	1.94023	-1.13715	+	+	1.98199	-0.910155	+	+	1.80004	-0.873829	0	0	0	0	0	0	0	UniRef90_Q04TS6;UniRef90_A0A1V2EHA2	UniRef90_Q04TS6;UniRef90_A0A1V2EHA2	Unusual protein kinase n=29 Tax=Leptospira TaxID=171 RepID=Q04TS6_LEPBJ;Protein kinase n=41 Tax=Leptospiraceae TaxID=170 RepID=A0A1V2EHA2_9LEPT	8	8	8	22.8	22.8	22.8	48.495	0	27.06	540240000	25	25.1992
		0.792298	-0.19206			0.341249	-0.111685			0.0274791	0.00950623			0.340737	-0.113154			0.530946	-0.245757			0.344804	0.0941129			0.519567	-0.139447	0	0	0	0	0	0	0	UniRef90_Q04TT0	UniRef90_Q04TT0	N-acetyl neuraminic (Sialic) acid synthetase n=18 Tax=Leptospira TaxID=171 RepID=Q04TT0_LEPBJ	7	7	7	30.1	30.1	30.1	36.659	0	15.953	789260000	32	24.801
+	+	2.09834	-3.06962			0	-4.07267			0.460549	-0.96567			0	NaN			0	NaN	+	+	1.92047	-2.82095			0	-4.14	0	0	0	0	0	0	0	UniRef90_Q04TT5	UniRef90_Q04TT5	Adenylate cyclase related protein n=46 Tax=Leptospira TaxID=171 RepID=Q04TT5_LEPBJ	3	3	3	9	9	9	54.594	0	7.8499	150690000	20	23.2236
		1.86979	-0.220816			1.30866	0.198527			0.0682347	0.0136633			0.257315	-0.0677819			0.393152	0.08462			1.10609	-0.158237			0.206832	0.0351596	0	0	0	0	0	0	0	UniRef90_Q04TU1	UniRef90_Q04TU1	Endoflagellar biosynthesis/type III secretory pathway protein n=86 Tax=Leptospira TaxID=171 RepID=Q04TU1_LEPBJ	13	13	13	37.1	37.1	37.1	35.785	0	60.346	1433600000	208	25.3672
+	+	2.32582	-2.02441	+	+	2.9202	-1.87641			0.0677681	-0.0614495	+	+	1.96471	-1.93868	+	+	2.19659	-1.43469	+	+	2.04427	-1.90974	+	+	2.60246	-1.64952	0	0	0	0	0	0	0	UniRef90_Q04TW6	UniRef90_Q04TW6	Bacterioferritin n=86 Tax=Leptospira TaxID=171 RepID=Q04TW6_LEPBJ	18	18	18	85.2	85.2	85.2	18.006	0	223.26	14341000000	435	28.7409
+	+	1.50355	-1.83183	+	+	1.68938	-2.12387	+	+	2.04012	-1.8854			0	-1.44973	+	+	1.81848	-2.31232	+	+	1.92264	-1.33575	+	+	1.7012	-2.17542	0	0	0	0	0	0	0	UniRef90_Q04TW7	UniRef90_Q04TW7	N6-adenine-specific DNA methylase n=12 Tax=Leptospira TaxID=171 RepID=Q04TW7_LEPBJ	5	5	5	12.3	12.3	12.3	46.306	0	11.738	122960000	18	23.0346
+	+	6.62236	-1.86471	+	+	6.65556	-1.9252		+	1.95122	-0.228265	+	+	5.42385	-2.06149	+	+	6.03539	-1.94429	+	+	4.72316	-1.70733	+	+	5.17051	-1.47573	0	0	0	0	0	0	0	UniRef90_Q04TW8	UniRef90_Q04TW8	N-acetyltransferase domain-containing protein n=40 Tax=Leptospira TaxID=171 RepID=Q04TW8_LEPBJ	14	14	14	38.3	38.3	38.3	42.55	0	39.847	883790000	75	25.8136
		0.618455	-0.2163	+	+	3.23077	0.502959			0.613997	0.0886369			0.369375	0.114977	+	+	2.58892	0.584661		+	1.49067	0.312007	+	+	3.97725	0.603994	0	0	0	0	0	0	0	UniRef90_Q04TX5	UniRef90_Q04TX5	PMT_2 domain-containing protein n=25 Tax=Leptospira TaxID=171 RepID=Q04TX5_LEPBJ	8	8	8	17.5	17.5	17.5	58.37	0	38.225	1695300000	103	25.1781
		0.213661	0.193272	+	+	1.19977	0.922117		+	1.1332	0.735524			0	0.726412		+	0.757241	1.10861			0	0.95645	+	+	2.03567	1.16144	0	0	0	0	0	0	0	UniRef90_Q04TX7	UniRef90_Q04TX7	Uncharacterized protein n=16 Tax=Leptospira TaxID=171 RepID=Q04TX7_LEPBJ	5	5	5	8.2	8.2	8.2	73.429	0	12.754	65482000	67	20.7668
+	+	5.44794	3.21409	+	+	7.18489	3.30193	+	+	2.07931	0.460356	+	+	4.9254	1.4348	+	+	5.02369	2.33369	+	+	5.59896	1.79414	+	+	6.8627	3.12507	0	0	0	0	0	0	0	UniRef90_Q04TY2	UniRef90_Q04TY2	Response regulator n=36 Tax=Leptospira TaxID=171 RepID=Q04TY2_LEPBJ	9	9	9	23.3	23.3	23.3	45.111	0	102.3	1024100000	80	22.3596
+	+	3.44682	-0.967754	+	+	4.38353	-1.1941			0.112611	0.0851021	+	+	4.64068	-1.53064	+	+	2.92475	-0.909821	+	+	4.16118	-1.75325	+	+	3.45446	-0.965987	0	0	0	0	0	0	0	UniRef90_Q04TZ2	UniRef90_Q04TZ2	PilZ domain-containing protein n=40 Tax=Leptospira TaxID=171 RepID=Q04TZ2_LEPBJ	4	4	4	14.6	14.6	14.6	41.394	0	7.4883	511150000	18	24.7323
+	+	3.68331	-0.618287	+	+	4.51206	-1.07977	+	+	2.66602	-0.348996	+	+	4.23165	-1.42047	+	+	5.46256	-1.82768	+	+	5.83489	-0.950916	+	+	5.45834	-1.03313	0	0	0	0	0	0	0	UniRef90_Q04TZ7	UniRef90_Q04TZ7	Response regulator, GGDEF family n=95 Tax=Leptospira TaxID=171 RepID=Q04TZ7_LEPBJ	18	18	18	54	54	54	39.866	0	176.78	2122100000	172	26.7225
		0.878759	-0.656064	+	+	1.6378	0.498432	+	+	3.10607	0.829981			0.59176	0.707525			0.0338046	-0.0157005		+	1.18554	-0.286396			0.841744	0.287164	0	0	0	0	0	0	0	UniRef90_Q04TZ9	UniRef90_Q04TZ9	Pyridoxal phosphate homeostasis protein n=44 Tax=Leptospira TaxID=171 RepID=Q04TZ9_LEPBJ	6	6	6	34.7	34.7	34.7	25.109	0	23.251	685590000	43	24.1201
		0.0224892	0.0114136			0.280966	0.0653791		+	2.02069	0.302825	+	+	2.88883	-0.587578			0.148099	-0.0471759	+	+	4.2919	-0.520875			0.891248	-0.104686	0	0	0	0	0	0	0	UniRef90_Q04U00	UniRef90_Q04U00	Uncharacterized protein n=11 Tax=Leptospira TaxID=171 RepID=Q04U00_LEPBJ	8	8	8	28.8	28.8	28.8	28.158	0	47.191	1425500000	205	25.1925
		0.150973	-0.222761			0.216421	-0.195034			0.145363	-0.202372			0	-0.457536			0.401528	-0.264216			0.0745422	-0.0682936			0.0575973	-0.0319982	0	0	0	0	0	0	0	UniRef90_Q04U03	UniRef90_Q04U03	3-deoxy-D-manno-octulosonic acid transferase n=9 Tax=Leptospira TaxID=171 RepID=Q04U03_LEPBJ	2	2	2	4.3	4.3	4.3	47.863	0.0018416	3.3861	218600000	9	NaN
		1.25563	0.214882	+	+	3.52323	0.619201	+	+	6.25517	2.76042			1.22348	0.222726			0.339972	0.117886		+	1.33195	0.31022	+	+	3.02737	0.432837	0	0	0	0	0	0	0	UniRef90_Q04U11	UniRef90_Q04U11	Uncharacterized protein n=10 Tax=Leptospira TaxID=171 RepID=Q04U11_LEPBJ	6	6	6	30	30	30	28.097	0	76.351	475770000	20	22.5818
		0.379075	-0.0802479			0.392756	0.117936	+	+	2.54071	0.320842		+	2.06637	-0.286089	+	+	2.7625	0.42288			0.372363	-0.0667286			0.620435	0.0982409	0	0	0	0	0	0	0	UniRef90_Q04U19	UniRef90_Q04U19	Flavin reductase related protein n=31 Tax=Leptospira TaxID=171 RepID=Q04U19_LEPBJ	6	6	6	54.1	54.1	54.1	17.479	0	163.45	3950100000	213	26.769
		0.61005	0.0688643	+	+	2.84426	0.402589		+	2.99673	0.236381	+	+	3.28428	0.652775	+	+	3.35016	0.702283	+	+	3.41002	0.342021	+	+	3.78442	0.410219	0	0	0	0	0	0	0	UniRef90_Q04U20	UniRef90_Q04U20	UDP-glucose 6-dehydrogenase n=104 Tax=Leptospira TaxID=171 RepID=Q04U20_LEPBJ	16	16	16	31.7	31.7	31.7	47.992	0	75.3	3123800000	341	26.0172
	+	1.40653	0.49913	+	+	2.9641	-1.24117	+	+	3.06396	-1.08396	+	+	3.40625	-2.58156	+	+	3.40518	-1.60173	+	+	2.1263	-0.762284	+	+	3.85062	-1.52183	0	0	0	0	0	0	0	UniRef90_Q04U21	UniRef90_Q04U21	ATP-binding protein of an ABC transporter complex n=25 Tax=Leptospira TaxID=171 RepID=Q04U21_LEPBJ	15	15	15	43.7	43.7	43.7	47.315	0	109.22	1908800000	89	26.616
	+	2.13625	0.368647		+	1.49944	0.42153		+	1.64417	-0.313781		+	1.10467	0.551044	+	+	2.2199	0.316621	+	+	3.417	0.876186	+	+	2.25233	0.468452	0	0	0	0	0	0	0	UniRef90_Q04U28	UniRef90_Q04U28	30S ribosomal protein S15 n=79 Tax=Leptospira TaxID=171 RepID=RS15_LEPBJ	10	10	10	60.2	60.2	60.2	10.221	0	126.69	5748500000	263	27.036
		0.998792	-0.31904			0.695635	-0.247358			0.254599	-0.104389			0	-1.01064		+	1.28288	-0.508272	+	+	1.64997	-0.526685			0.718869	-0.242436	0	0	0	0	0	0	0	UniRef90_Q04U35	UniRef90_Q04U35	Bifunctional NAD(P)H-hydrate repair enzyme n=10 Tax=Leptospira TaxID=171 RepID=Q04U35_LEPBJ	8	8	8	16.7	16.7	16.7	59.511	0	28.303	600930000	42	24.6525
		0.523022	0.190618	+	+	3.1157	0.759095		+	0.867787	-0.480965			0.609212	-0.290032		+	1.40947	0.410889			0.0100173	0.00463359	+	+	2.72628	0.950853	0	0	0	0	0	0	0	UniRef90_Q04U36	UniRef90_Q04U36	Uncharacterized protein n=9 Tax=Leptospira TaxID=171 RepID=Q04U36_LEPBJ	6	6	6	27.2	27.2	27.2	23.028	0	11.744	346030000	35	23.2033
		0.861681	-0.0786376		+	1.65583	0.318259			0	0.0386615	+	+	2.49991	-0.308719			0	0.168489			0.844953	0.187781			0	0.258604	0	0	0	0	0	0	0	UniRef90_Q04U38	UniRef90_Q04U38	ATP phosphoribosyltransferase n=93 Tax=Leptospiraceae TaxID=170 RepID=HIS1_LEPBJ	3	3	3	20	20	20	22.479	0	38.732	472010000	35	23.9718
		0.731101	-0.179114	+	+	1.99533	0.322365		+	1.9305	0.261366			0.845281	-0.202179		+	1.60245	0.260471			0.661276	0.116335		+	1.3565	0.222434	0	0	0	0	0	0	0	UniRef90_Q04U39	UniRef90_Q04U39	Uncharacterized protein n=23 Tax=Leptospira TaxID=171 RepID=Q04U39_LEPBJ	18	18	18	66.8	66.8	66.8	28.238	0	237.51	7473500000	661	27.3218
		1.40354	0.26371	+	+	4.03182	0.849559	+	+	2.74965	0.462853	+	+	4.9862	1.40598	+	+	4.27871	1.10724	+	+	5.0715	1.2024	+	+	4.08143	0.814955	0	0	0	0	0	0	0	UniRef90_Q04U40	UniRef90_Q04U40	30S ribosomal protein S1 n=114 Tax=Leptospira TaxID=171 RepID=Q04U40_LEPBJ	39	39	39	72.9	72.9	72.9	63.611	0	323.31	19496000000	929	28.2601
		0.473221	0.189289		+	1.30421	-0.363924			0.7022	0.208853			0.986304	-0.362954	+	+	1.49098	-0.56779			0.468429	-0.13551			0.640093	-0.24585	0	0	0	0	0	0	0	UniRef90_Q04U42	UniRef90_Q04U42	3-phosphoshikimate 1-carboxyvinyltransferase n=46 Tax=Leptospira TaxID=171 RepID=AROA_LEPBJ	5	5	5	11.4	11.4	11.4	48.175	0	8.4264	186500000	43	NaN
+	+	6.22496	0.65524			0.0150064	-0.00244331		+	2.60512	-0.209361	+	+	6.37124	-1.02207			1.47466	-0.160354	+	+	3.40646	-0.357252			2.05053	-0.149726	0	0	0	0	0	0	0	UniRef90_Q04U49	UniRef90_Q04U49	Chemotaxis protein histidine kinase n=24 Tax=Leptospira TaxID=171 RepID=Q04U49_LEPBJ	58	58	58	57.7	57.7	57.7	120.22	0	323.31	29111000000	1498	29.7181
+	+	3.5178	0.672236			0.44886	0.0716619			1.05281	-0.123394	+	+	3.34415	-1.07975			0.690608	-0.165498	+	+	2.05048	-0.334493			0.936792	-0.128832	0	0	0	0	0	0	0	UniRef90_Q04U50	UniRef90_Q04U50	Chemotaxis signal transduction protein n=33 Tax=Leptospira TaxID=171 RepID=Q04U50_LEPBJ	10	10	10	63	63	63	18.65	0	87.969	5867100000	265	27.3523
	+	1.75798	-0.360952			0.71908	-0.168457			1.38222	-0.17159		+	1.53345	-0.311912			1.09653	0.149776	+	+	2.3851	-0.404443		+	1.53811	-0.187226	0	0	0	0	0	0	0	UniRef90_Q04U53	UniRef90_Q04U53	Uncharacterized protein n=5 Tax=Leptospira borgpetersenii TaxID=174 RepID=Q04U53_LEPBJ	15	15	15	55.9	55.9	55.9	24.524	0	186.05	13048000000	574	28.8308
		1.28058	0.219581	+	+	2.97607	0.637093			0.487312	0.106317	+	+	3.29809	1.32573	+	+	2.42982	0.763693	+	+	4.34194	0.947192	+	+	3.34152	0.638702	0	0	0	0	0	0	0	UniRef90_Q04U54	UniRef90_Q04U54	50S ribosomal protein L20 n=78 Tax=Leptospira TaxID=171 RepID=RL20_LEPBJ	11	11	11	53	53	53	13.539	0	72.171	6139200000	193	26.8855
		0.132425	-0.0363498	+	+	2.46033	0.474672		+	1.61853	0.299463			1.85591	0.203626	+	+	2.95455	0.638989			0.981379	0.174848	+	+	4.33147	0.588064	0	0	0	0	0	0	0	UniRef90_Q04U59	UniRef90_Q04U59	1-deoxy-D-xylulose-5-phosphate synthase n=105 Tax=Leptospira TaxID=171 RepID=DXS_LEPBJ	21	21	21	40.3	40.3	40.3	70.59	0	206.19	3269600000	210	26.0383
		0.813423	0.249074		+	1.22461	-0.258021			1.12824	-0.252041	+	+	2.28587	-0.666612	+	+	2.45498	-0.621205			0.562212	-0.171931			0.973771	-0.184673	0	0	0	0	0	0	0	UniRef90_Q04U62	UniRef90_Q04U62	Tryptophan synthase alpha chain n=22 Tax=Leptospira TaxID=171 RepID=TRPA_LEPBJ	6	6	6	26.9	26.9	26.9	28.924	0	64.216	1351600000	92	25.5892
		0.446052	0.092906			1.51525	-0.129326			0	0.16853			0	NaN			0	NaN			0.642362	-0.083759			0.537885	-0.122151	0	0	0	0	0	0	0	UniRef90_Q04U68	UniRef90_Q04U68	Isoprenyl transferase n=34 Tax=Leptospira TaxID=171 RepID=Q04U68_LEPBJ	3	3	3	10.8	10.8	10.8	28.034	0	4.9244	135550000	9	NaN
+	+	2.6738	0.641408	+	+	3.03694	0.500519			1.15591	0.177284	+	+	2.56432	0.514736	+	+	2.80424	0.616981	+	+	3.20505	0.533862	+	+	2.84505	0.463533	0	0	0	0	0	0	0	UniRef90_Q04U69	UniRef90_Q04U69	Ribosome-recycling factor n=93 Tax=Leptospiraceae TaxID=170 RepID=RRF_LEPBJ	15	15	15	67.4	67.4	67.4	20.641	0	232.91	6081900000	464	26.723
		0.532742	0.0931215		+	1.31778	0.249575			0.25568	-0.050539	+	+	4.63196	0.994847	+	+	2.94897	0.480721	+	+	4.07004	0.754574		+	1.68136	0.297565	0	0	0	0	0	0	0	UniRef90_Q04U72	UniRef90_Q04U72	30S ribosomal protein S2 n=110 Tax=Leptospiraceae TaxID=170 RepID=RS2_LEPBJ	21	21	21	71.8	71.8	71.8	33.071	0	302.54	18359000000	782	28.5162
		1.10757	0.324772	+	+	1.84387	-0.615516			0.379847	-0.155884	+	+	2.26916	-0.775001	+	+	1.3418	-1.1779		+	1.26191	-0.254396	+	+	2.39862	-0.538955	0	0	0	0	0	0	0	UniRef90_Q04U78	UniRef90_Q04U78	Diadenylate cyclase n=58 Tax=Leptospira TaxID=171 RepID=Q04U78_LEPBJ	5	5	5	18.3	18.3	18.3	30.739	0	13.041	610480000	119	24.6164
		0	-1.8002			0	-1.51748		+	1.06128	-0.832833			0	NaN			0	-1.58144			0	-1.92118			0	NaN	0	0	0	0	0	0	0	UniRef90_Q04U91	UniRef90_Q04U91	Uncharacterized protein n=33 Tax=Leptospiraceae TaxID=170 RepID=Q04U91_LEPBJ	3	3	3	12.9	12.9	12.9	44.595	0	8.0131	124240000	5	NaN
		0.999193	0.184115			0.312912	0.0660187		+	1.24015	0.356221			0	-0.613034			0.561114	0.233768	+	+	1.78384	-0.45033			0.713946	-0.256789	0	0	0	0	0	0	0	UniRef90_Q04U96	UniRef90_Q04U96	Pirin-related protein n=9 Tax=Leptospira borgpetersenii TaxID=174 RepID=Q04U96_LEPBJ	7	7	7	34.4	34.4	34.4	32.067	0	20.513	578920000	15	24.2676
		0.286994	-0.101746		+	1.1384	-0.34238		+	1.47867	-0.480608		+	1.04172	0.564736	+	+	2.38066	-0.809916			0.397404	-0.156383			0.594437	-0.241767	0	0	0	0	0	0	0	UniRef90_Q04UA4	UniRef90_Q04UA4	Permease n=31 Tax=Leptospira TaxID=171 RepID=Q04UA4_LEPBJ	6	6	6	9.7	9.7	9.7	68.163	0	12.649	266580000	42	23.2567
		1.31746	0.295298	+	+	4.36025	1.07462	+	+	3.23681	0.594878	+	+	3.86171	0.620694	+	+	3.79949	1.18108	+	+	2.30993	0.426668	+	+	4.80868	0.907758	0	0	0	0	0	0	0	UniRef90_Q04UA7	UniRef90_Q04UA7	Methylglyoxal synthase n=34 Tax=Leptospira TaxID=171 RepID=MGSA_LEPBJ	9	9	9	63.3	63.3	63.3	16.31	0	94.011	1564600000	137	24.5993
		1.09879	0.347896			0.601009	0.186904			0.343236	-0.129171		+	1.17502	0.400686			0.064426	-0.0287908	+	+	1.42223	0.568088			0.601059	0.233178	0	0	0	0	0	0	0	UniRef90_Q04UB5	UniRef90_Q04UB5	Uncharacterized protein n=23 Tax=Leptospira TaxID=171 RepID=Q04UB5_LEPBJ	2	2	2	21.3	21.3	21.3	18.369	0	11.252	411560000	11	23.6144
		0.854322	0.16993		+	1.66187	0.317759			0.394179	-0.0906682	+	+	2.76476	0.534453	+	+	2.67723	0.62098	+	+	2.17581	0.383024		+	1.66361	0.299121	0	0	0	0	0	0	0	UniRef90_Q04UB9	UniRef90_Q04UB9	Adenylosuccinate lyase n=107 Tax=Leptospiraceae TaxID=170 RepID=Q04UB9_LEPBJ	22	22	22	56.4	56.4	56.4	49.095	0	116.85	4682900000	410	26.8838
+	+	2.46498	-0.727722	+	+	3.92136	-0.681314			0.234172	0.0348611	+	+	4.83856	-1.21613	+	+	3.00211	-0.615702	+	+	3.727	-0.986463	+	+	3.20482	-0.442247	0	0	0	0	0	0	0	UniRef90_Q04UC1	UniRef90_Q04UC1	Substrate binding protein of an ABC transporter complex n=38 Tax=Leptospira TaxID=171 RepID=Q04UC1_LEPBJ	24	24	24	41.3	41.3	41.3	70.133	0	323.31	9218700000	581	28.4497
+	+	3.6063	-0.753744	+	+	4.1105	-1.3525	+	+	2.15375	-0.720059	+	+	4.10732	-1.61313	+	+	5.29771	-1.52513	+	+	4.00627	-0.854536	+	+	4.76905	-1.44469	0	0	0	0	0	0	0	UniRef90_Q04UC2	UniRef90_Q04UC2	GTP pyrophosphokinase n=124 Tax=Leptospira TaxID=171 RepID=Q04UC2_LEPBJ	15	15	15	22	22	22	76.741	0	49.426	705880000	156	25.1914
		0.0876676	-0.0317984			0.111873	-0.045476	+	+	2.53006	0.475494			0.158029	-0.0641594		+	1.26986	-0.373138	+	+	2.57126	-0.474473			0.452164	-0.108596	0	0	0	0	0	0	0	UniRef90_Q04UC6	UniRef90_Q04UC6	Queuine tRNA-ribosyltransferase n=78 Tax=Leptospira TaxID=171 RepID=TGT_LEPBJ	9	9	9	26.2	26.2	26.2	42.478	0	12.501	530620000	29	23.8547
		0.33692	-0.144139	+	+	4.52249	-0.881124			0.592438	0.0972095			0.907937	-0.256248	+	+	3.04675	-0.508149	+	+	3.00396	-0.484802	+	+	4.12784	-0.751063	0	0	0	0	0	0	0	UniRef90_Q04UD0	UniRef90_Q04UD0	Uncharacterized protein n=23 Tax=Leptospira TaxID=171 RepID=Q04UD0_LEPBJ	14	14	14	70.4	70.4	70.4	27.993	0	323.31	7598600000	253	27.9687
		0.216572	0.130783	+	+	3.20298	0.811304	+	+	2.66024	0.411959			0.706838	-0.116565	+	+	3.55132	0.958504			0.146285	-0.0284567	+	+	2.6302	0.620851	0	0	0	0	0	0	0	UniRef90_Q04UD8	UniRef90_Q04UD8	Peroxiredoxin n=9 Tax=Leptospira TaxID=171 RepID=Q04UD8_LEPBJ	8	8	8	49.7	49.7	49.7	17.858	0	83.277	3233500000	152	26.1412
		1.15675	-0.332393	+	+	2.21032	-0.30709	+	+	6.63425	0.791132	+	+	3.50614	-1.04025			1.37651	-0.216388	+	+	5.21265	-0.785609	+	+	2.98626	-0.413929	0	0	0	0	0	0	0	UniRef90_Q04UE1	UniRef90_Q04UE1	cAMP-dependent protein kinase n=130 Tax=Leptospira TaxID=171 RepID=Q04UE1_LEPBJ	26	26	26	38	38	38	95.569	0	225.67	3245200000	237	26.5853
		1.22345	0.230142		+	1.22525	-0.272683	+	+	2.51316	-0.656913	+	+	2.08385	-0.405847	+	+	2.4881	-0.719469			0.608218	-0.165263		+	1.04328	-0.265008	0	0	0	0	0	0	0	UniRef90_Q04UE3	UniRef90_Q04UE3	Uncharacterized protein n=26 Tax=Leptospira TaxID=171 RepID=Q04UE3_LEPBJ	8	8	8	32.5	32.5	32.5	26.201	0	21.719	816370000	206	24.8107
+	+	2.10204	-0.533431	+	+	2.01891	-0.325059		+	1.90227	-0.323383	+	+	2.79196	-0.731825			0.00255211	0.00096941	+	+	2.94648	-0.504172			0.754786	-0.146384	0	0	0	0	0	0	0	UniRef90_Q04UF0	UniRef90_Q04UF0	Cytochrome c domain-containing protein n=100 Tax=Leptospira TaxID=171 RepID=Q04UF0_LEPBJ	10	10	3	71.6	71.6	21.6	17.792	0	148.72	14892000000	336	29.0315
+	+	3.33234	-0.475381		+	1.93549	-0.214052			2.02672	-0.169765	+	+	3.55335	-0.603343			1.27919	-0.197822	+	+	3.57578	-0.440207			1.39735	-0.131712	0	0	0	0	0	0	0	UniRef90_Q04UF1	UniRef90_Q04UF1	Uncharacterized protein n=50 Tax=Leptospira TaxID=171 RepID=Q04UF1_LEPBJ	8	8	8	52.5	52.5	52.5	20.489	0	31.199	15729000000	225	29.0111
		0	NaN			0	NaN			0	NaN			0	NaN			0	NaN			0	NaN			0	NaN	0	0	0	0	0	0	0	UniRef90_Q04UG6	UniRef90_Q04UG6	UDP-N-acetylmuramoylalanine--D-glutamate ligase n=14 Tax=Leptospira TaxID=171 RepID=MURD_LEPBJ	4	4	4	10.4	10.4	10.4	51.695	0.0006169	3.4389	196730000	4	NaN
+	+	4.11425	1.42885	+	+	2.75375	1.05146			0.782005	0.165432	+	+	2.14997	0.718591	+	+	2.34063	0.64789	+	+	3.69887	1.5751	+	+	1.92692	1.05942	0	0	0	0	0	0	0	UniRef90_Q04UH2	UniRef90_Q04UH2	Uncharacterized protein n=9 Tax=Leptospira TaxID=171 RepID=Q04UH2_LEPBJ	6	6	6	18.1	18.1	18.1	49.428	0	34.854	372670000	26	NaN
		0	NaN			0	NaN			0	NaN			0	NaN			0	NaN			0	NaN			0	NaN	0	0	0	0	0	0	0	UniRef90_Q04UH4	UniRef90_Q04UH4	Hypothetical lipoprotein n=12 Tax=Leptospira TaxID=171 RepID=Q04UH4_LEPBJ	12	12	12	42.5	42.5	42.5	31.322	0	55.37	556110000	41	NaN
+	+	2.34535	-0.468271	+	+	1.72853	-0.37384	+	+	3.69717	-1.04061			0.690374	-0.424383		+	1.44741	-0.382208			0.534322	0.219066	+	+	2.39993	-0.408931	0	0	0	0	0	0	0	UniRef90_Q04UH5	UniRef90_Q04UH5	Hypothetical lipoprotein n=13 Tax=Leptospira TaxID=171 RepID=Q04UH5_LEPBJ	3	3	3	11.6	11.6	11.6	26.054	0	5.503	191660000	27	22.8787
+	+	2.20137	-0.574436	+	+	2.165	-0.6994			0.0818813	-0.0373821			0.763358	-0.23842	+	+	2.82813	-1.04123			0.019841	0.00735569	+	+	1.57954	-0.650437	0	0	0	0	0	0	0	UniRef90_Q04UI2	UniRef90_Q04UI2	Uncharacterized protein n=47 Tax=Leptospira TaxID=171 RepID=Q04UI2_LEPBJ	10	10	10	31	31	31	37.825	0	81.215	1129400000	96	25.3353
	+	1.4736	0.316823		+	1.53063	-0.312956	+	+	2.01705	-0.535237			0	-0.348459			0.799593	-0.23278			0.0644282	-0.0247815		+	1.46834	-0.199595	0	0	0	0	0	0	0	UniRef90_Q04UI8	UniRef90_Q04UI8	Uncharacterized protein n=94 Tax=Leptospira TaxID=171 RepID=Q04UI8_LEPBJ	2	2	2	9.2	9.2	9.2	34.685	0	54.609	191350000	39	22.8671
		0.0807328	-0.0290184	+	+	2.83055	0.560778		+	1.52411	0.394921	+	+	2.37593	0.599486	+	+	3.21376	0.749384	+	+	3.34429	0.679922	+	+	2.08796	0.46309	0	0	0	0	0	0	0	UniRef90_Q04UJ8	UniRef90_Q04UJ8	Uncharacterized protein n=92 Tax=Leptospira TaxID=171 RepID=Q04UJ8_LEPBJ	9	9	9	38.8	38.8	38.8	30.198	0	44.466	1344700000	118	24.6541
		0.406133	-0.0815439			1.2058	0.187713		+	1.82544	0.230032		+	1.17265	-0.671303			0.940223	0.233834			0.151925	0.0280514			0.89669	0.134395	0	0	0	0	0	0	0	UniRef90_Q04UK1	UniRef90_Q04UK1	Citrate synthase n=113 Tax=Leptospiraceae TaxID=170 RepID=Q04UK1_LEPBJ	20	20	20	58.5	58.5	58.5	48.2	0	176.75	19008000000	491	28.8202
		0	1.43334			0	NaN	+	+	2.48096	3.75172			0	NaN			0	NaN			0	NaN			0	NaN	0	0	0	0	0	0	0	UniRef90_Q04UK6;UniRef90_A0A0S2IVD0	UniRef90_Q04UK6;UniRef90_A0A0S2IVD0	Microbial collagenase n=2 Tax=Leptospira borgpetersenii TaxID=174 RepID=Q04UK6_LEPBJ;Peptidase family M9 N-terminal domain protein n=46 Tax=Leptospiraceae TaxID=170 RepID=A0A0S2IVD0_LEPBO	14	14	14	24.8	24.8	24.8	96.086	0	78.439	587260000	29	NaN
		1.13586	-0.313739	+	+	2.52288	0.574426	+	+	3.06007	0.682966		+	1.20279	-0.713079	+	+	1.81554	0.483246			0.00300356	-0.000946045	+	+	2.08489	0.543991	0	0	0	0	0	0	0	UniRef90_Q04UK8	UniRef90_Q04UK8	Uncharacterized protein n=14 Tax=Leptospira TaxID=171 RepID=Q04UK8_LEPBJ	17	17	17	37	37	37	49.36	0	57.923	1587600000	144	25.2776
		0.148289	-0.114443		+	1.20808	0.311025			1.59379	0.156245			0.0537148	-0.0210953			0.751598	0.21387			0.17325	-0.0520051			0.371177	0.157096	0	0	0	0	0	0	0	UniRef90_Q04UL9	UniRef90_Q04UL9	Transcriptional regulator n=10 Tax=Leptospira TaxID=171 RepID=Q04UL9_LEPBJ	5	5	5	13.6	13.6	13.6	44.806	0	9.2538	441860000	60	23.4961
		0.27964	-0.0389924			0.67429	-0.0706139	+	+	4.04999	-0.264022	+	+	2.79105	0.340528			1.68725	0.177689	+	+	5.20753	0.396133			0.942555	0.041564	0	0	0	0	0	0	0	UniRef90_Q04UM0	UniRef90_Q04UM0	Transcription termination factor Rho n=96 Tax=Leptospira TaxID=171 RepID=Q04UM0_LEPBJ	30	30	30	67.4	67.4	67.4	53.518	0	323.31	17887000000	901	28.8319
		0	1.1589			0	0.466989			0	0.0876379			0	0.481977			0	0.992195			0	0.676861			0	0.42419	0	0	0	0	0	0	0	UniRef90_Q04UM1	UniRef90_Q04UM1	50S ribosomal protein L31 n=40 Tax=Leptospira TaxID=171 RepID=RL31_LEPBJ	3	3	3	26.9	26.9	26.9	7.5207	0	4.908	499540000	85	NaN
		0	NaN			0	NaN			0	NaN			0	NaN			0	NaN			0	NaN			0	NaN	0	0	0	0	0	0	0	UniRef90_Q04UM2	UniRef90_Q04UM2	NifU_N domain-containing protein n=109 Tax=Leptospira TaxID=171 RepID=Q04UM2_LEPBJ	3	3	3	11.8	11.8	11.8	29.136	0	8.1547	168550000	16	NaN
+	+	2.57871	0.788302	+	+	2.87732	0.840927	+	+	2.19222	-0.593034		+	1.25592	-0.35178		+	1.59779	-0.404041	+	+	2.73756	-0.741453	+	+	4.08173	-1.28569	0	0	0	0	0	0	0	UniRef90_Q04UM5	UniRef90_Q04UM5	LipL45-related protein n=10 Tax=Leptospiraceae TaxID=170 RepID=Q04UM5_LEPBJ	12	12	12	44.6	44.6	44.6	35.043	0	248.19	1468200000	340	25.7184
		1.1836	0.22186	+	+	3.58959	-0.654644	+	+	6.08033	-1.52838	+	+	6.42801	-2.48237	+	+	6.22464	-1.74887	+	+	5.49378	-1.47272	+	+	7.90192	-3.35535	0	0	0	0	0	0	0	UniRef90_Q04UM6	UniRef90_Q04UM6	Adenylate cyclase related protein n=39 Tax=Leptospira TaxID=171 RepID=Q04UM6_LEPBJ	30	29	29	59.3	57.9	57.9	67.213	0	290.02	6708100000	340	28.4199
		0.535185	-0.255929	+	+	3.13354	1.16866	+	+	2.34794	0.790916			0.783861	-0.436162	+	+	3.08071	1.24239			0.279175	-0.134443	+	+	2.83143	0.986883	0	0	0	0	0	0	0	UniRef90_Q04UN4	UniRef90_Q04UN4	Mechanosensitive ion channel n=15 Tax=Leptospira TaxID=171 RepID=Q04UN4_LEPBJ	8	8	8	32.2	32.2	32.2	38.687	0	72.906	1869500000	99	24.58
		1.65408	-0.21981			0.757859	0.0887771			0.848193	0.0819221		+	1.59222	0.241927		+	1.93865	0.25138	+	+	2.52824	0.308296			0.753631	0.0769835	0	0	0	0	0	0	0	UniRef90_Q04UP0	UniRef90_Q04UP0	Transcription elongation factor GreA n=112 Tax=Leptospira TaxID=171 RepID=Q04UP0_LEPBJ	75	75	75	77.6	77.6	77.6	106.91	0	323.31	53677000000	1948	30.4394
	+	1.59209	-0.436206		+	1.78156	-0.346834	+	+	2.24273	-0.432234	+	+	2.28971	-0.844554	+	+	1.84738	-0.428375	+	+	2.1496	-0.535773	+	+	1.98222	-0.399261	0	0	0	0	0	0	0	UniRef90_Q04UP1	UniRef90_Q04UP1	Endoflagellar filament sheath protein n=41 Tax=Leptospira TaxID=171 RepID=Q04UP1_LEPBJ	20	20	20	79.4	79.4	79.4	34.94	0	323.31	44296000000	921	30.6225
+	+	1.95444	-0.608817	+	+	1.90502	-0.368081	+	+	2.65077	-0.472542			0.0920398	0.050498	+	+	2.21715	-0.584939			0.084622	0.0208988	+	+	1.83533	-0.417882	0	0	0	0	0	0	0	UniRef90_Q04UP5	UniRef90_Q04UP5	Phosphoribosylformylglycinamidine synthase subunit PurQ n=48 Tax=Leptospira TaxID=171 RepID=Q04UP5_LEPBJ	7	7	7	40.2	40.2	40.2	24.21	0	82.66	740160000	61	24.6801
		0.465907	0.0663562		+	1.00244	0.318457		+	1.42184	0.39502			0.367145	0.0507932	+	+	4.42515	0.270414			1.2575	-0.156589			1.3212	0.115411	0	0	0	0	0	0	0	UniRef90_Q04UP9	UniRef90_Q04UP9	Permease component of an ABC transporter complex n=21 Tax=Leptospira TaxID=171 RepID=Q04UP9_LEPBJ	3	3	3	12.2	12.2	12.2	26.458	0	6.1431	169950000	50	22.0596
+	+	4.19512	1.11848			0.499068	0.256075			0.0534919	-0.0133176			0.250949	0.474741			0.119164	0.220626	+	+	3.7077	1.2637	+	+	2.69066	0.700128	0	0	0	0	0	0	0	UniRef90_Q04UQ6	UniRef90_Q04UQ6	Uncharacterized protein n=18 Tax=Leptospira TaxID=171 RepID=Q04UQ6_LEPBJ	2	2	2	13.8	13.8	13.8	14.306	0	7.4224	2074000000	43	25.2398
+	+	2.58087	1.94482	+	+	4.15632	2.74926	+	+	3.80823	2.2473	+	+	4.0855	2.59876	+	+	4.00301	2.34108	+	+	1.65701	1.05065	+	+	3.69833	2.26216	0	0	0	0	0	0	0	UniRef90_Q04UQ7	UniRef90_Q04UQ7	Uncharacterized protein n=16 Tax=Leptospira TaxID=171 RepID=Q04UQ7_LEPBJ	5	5	5	43.5	43.5	43.5	18.263	0	91.329	819330000	65	22.3952
+	+	4.10295	1.60421		+	1.58143	0.316541	+	+	4.39185	-1.10065	+	+	6.29978	1.71301	+	+	3.26358	0.591032	+	+	5.02265	1.14213	+	+	3.96259	0.80415	0	0	0	0	0	0	0	UniRef90_Q04UQ8	UniRef90_Q04UQ8	Uncharacterized protein n=18 Tax=Leptospira TaxID=171 RepID=Q04UQ8_LEPBJ	9	9	9	64.3	64.3	64.3	20.24	0	303.13	15306000000	353	27.9529
		0.0341846	0.00815248	+	+	4.53311	-0.908518			0.729276	0.149067	+	+	3.04967	-1.89772	+	+	3.93417	-1.56554	+	+	5.49391	-1.28803	+	+	3.46567	-0.72644	0	0	0	0	0	0	0	UniRef90_Q04US1	UniRef90_Q04US1	Uncharacterized protein n=31 Tax=Leptospira TaxID=171 RepID=Q04US1_LEPBJ	6	6	6	65.9	65.9	65.9	9.8723	0	90.678	2243200000	125	26.7138
		1.05974	-0.391088		+	1.18083	-0.39452			0.909622	-0.25059			0	-0.394916		+	0.897214	-0.582695	+	+	2.62528	-0.611711		+	1.08329	-0.455061	0	0	0	0	0	0	0	UniRef90_Q04US2	UniRef90_Q04US2	Arylesterase n=22 Tax=Leptospira TaxID=171 RepID=Q04US2_LEPBJ	7	7	7	21.8	21.8	21.8	40.459	0	17.913	468700000	28	23.9255
		0.618771	0.304155		+	1.57451	0.405843	+	+	2.56561	0.798443			0	NaN			0.183872	0.100822			0.465891	0.0792427			0.727505	0.223592	0	0	0	0	0	0	0	UniRef90_Q04US4	UniRef90_Q04US4	PMT_2 domain-containing protein n=28 Tax=Leptospira TaxID=171 RepID=Q04US4_LEPBJ	5	5	5	9.3	9.3	9.3	57.49	0	7.257	215070000	45	22.2748
	+	1.40237	-0.347175	+	+	5.61525	-1.10965	+	+	4.90549	-0.924731	+	+	2.83522	-0.908162	+	+	3.01515	-0.880383	+	+	5.09141	-0.977005	+	+	4.90761	-0.906075	0	0	0	0	0	0	0	UniRef90_Q04US7;UniRef90_M6C6X5;UniRef90_Q04NV7	UniRef90_Q04US7;UniRef90_M6C6X5	Uncharacterized protein n=12 Tax=Leptospira TaxID=171 RepID=Q04US7_LEPBJ;Uncharacterized protein n=2 Tax=Leptospira borgpetersenii TaxID=174 RepID=M6C6X5_LEPBO	13	13	13	50.4	50.4	50.4	26.099	0	323.31	8999600000	261	28.8255
+	+	3.31473	1.88652	+	+	4.82437	2.08047			0.182701	-0.0790706		+	1.36433	0.641591	+	+	4.12986	1.65723	+	+	2.85583	1.31481	+	+	4.46085	1.87133	0	0	0	0	0	0	0	UniRef90_Q04US8	UniRef90_Q04US8	Uncharacterized protein n=31 Tax=Leptospira TaxID=171 RepID=Q04US8_LEPBJ	8	8	8	72.3	72.3	72.3	10.746	0	38.36	9695200000	191	27.0097
		0.47903	-0.198147	+	+	2.23046	-0.822541	+	+	2.01674	-0.658804			0.1567	-0.126085			0.041991	0.0313606		+	1.11561	-0.426275	+	+	2.50599	-0.7748	0	0	0	0	0	0	0	UniRef90_Q04UT4	UniRef90_Q04UT4	DNA repair exonuclease n=13 Tax=Leptospira TaxID=171 RepID=Q04UT4_LEPBJ	10	10	10	41.8	41.8	41.8	40.696	0	50.302	879530000	51	25.2167
		0.904817	-0.419486	+	+	4.9031	-1.42952	+	+	4.93297	-1.18195	+	+	3.43134	-1.44052	+	+	2.99103	-0.522217	+	+	4.0952	-0.7928	+	+	4.67227	-1.41998	0	0	0	0	0	0	0	UniRef90_Q04UT5	UniRef90_Q04UT5	DNA replication and repair protein RecF n=33 Tax=Leptospira TaxID=171 RepID=Q04UT5_LEPBJ	28	28	28	38.3	38.3	38.3	88.92	0	118.19	1268200000	133	26.1212
+	+	2.55149	0.640965	+	+	2.77619	0.51786		+	1.53803	0.301725			1.10824	0.304731	+	+	4.0621	0.991155	+	+	1.80355	0.665463	+	+	3.2225	0.540134	0	0	0	0	0	0	0	UniRef90_Q04UT9	UniRef90_Q04UT9	SPOR domain-containing protein n=21 Tax=Leptospira TaxID=171 RepID=Q04UT9_LEPBJ	5	5	5	23.5	23.5	23.5	25.895	0	142	537590000	65	23.2545
+	+	3.9752	1.1196	+	+	4.79547	1.53949	+	+	3.79515	0.745732	+	+	4.51483	1.01499	+	+	4.81484	1.15172	+	+	4.12606	1.30269	+	+	5.02054	1.41125	0	0	0	0	0	0	0	UniRef90_Q04UU3	UniRef90_Q04UU3	Mannose-6-phosphate isomerase n=14 Tax=Leptospira TaxID=171 RepID=Q04UU3_LEPBJ	6	6	6	18.8	18.8	18.8	37.059	0	54.567	505290000	51	NaN
		0	NaN			0	0.191629			0	1.02522			0	0.528744			0	0.0355358			0	0.222176			0	0.264055	0	0	0	0	0	0	0	UniRef90_Q04UU8	UniRef90_Q04UU8	Riboflavin biosynthesis protein n=39 Tax=Leptospira TaxID=171 RepID=Q04UU8_LEPBJ	5	5	5	14.7	14.7	14.7	35.677	0.00064061	4.2267	133000000	11	NaN
+	+	1.81207	-0.540276			0.392901	0.158479	+	+	1.78621	0.501458			0.348971	0.183497			0.0740036	0.0349579			0.00259256	-0.00102806			0.765977	0.208169	0	0	0	0	0	0	0	UniRef90_Q04UV1;UniRef90_K8YDN1	UniRef90_Q04UV1;UniRef90_K8YDN1	Uncharacterized protein n=15 Tax=Leptospira TaxID=171 RepID=Q04UV1_LEPBJ;Uncharacterized protein n=42 Tax=Leptospira TaxID=171 RepID=K8YDN1_9LEPT	8	8	8	35.5	35.5	35.5	35.403	0	124.34	1029200000	111	24.9915
		0.00938648	0.0149479			0.0159091	0.0164151			0.076617	-0.0751309			0	-0.143668			0.24479	-0.243227			0.322933	-0.314365			0.453549	0.417193	0	0	0	0	0	0	0	UniRef90_Q04UV2	UniRef90_Q04UV2	Flagellar hook-associated protein 2 n=58 Tax=Leptospira TaxID=171 RepID=Q04UV2_LEPBJ	6	6	6	9.7	9.7	9.7	69.882	0	15.229	69810000	37	22.1604
+	+	2.30968	0.651197		+	1.10237	0.617116			0	0.879131	+	+	1.5176	1.02746		+	0.747471	1.49883	+	+	1.19113	1.29054	+	+	1.86517	1.23743	0	0	0	0	0	0	0	UniRef90_Q04UV7	UniRef90_Q04UV7	Phosphoribosyl-AMP cyclohydrolase n=23 Tax=Leptospira TaxID=171 RepID=Q04UV7_LEPBJ	4	4	4	24.6	24.6	24.6	21.695	0	7.8962	344790000	13	22.6999
		1.12073	0.392921	+	+	6.51799	1.22348	+	+	5.52789	0.684843	+	+	4.37584	0.731309	+	+	4.17607	1.32375	+	+	3.9444	0.416344	+	+	5.05847	1.14956	0	0	0	0	0	0	0	UniRef90_Q04UV8	UniRef90_Q04UV8	Endolytic murein transglycosylase n=104 Tax=Leptospira TaxID=171 RepID=Q04UV8_LEPBJ	18	18	18	45.9	45.9	45.9	38.582	0	110.55	4965800000	312	26.1891
		0.673211	0.2355		+	0.968984	0.347977			0.200097	0.086319			0.0606443	0.0435109	+	+	1.56726	0.741717		+	0.900972	-0.446197	+	+	1.46794	0.507374	0	0	0	0	0	0	0	UniRef90_Q04UW4	UniRef90_Q04UW4	Uncharacterized protein n=20 Tax=Leptospira TaxID=171 RepID=Q04UW4_LEPBJ	6	6	6	17.8	17.8	17.8	45.57	0	136.3	657190000	62	24.4131
	+	1.24937	0.575902	+	+	2.67693	-0.906337			0	-0.70174			0.622214	-0.190608		+	1.0447	-0.466131			0.159916	0.0371418	+	+	3.06757	-0.731411	0	0	0	0	0	0	0	UniRef90_Q04UX1	UniRef90_Q04UX1	Penicillin binding protein/Beta-lactamase class C protein n=11 Tax=Leptospira TaxID=171 RepID=Q04UX1_LEPBJ	8	8	8	22.1	22.1	22.1	46.182	0	128.34	295380000	41	23.3115
		0	1.36436			0	1.13712			0	NaN			0	NaN			0	0.390357			0	1.06655			0	1.19228	0	0	0	0	0	0	0	UniRef90_Q04UX6	UniRef90_Q04UX6	HTH cro/C1-type domain-containing protein n=9 Tax=Leptospira TaxID=171 RepID=Q04UX6_LEPBJ	3	3	3	23.3	23.3	23.3	15.314	0.0006402	4.2159	926190000	14	NaN
+	+	5.61242	2.67265		+	1.31354	0.344067			0.0512529	0.0203977	+	+	4.90942	-2.40243	+	+	5.43614	-2.27359	+	+	4.26698	1.6744		+	1.53002	0.3886	0	0	0	0	0	0	0	UniRef90_Q04UY1	UniRef90_Q04UY1	LigB lipoprotein n=49 Tax=Leptospira TaxID=171 RepID=Q04UY1_LEPBJ	105	105	105	82.1	82.1	82.1	199.27	0	323.31	196140000000	3400	31.2112
		0.131645	0.0468192	+	+	2.17877	-0.694053	+	+	1.86953	-0.503058	+	+	4.41818	-2.15778	+	+	4.25442	-1.49928	+	+	4.29328	-1.31678	+	+	2.56745	-0.918746	0	0	0	0	0	0	0	UniRef90_Q04UY6	UniRef90_Q04UY6	Uncharacterized protein n=9 Tax=Leptospira TaxID=171 RepID=Q04UY6_LEPBJ	9	9	9	34	34	34	34.783	0	17.918	982840000	72	25.5366
+	+	2.02473	-0.423207	+	+	2.43117	0.525476	+	+	3.29189	0.770405			0.163473	0.0459719	+	+	2.74743	0.75541			0.209116	-0.0570798	+	+	2.29686	0.465164	0	0	0	0	0	0	0	UniRef90_Q04UY8	UniRef90_Q04UY8	Glucose-6-phosphate isomerase n=48 Tax=Leptospira TaxID=171 RepID=G6PI_LEPBJ	13	13	13	33.7	33.7	33.7	49.887	0	33.892	939060000	119	24.0871
		0	-0.10379			0	-0.303192			0	-0.476674			0	-0.230556			0	-0.733189			0	0.0720501			0	-0.0326481	0	0	0	0	0	0	0	UniRef90_Q04UY9	UniRef90_Q04UY9	Galactokinase n=13 Tax=Leptospira TaxID=171 RepID=Q04UY9_LEPBJ	4	4	4	7.9	7.9	7.9	42.947	0.0018382	3.3489	660980000	29	NaN
		0.0388413	0.0272512			0.107692	0.0410056		+	1.6039	-0.347671			0.171871	0.104857			0.666295	-0.238187			0.0316677	-0.0114579			0.381457	-0.111669	0	0	0	0	0	0	0	UniRef90_Q04UZ4	UniRef90_Q04UZ4	NAD/FAD-binding protein n=42 Tax=Leptospira TaxID=171 RepID=Q04UZ4_LEPBJ	7	7	7	15.6	15.6	15.6	47.967	0	9.6759	376550000	47	23.2968
		0	NaN			0	NaN		+	1.51924	-0.308438			0	NaN			0	NaN			0	NaN			0	NaN	0	0	0	0	0	0	0	UniRef90_Q04UZ6;UniRef90_M6BS41	UniRef90_Q04UZ6;UniRef90_M6BS41	AraC_E_bind domain-containing protein n=18 Tax=Leptospira TaxID=171 RepID=Q04UZ6_LEPBJ;GyrI-like small molecule binding domain protein n=1 Tax=Leptospira borgpetersenii serovar Hardjo-bovis str. Sponselee TaxID=1303729 RepID=M6BS41_LEPBO	4	4	4	24.5	24.5	24.5	17.706	0	12.716	120770000	16	23.8511
+	+	6.44028	-1.96502	+	+	6.05286	-2.01998		+	1.65728	-0.235085	+	+	6.99457	-2.0138	+	+	4.75357	-1.33444	+	+	7.72369	-2.8376	+	+	6.31036	-1.6748	0	0	0	0	0	0	0	UniRef90_Q04V01	UniRef90_Q04V01	Bifunctional permease/carbonic anhydrase n=45 Tax=Leptospira TaxID=171 RepID=Q04V01_LEPBJ	30	30	30	47.9	47.9	47.9	83.153	0	323.31	10850000000	447	29.5862
+	+	5.13443	-2.05833	+	+	4.0284	-1.7002	+	+	3.36101	0.59117	+	+	5.33751	-2.63861	+	+	2.51315	-1.85703	+	+	7.14945	-2.49429	+	+	5.36266	-1.74154	0	0	0	0	0	0	0	UniRef90_Q04V03	UniRef90_Q04V03	Uncharacterized protein n=18 Tax=Leptospira TaxID=171 RepID=Q04V03_LEPBJ	14	14	14	40.6	40.6	40.6	44.411	0	214.29	3647400000	93	27.6907
+	+	3.29404	-3.26324	+	+	2.47235	-4.46524	+	+	2.20096	1.96784			0	NaN			0	NaN	+	+	2.92037	-2.75311	+	+	3.22918	-4.63387	0	0	0	0	0	0	0	UniRef90_Q04V07;UniRef90_M6BJ35;UniRef90_Q04T47	UniRef90_Q04V07	Ricin B-type lectin domain-containing protein n=12 Tax=Leptospira TaxID=171 RepID=Q04V07_LEPBJ	7	7	7	13.2	13.2	13.2	72.135	0	24.649	343920000	29	24.4481
		0	0.559188		+	0.913615	0.809305			0.12225	0.149044			0	0.569249		+	1.09477	0.621671	+	+	2.49181	1.41664	+	+	1.55439	1.02421	0	0	0	0	0	0	0	UniRef90_Q04V11	UniRef90_Q04V11	Cytochrome c peroxidase n=27 Tax=Leptospira TaxID=171 RepID=Q04V11_LEPBJ	4	4	4	10.8	10.8	10.8	36.102	0	9.9121	67206000	35	NaN
		0.787563	0.388556	+	+	3.75309	1.55168	+	+	1.90309	0.528941	+	+	2.01865	0.54136	+	+	3.40671	1.44665	+	+	2.3324	0.756034	+	+	4.36931	1.90151	0	0	0	0	0	0	0	UniRef90_Q04V17	UniRef90_Q04V17	TonB dependent receptor n=38 Tax=Leptospira TaxID=171 RepID=Q04V17_LEPBJ	9	9	9	13.6	13.6	13.6	86.076	0	22.454	300950000	35	NaN
+	+	1.88413	0.820399			0.712001	0.181799			0.693241	-0.270315			0.704243	0.299146	+	+	1.70582	0.452356	+	+	1.46798	0.462295	+	+	1.55392	0.426879	0	0	0	0	0	0	0	UniRef90_Q04V22	UniRef90_Q04V22	Cytochrome c-type biogenesis protein n=9 Tax=Leptospira TaxID=171 RepID=Q04V22_LEPBJ	4	4	4	17.2	17.2	17.2	22.525	0	10.128	170830000	46	21.8424
		0.366489	0.0728855			1.14922	0.124218	+	+	3.02832	-0.335519			1.06154	-0.318196	+	+	3.35585	0.353533			2.13436	-0.150272			0.0375974	0.00782013	0	0	0	0	0	0	0	UniRef90_Q04V23	UniRef90_Q04V23	zinc_ribbon_2 domain-containing protein n=22 Tax=Leptospira TaxID=171 RepID=Q04V23_LEPBJ	8	8	8	50.8	50.8	50.8	15.139	0	64.305	1099400000	62	24.8866
		1.57007	0.156703	+	+	4.36146	0.87552	+	+	5.12211	0.731371	+	+	5.36584	0.994679	+	+	4.93562	0.983268	+	+	5.52845	0.811701	+	+	4.4574	0.62862	0	0	0	0	0	0	0	UniRef90_Q04V37	UniRef90_Q04V37	Aspartokinase n=103 Tax=Leptospira TaxID=171 RepID=Q04V37_LEPBJ	17	17	17	62.7	62.7	62.7	43.302	0	323.31	5292400000	306	26.3788
		0.584182	0.22703		+	0.91335	-0.345181			0.226983	-0.106206			0.441229	0.222557			0.770477	-0.482411			0.497375	0.204408			0.738423	-0.32732	0	0	0	0	0	0	0	UniRef90_Q04V41	UniRef90_Q04V41	PpiC domain-containing protein n=8 Tax=Leptospira TaxID=171 RepID=Q04V41_LEPBJ	4	4	4	12.5	12.5	12.5	41.905	0	32.687	254370000	28	22.9418
+	+	2.40633	-0.816164	+	+	3.0188	-0.428349			0.0445037	0.0104442	+	+	3.77473	-0.902747	+	+	2.427	-0.35342	+	+	2.98252	-0.727808	+	+	4.34305	-0.593172	0	0	0	0	0	0	0	UniRef90_Q04V42	UniRef90_Q04V42	Oxidoreductase n=53 Tax=Leptospira TaxID=171 RepID=Q04V42_LEPBJ	14	14	14	27.5	27.5	27.5	59.426	0	26.567	968550000	77	25.1338
		0.00986567	-0.00713444			0.464224	-0.11884	+	+	3.99504	-0.517469	+	+	3.65789	0.64456			0.984432	-0.274509	+	+	5.59632	0.862368			0.153628	0.0489583	0	0	0	0	0	0	0	UniRef90_Q04V45	UniRef90_Q04V45	Phosphoribosylamine--glycine ligase n=17 Tax=Leptospira TaxID=171 RepID=Q04V45_LEPBJ	4	4	4	13.1	13.1	13.1	46.374	0	32.23	489640000	17	23.7012
+	+	1.83593	-0.713494	+	+	1.67931	0.579394	+	+	3.73078	1.41631			0.100025	-0.0552292	+	+	1.94559	0.724938	+	+	1.57804	-0.540649	+	+	2.09058	0.678411	0	0	0	0	0	0	0	UniRef90_Q04V49	UniRef90_Q04V49	Hydroxyethylthiazole kinase n=17 Tax=Leptospira TaxID=171 RepID=THIM_LEPBJ	9	9	9	45.8	45.8	45.8	27.494	0	231.16	1858000000	88	25.5317
		0.603231	0.469939	+	+	2.04242	-1.59147	+	+	3.78875	-1.80623			0.477892	-0.287534	+	+	3.30193	-1.69136	+	+	1.50497	-0.759235	+	+	4.86917	-1.89641	0	0	0	0	0	0	0	UniRef90_Q04V51	UniRef90_Q04V51	Glycerol kinase n=111 Tax=Leptospiraceae TaxID=170 RepID=Q04V51_LEPBJ	9	9	9	21.2	21.2	21.2	57.009	0	45.791	641530000	34	25.1007
+	+	1.60384	-0.602572			0.220134	-0.154735	+	+	4.23591	-1.34349	+	+	1.91554	-0.913031	+	+	1.53372	-0.691871	+	+	1.8838	-0.651894	+	+	1.8557	-0.814537	0	0	0	0	0	0	0	UniRef90_Q04V53	UniRef90_Q04V53	Uncharacterized protein n=19 Tax=Leptospira TaxID=171 RepID=Q04V53_LEPBJ	11	11	11	60.5	60.5	60.5	19.363	0	295.13	8513000000	163	28.4163
+	+	3.71545	1.93703	+	+	4.95891	2.2676			0.191666	-0.101674			0.526373	-0.249684	+	+	4.20828	1.7125			0.732556	0.304486	+	+	4.81973	2.24339	0	0	0	0	0	0	0	UniRef90_Q04V56	UniRef90_Q04V56	RNA polymerase sigma subunit n=26 Tax=Leptospira TaxID=171 RepID=Q04V56_LEPBJ	11	11	11	58.3	58.3	58.3	21.305	0	141.18	1312600000	153	23.5134
+	+	6.49714	1.71612	+	+	7.3162	1.91203			0.0455735	0.00664663			0.0510961	0.00904179	+	+	5.111	1.29755	+	+	3.17723	0.485864	+	+	7.95979	1.92483	0	0	0	0	0	0	0	UniRef90_Q04V57	UniRef90_Q04V57	Uncharacterized protein n=8 Tax=Leptospira TaxID=171 RepID=Q04V57_LEPBJ	21	21	21	63.9	63.9	63.9	40.355	0	323.31	6509500000	342	26.1013
+	+	1.572	-0.965369			0	NaN		+	1.05677	-0.78821			0	-1.43488	+	+	1.4269	-1.09462	+	+	1.44671	-1.26657	+	+	1.61148	-1.01457	0	0	0	0	0	0	0	UniRef90_Q04V61	UniRef90_Q04V61	NADH-quinone oxidoreductase subunit N n=48 Tax=Leptospira TaxID=171 RepID=Q04V61_LEPBJ	2	2	2	5.3	5.3	5.3	53.62	0	30.979	137250000	77	23.046
+	+	3.5623	-1.09452	+	+	4.81905	-1.27843			1.02493	-0.184824	+	+	2.15121	-1.30386	+	+	3.77966	-1.1474	+	+	3.56088	-1.06123	+	+	4.15387	-0.93625	0	0	0	0	0	0	0	UniRef90_Q04V66	UniRef90_Q04V66	NADH-quinone oxidoreductase subunit H n=101 Tax=Leptospira TaxID=171 RepID=NUOH_LEPBJ	5	5	5	14.7	14.7	14.7	39.039	0	26.912	1310900000	75	26.113
+	+	5.36812	-1.1489	+	+	5.35208	-1.40204	+	+	2.9703	-0.510057	+	+	3.27381	-0.968592	+	+	4.83231	-0.983447	+	+	3.50883	-0.84207	+	+	4.42454	-1.0574	0	0	0	0	0	0	0	UniRef90_Q04V67	UniRef90_Q04V67	NADH-quinone oxidoreductase subunit F n=123 Tax=Leptospira TaxID=171 RepID=Q04V67_LEPBJ	14	14	14	37.8	37.8	37.8	48.582	0	45.364	1412400000	144	25.8857
+	+	5.17611	-1.82975	+	+	4.42715	-2.14974	+	+	2.13822	-0.868989	+	+	3.32903	-1.52917	+	+	2.83747	-1.78769	+	+	4.2931	-1.36967	+	+	4.65689	-1.83061	0	0	0	0	0	0	0	UniRef90_Q04V70	UniRef90_Q04V70	NADH-quinone oxidoreductase subunit C n=7 Tax=Leptospira TaxID=171 RepID=Q04V70_LEPBJ	7	7	7	56.5	56.5	56.5	20.401	0	27.692	917880000	52	25.8974
	+	2.10668	-0.266099		+	1.88452	0.207166		+	1.77	0.283469		+	2.97319	0.259031			0.698792	0.279332			0.162528	-0.0337853	+	+	3.41624	0.311991	0	0	0	0	0	0	0	UniRef90_Q04V73	UniRef90_Q04V73	Uncharacterized protein n=18 Tax=Leptospira TaxID=171 RepID=Q04V73_LEPBJ	6	6	6	28.4	28.4	28.4	25.321	0	68.081	1088900000	102	24.7083
+	+	2.05469	-0.411803			0.675234	0.13033		+	1.43751	0.213862			0.414027	0.0722995	+	+	2.44991	0.482027			1.28043	0.183941		+	2.08439	0.269135	0	0	0	0	0	0	0	UniRef90_Q04V75	UniRef90_Q04V75	Transcriptional regulator (MarR family) n=33 Tax=Leptospira TaxID=171 RepID=Q04V75_LEPBJ	13	13	13	70.4	70.4	70.4	17.556	0	35.639	4197300000	274	26.7788
		0.00536574	-0.00173092	+	+	3.37694	0.797594			0.166745	0.0460582	+	+	3.36475	0.638317	+	+	2.92286	0.760034	+	+	2.42934	0.431334	+	+	3.94523	0.887815	0	0	0	0	0	0	0	UniRef90_Q04V91	UniRef90_Q04V91	UDP-N-acetylmuramoyl-L-alanyl-D-glutamate--2,6-diaminopimelate ligase n=9 Tax=Leptospira TaxID=171 RepID=MURE_LEPBJ	19	19	19	50.6	50.6	50.6	54.8	0	135.47	1999900000	162	25.2645
		0.193398	0.0974884		+	1.33304	0.439171			0.325804	0.114928	+	+	1.69512	-0.910521		+	1.48344	0.437243			0.817743	-0.242053	+	+	1.78199	0.49935	0	0	0	0	0	0	0	UniRef90_Q04V94	UniRef90_Q04V94	UDP-N-acetylglucosamine--N-acetylmuramyl-(pentapeptide) pyrophosphoryl-undecaprenol N-acetylglucosamine transferase n=94 Tax=Leptospiraceae TaxID=170 RepID=MURG_LEPBJ	12	12	12	37.2	37.2	37.2	40.206	0	171.1	2680100000	154	26.3356
		1.96817	0.222732			0.00174842	-0.000423431			0.30089	0.0447979	+	+	3.6701	0.557193			1.19756	0.209162	+	+	3.65126	0.609169			1.06763	0.11865	0	0	0	0	0	0	0	UniRef90_Q04VA6	UniRef90_Q04VA6	Pyridoxal-phosphate-dependent aminotransferase n=46 Tax=Leptospira TaxID=171 RepID=Q04VA6_LEPBJ	13	13	13	47.1	47.1	47.1	41.596	0	214.01	3883700000	247	26.474
		0.953697	-0.319194	+	+	2.89406	-1.03656	+	+	1.72306	-0.564439	+	+	2.03058	-1.09497	+	+	1.87266	-0.937255	+	+	2.26539	-0.929225	+	+	2.9999	-1.10376	0	0	0	0	0	0	0	UniRef90_Q04VA9	UniRef90_Q04VA9	Uncharacterized protein n=28 Tax=Leptospira TaxID=171 RepID=Q04VA9_LEPBJ	3	3	3	17.1	17.1	17.1	15.521	0	6.1818	402330000	51	24.4901
		0	NaN			0	NaN	+	+	3.04996	-0.861506			0	NaN			0	NaN			0	NaN			0	NaN	0	0	0	0	0	0	0	UniRef90_Q04VB1;UniRef90_M6KCW7	UniRef90_Q04VB1;UniRef90_M6KCW7	Protease n=48 Tax=Leptospira TaxID=171 RepID=Q04VB1_LEPBJ;SPFH domain/Band 7 family protein n=3 Tax=Leptospira TaxID=171 RepID=M6KCW7_LEPIR	12	12	12	37.7	37.7	37.7	34.544	0	22.453	359430000	46	25.9275
		0.086075	0.0417242	+	+	5.98383	2.15241	+	+	6.20988	2.37405	+	+	3.74718	1.10145	+	+	6.10243	2.4688	+	+	3.85731	0.983398	+	+	5.72635	2.0034	0	0	0	0	0	0	0	UniRef90_Q04VC9	UniRef90_Q04VC9	Protein GrpE n=44 Tax=Leptospira TaxID=171 RepID=GRPE_LEPBJ	12	12	12	75.1	75.1	75.1	24.439	0	86.789	11268000000	330	26.4205
		0.797963	-0.558167		+	0.799495	-0.470402			0.406438	-0.223254			0.160809	-0.128616			0.626693	-0.342134			0.283157	-0.161536			0.765006	-0.324906	0	0	0	0	0	0	0	UniRef90_Q04VD2	UniRef90_Q04VD2	Uncharacterized protein n=15 Tax=Leptospira TaxID=171 RepID=Q04VD2_LEPBJ	6	6	6	10.4	10.4	10.4	83.429	0	16.104	101280000	33	21.3445
+	+	1.68814	-0.552964	+	+	1.99028	-0.644307	+	+	2.10956	-0.493015	+	+	3.12635	-1.07876		+	1.11838	-0.480057	+	+	2.97024	-0.86051			0.705291	-0.27377	0	0	0	0	0	0	0	UniRef90_Q04VE1	UniRef90_Q04VE1	Potassium uptake system, NAD-binding component n=38 Tax=Leptospira TaxID=171 RepID=Q04VE1_LEPBJ	10	10	10	49.8	49.8	49.8	27.114	0	111.43	1639200000	71	25.8906
		0.245894	-0.0464048	+	+	2.35286	0.348909			0.210869	0.0413322	+	+	3.68681	0.633141	+	+	2.88826	0.78065		+	1.66994	0.26455	+	+	2.11322	0.356267	0	0	0	0	0	0	0	UniRef90_Q04VE6	UniRef90_Q04VE6	GDP-mannose 4,6-dehydratase n=94 Tax=Leptospira TaxID=171 RepID=Q04VE6_LEPBJ	15	15	15	60.6	60.6	60.6	38.323	0	254.09	9550100000	376	27.6712
+	+	1.92262	0.52834	+	+	2.64226	0.404793			0.915028	-0.138011			1.1702	0.239274	+	+	2.83406	0.563726		+	1.75582	0.286327	+	+	2.52231	0.3908	0	0	0	0	0	0	0	UniRef90_Q04VE7	UniRef90_Q04VE7	Acyl-[acyl-carrier-protein]--UDP-N-acetylglucosamine O-acyltransferase n=90 Tax=Leptospira TaxID=171 RepID=Q04VE7_LEPBJ	12	12	12	52.9	52.9	52.9	28.287	0	130.74	4137100000	246	26.4013
+	+	1.90725	0.586165	+	+	2.59141	0.646571			1.04237	0.247194	+	+	1.88351	0.519915	+	+	2.29921	0.562216	+	+	3.01199	0.773662	+	+	2.23591	0.566092	0	0	0	0	0	0	0	UniRef90_Q04VE8	UniRef90_Q04VE8	UDP-glucose 4-epimerase n=111 Tax=Leptospiraceae TaxID=170 RepID=Q04VE8_LEPBJ	14	14	14	42.7	42.7	42.7	35.946	0	44.907	2061600000	205	25.4179
	+	1.66155	-0.438815	+	+	2.29379	-0.720463	+	+	2.62632	-0.998149	+	+	2.97787	-1.33061	+	+	2.14161	-0.898968	+	+	1.64028	-0.534765	+	+	1.91948	-0.819547	0	0	0	0	0	0	0	UniRef90_Q04VG0	UniRef90_Q04VG0	Uncharacterized protein n=51 Tax=Leptospira TaxID=171 RepID=Q04VG0_LEPBJ	7	7	7	10.3	10.3	10.3	100.11	0	37.005	339250000	34	24.0136
	+	1.29894	-0.493683	+	+	2.04336	-0.791073			0.652185	-0.198878	+	+	1.92141	-0.87781		+	1.1596	-0.502258	+	+	2.85685	-0.998053			0.765975	-0.264326	0	0	0	0	0	0	0	UniRef90_Q04VG1	UniRef90_Q04VG1	Hemolysin C related protein (CBS domain) n=99 Tax=Leptospira TaxID=171 RepID=Q04VG1_LEPBJ	7	7	6	22.3	22.3	20	50.329	0	47.246	523890000	32	24.3771
		0.353626	-0.218849		+	1.44616	-0.238281	+	+	2.49353	-0.466352			0.98959	-0.225878			0.401003	-0.133423			0.651183	-0.209159			0.923351	-0.176451	0	0	0	0	0	0	0	UniRef90_Q04VH7	UniRef90_Q04VH7	cAMP-binding protein, regulatory protein n=81 Tax=Leptospira TaxID=171 RepID=Q04VH7_LEPBJ	11	11	11	42.1	42.1	42.1	25.373	0	30.229	1416600000	121	25.4732
		0	NaN			0	NaN			0.672177	-0.302967			0	NaN			0	NaN			0	NaN			0	NaN	0	0	0	0	0	0	0	UniRef90_Q04VJ1;UniRef90_M3FGV7	UniRef90_Q04VJ1	Anti-sigma factor antagonist n=38 Tax=Leptospiraceae TaxID=170 RepID=Q04VJ1_LEPBJ	5	5	5	43.3	43.3	43.3	14.599	0	14.096	223130000	15	25.1999
+	+	2.21339	-1.58987	+	+	3.04274	-1.10114			0.617083	-0.163757	+	+	4.25882	-1.5143	+	+	2.68841	-1.10013	+	+	4.50003	-1.42771	+	+	2.99039	-0.851144	0	0	0	0	0	0	0	UniRef90_Q04VJ3	UniRef90_Q04VJ3	Hydrolase with alpha/beta fold domain n=24 Tax=Leptospira TaxID=171 RepID=Q04VJ3_LEPBJ	11	11	11	45.1	45.1	45.1	34.618	0	63.522	1020900000	88	25.7369
		0	NaN			0	NaN			0	NaN			0	NaN			0	NaN			0	NaN			0	NaN	0	0	0	0	0	0	0	UniRef90_Q04VJ8;UniRef90_V6I3I2	UniRef90_Q04VJ8;UniRef90_V6I3I2	Uncharacterized protein n=2 Tax=Leptospira borgpetersenii TaxID=174 RepID=Q04VJ8_LEPBJ;PF09365 family protein n=40 Tax=Leptospira TaxID=171 RepID=V6I3I2_9LEPT	5	5	5	36.8	36.8	36.8	17.551	0	8.8791	648890000	22	NaN
		0.8512	-0.183687		+	1.79702	0.342591	+	+	2.54313	0.402809		+	1.72336	0.273794	+	+	2.08369	0.520725			0.425121	0.11517			0.986351	0.164036	0	0	0	0	0	0	0	UniRef90_Q04VK0	UniRef90_Q04VK0	3-deoxy-D-arabino-heptulosonate 7-phosphate (DAHP) synthase n=99 Tax=Leptospira TaxID=171 RepID=Q04VK0_LEPBJ	17	17	17	59.7	59.7	59.7	42.439	0	150.06	9267300000	383	27.6172
		0.774045	-0.365663	+	+	2.92945	-0.519861		+	1.78046	-0.299954	+	+	4.30838	-1.02092	+	+	3.00015	-0.694463	+	+	4.21188	-0.840258	+	+	2.73236	-0.460083	0	0	0	0	0	0	0	UniRef90_Q04VL0	UniRef90_Q04VL0	Flagellar protein FliL n=98 Tax=Leptospira TaxID=171 RepID=Q04VL0_LEPBJ	8	8	8	50.6	50.6	50.6	19.194	0	100.59	4894500000	245	27.3826
+	+	2.07065	-0.423314		+	1.38395	-0.318231	+	+	2.43611	0.82447			0.533519	-0.25687			0.560356	-0.323655	+	+	2.30706	-0.654521			0.385466	-0.236221	0	0	0	0	0	0	0	UniRef90_Q04VL5	UniRef90_Q04VL5	Catalytic LigB subunit of aromatic ring-opening dioxygenase n=12 Tax=Leptospira TaxID=171 RepID=Q04VL5_LEPBJ	6	6	6	28.4	28.4	28.4	29.303	0	16.217	320580000	56	23.2514
+	+	2.36742	-0.462693		+	1.33728	-0.438463			0.747563	-0.13226		+	1.00293	-0.445774	+	+	2.92678	-0.458032	+	+	3.8742	-0.534157	+	+	2.50662	-0.383693	0	0	0	0	0	0	0	UniRef90_Q04VL8	UniRef90_Q04VL8	Uncharacterized protein n=23 Tax=Leptospira TaxID=171 RepID=Q04VL8_LEPBJ	12	12	12	40.6	40.6	40.6	39.701	0	73.036	1124000000	105	25.3391
	+	2.23275	-0.228076			1.50529	-0.185878			2.23291	-0.155168	+	+	3.4994	-0.509525			1.68458	-0.173543		+	1.5774	-0.31086		+	1.88582	-0.180602	0	0	0	0	0	0	0	UniRef90_Q04VM0	UniRef90_Q04VM0	Acetyltransferase n=25 Tax=Leptospira TaxID=171 RepID=Q04VM0_LEPBJ	2	2	2	15.4	15.4	15.4	17.431	0	10.405	216600000	16	NaN
		0.827262	-0.375299		+	1.2675	-0.418727			0.853184	-0.316062	+	+	1.66517	-0.552977			0.212165	-0.0979366	+	+	2.41329	-0.818658		+	0.780232	-0.358439	0	0	0	0	0	0	0	UniRef90_Q04VM5	UniRef90_Q04VM5	Uncharacterized protein n=20 Tax=Leptospira TaxID=171 RepID=Q04VM5_LEPBJ	4	4	4	23.7	23.7	23.7	19.076	0	45.706	526890000	100	23.6984
		0.812976	0.223877			0.554896	0.108847	+	+	3.48773	-0.504528			0.621655	-0.098403	+	+	3.95525	0.621736	+	+	2.75673	0.371142		+	1.91902	0.278042	0	0	0	0	0	0	0	UniRef90_Q04VM8	UniRef90_Q04VM8	Cell division protein FtsZ n=99 Tax=Leptospiraceae TaxID=170 RepID=Q04VM8_LEPBJ	17	17	17	48.1	48.1	48.1	42.936	0	243.81	1359400000	141	25.192
		0.178666	-0.0587382			0.428524	-0.113996			0.885259	-0.198874	+	+	3.08835	-0.733226	+	+	2.40392	-0.514718			0.480976	-0.13779			0.1351	0.039825	0	0	0	0	0	0	0	UniRef90_Q04VM9	UniRef90_Q04VM9	Cell division protein FtsA n=108 Tax=Leptospiraceae TaxID=170 RepID=Q04VM9_LEPBJ	14	14	14	41.3	41.3	41.3	43.817	0	138.08	2845900000	182	26.7017
	+	1.60587	0.338935	+	+	3.84968	0.585277			0.342491	0.0542912	+	+	4.19327	0.657726	+	+	2.62633	0.640382	+	+	4.96743	0.729086	+	+	2.96992	0.556035	0	0	0	0	0	0	0	UniRef90_Q04VN3	UniRef90_Q04VN3	FGE-sulfatase domain-containing protein n=9 Tax=Leptospira TaxID=171 RepID=Q04VN3_LEPBJ	6	6	6	24.2	24.2	24.2	32.506	0	87.434	1386600000	182	24.7879
+	+	2.7615	1.79559	+	+	2.51475	1.51758	+	+	2.73433	1.76925			0	NaN			0.697571	0.489611	+	+	1.99474	1.37707	+	+	2.115	1.21152	0	0	0	0	0	0	0	UniRef90_Q04VN6	UniRef90_Q04VN6	Uncharacterized protein n=31 Tax=Leptospira TaxID=171 RepID=Q04VN6_LEPBJ	8	8	8	11	11	11	78.909	0	27.123	422510000	34	NaN
+	+	3.80873	-1.31189	+	+	2.9491	-0.924025		+	1.08645	-0.494214	+	+	2.98205	-1.29884	+	+	3.05363	-1.12627	+	+	3.66224	-1.49824	+	+	2.82386	-1.03291	0	0	0	0	0	0	0	UniRef90_Q04VQ8	UniRef90_Q04VQ8	Zn_dep_PLPC domain-containing protein n=89 Tax=Leptospira TaxID=171 RepID=Q04VQ8_LEPBJ	8	8	8	25.1	25.1	25.1	42.059	0	46.929	590250000	48	24.7467
+	+	4.3655	-0.412543	+	+	3.49868	0.33741	+	+	2.51816	0.322023		+	3.07279	0.251451	+	+	2.5828	0.538789			0.942718	-0.102026			1.29953	0.0888271	0	0	0	0	0	0	0	UniRef90_Q04VQ9	UniRef90_Q04VQ9	Diaminopimelate decarboxylase n=58 Tax=Leptospiraceae TaxID=170 RepID=Q04VQ9_LEPBJ	11	11	11	36	36	36	46.393	0	174.23	5329800000	283	26.981
		0	NaN			0	-1.0634			0	0.364594			0	NaN			0	NaN			0	NaN			0	NaN	0	0	0	0	0	0	0	UniRef90_Q04VR5	UniRef90_Q04VR5	Co/Zn/Cd efflux n=45 Tax=Leptospira TaxID=171 RepID=Q04VR5_LEPBJ	3	3	3	11.7	11.7	11.7	33.872	0	28.16	143480000	9	NaN
		0.0821789	0.147464	+	+	2.6161	-2.48792	+	+	2.36539	-2.1875			0.37437	-0.477274	+	+	2.47231	-2.59739			0.557811	0.603117	+	+	2.73115	-2.62483	0	0	0	0	0	0	0	UniRef90_Q04VS7	UniRef90_Q04VS7	3-beta hydroxysteroid dehydrogenase/isomerase family n=55 Tax=Leptospira TaxID=171 RepID=Q04VS7_LEPBJ	6	6	6	25.2	25.2	25.2	35.716	0	89.038	756540000	33	25.7231
		0.555127	1.07616	+	+	2.14544	1.03259			0.478447	-0.381287			0.286436	0.384835	+	+	1.3499	1.09705	+	+	2.34402	1.14944	+	+	1.3275	1.07021	0	0	0	0	0	0	0	UniRef90_Q04VT0	UniRef90_Q04VT0	Sensor histidine kinase of a two component response regulator n=11 Tax=Leptospira TaxID=171 RepID=Q04VT0_LEPBJ	3	3	3	8.3	8.3	8.3	42.51	0.00061805	3.458	1737900000	38	25.3033
	+	1.1504	-0.435836	+	+	1.74286	0.439793	+	+	2.40347	0.695533	+	+	2.25195	-0.682136	+	+	2.26084	0.764231	+	+	2.21878	-0.710355	+	+	2.12191	0.502019	0	0	0	0	0	0	0	UniRef90_Q04VT4	UniRef90_Q04VT4	Lysophospholipase n=54 Tax=Leptospiraceae TaxID=170 RepID=Q04VT4_LEPBJ	12	12	12	49	49	49	35.151	0	323.31	2958200000	205	25.8509
+	+	4.89369	2.45907	+	+	5.01313	1.91755		+	1.52678	0.451766	+	+	1.60267	-0.613772	+	+	3.10834	0.934255	+	+	3.84496	1.15735	+	+	4.77331	1.86239	0	0	0	0	0	0	0	UniRef90_Q04VT8	UniRef90_Q04VT8	Serine phosphatase RsbU, regulator of sigma subunit n=41 Tax=Leptospira TaxID=171 RepID=Q04VT8_LEPBJ	16	16	16	26.8	26.8	26.8	79.167	0	169.8	2639100000	141	24.4109
		0.0657986	0.0300851			0.29594	0.154418			0.00168218	0.00130781			0	-0.467873			0.167238	-0.157855			0.405567	0.186347			0.38848	0.246751	0	0	0	0	0	0	0	UniRef90_Q04VU7	UniRef90_Q04VU7	Uncharacterized protein n=41 Tax=Leptospira TaxID=171 RepID=Q04VU7_LEPBJ	3	3	3	17.8	17.8	17.8	21.134	0	6.7571	2433500000	61	25.7391
		1.30139	0.112937			0.0183962	0.00378942	+	+	2.32535	-0.337316		+	2.57471	-0.254539			0.65002	0.0819025			1.22701	-0.119888			0.53088	0.0978551	0	0	0	0	0	0	0	UniRef90_Q04VU8;UniRef90_M6BK35	UniRef90_Q04VU8;UniRef90_M6BK35	Uncharacterized protein n=4 Tax=Leptospira borgpetersenii TaxID=174 RepID=Q04VU8_LEPBJ;Uncharacterized protein n=5 Tax=Leptospira TaxID=171 RepID=M6BK35_LEPBO	11	11	11	45.4	45.4	45.4	30.358	0	323.31	2212600000	255	25.8995
		0	1.2905			0	2.53928			0	-1.30732			0	0.23743			0	0.348446			0	-0.0965815			0	2.16725	0	0	0	0	0	0	0	UniRef90_Q04VV7	UniRef90_Q04VV7	Alginate_exp domain-containing protein n=29 Tax=Leptospira TaxID=171 RepID=Q04VV7_LEPBJ	12	12	12	22	22	22	68.424	0	78.826	1093700000	44	NaN
	+	2.21666	-0.311258	+	+	7.02953	-2.39066	+	+	7.45529	-3.21279		+	1.76095	0.27839	+	+	6.11299	-2.39517			0.140943	0.0307679	+	+	6.41503	-2.46815	0	0	0	0	0	0	0	UniRef90_Q04VV9	UniRef90_Q04VV9	ATP-dependent RNA helicase (Superfamily II) n=54 Tax=Leptospira TaxID=171 RepID=Q04VV9_LEPBJ	24	24	24	53.2	53.2	53.2	57.686	0	323.31	4145400000	346	27.629
		0.303608	0.327072			0.56226	-0.395858		+	0.821677	-0.431759			0	0.174722		+	0.838959	-0.445964			0.371432	0.301363			0.599977	-0.343409	0	0	0	0	0	0	0	UniRef90_Q04VW0	UniRef90_Q04VW0	FGE-sulfatase domain-containing protein n=54 Tax=Leptospira TaxID=171 RepID=Q04VW0_LEPBJ	5	5	5	11.8	11.8	11.8	50.675	0	24.823	182580000	29	22.0137
+	+	3.44146	0.605308	+	+	7.34837	1.21235	+	+	3.45361	0.331564	+	+	5.83947	0.953704	+	+	6.53872	1.18288	+	+	6.8941	0.827134	+	+	7.10399	1.23742	0	0	0	0	0	0	0	UniRef90_Q04VX0	UniRef90_Q04VX0	Isocitrate dehydrogenase [NADP] n=122 Tax=Leptospira TaxID=171 RepID=Q04VX0_LEPBJ	24	24	24	66.8	66.8	66.8	44.731	0	323.31	42739000000	1101	29.3896
		0	0.068758			0	0.282968			0	-0.0734901			0	0.331743			0	-0.448282			0	NaN			0	0.0836932	0	0	0	0	0	0	0	UniRef90_Q04VX1	UniRef90_Q04VX1	Uncharacterized protein n=60 Tax=Leptospira TaxID=171 RepID=Q04VX1_LEPBJ	4	4	4	24.6	24.6	24.6	22.145	0	9.9265	294100000	29	NaN
+	+	2.72538	-0.420392	+	+	4.1043	-0.514082	+	+	4.28916	-0.515893	+	+	2.67953	-0.316443		+	1.64441	-0.263148	+	+	4.95774	-0.546532	+	+	4.51458	-0.613986	0	0	0	0	0	0	0	UniRef90_Q04VX4	UniRef90_Q04VX4	Apolipoprotein N-acyltransferase n=32 Tax=Leptospira TaxID=171 RepID=Q04VX4_LEPBJ	16	16	16	32.4	32.4	32.4	73.739	0	167.67	5079100000	348	27.4352
		0.551444	0.1506		+	1.47467	0.323369			0.850902	-0.166579	+	+	2.42748	0.515217	+	+	3.15603	0.642415	+	+	2.04148	0.374566	+	+	1.88755	0.345776	0	0	0	0	0	0	0	UniRef90_Q04VX5	UniRef90_Q04VX5	UDP-N-acetylglucosamine 1-carboxyvinyltransferase n=108 Tax=Leptospira TaxID=171 RepID=Q04VX5_LEPBJ	10	10	10	30.8	30.8	30.8	46.81	0	32.498	1098600000	146	24.4818
	+	1.69901	-0.48627	+	+	4.7235	-1.3583	+	+	3.54514	-1.29997			0	-1.69248	+	+	5.3445	-1.37235	+	+	3.709	-1.17277	+	+	5.48953	-1.40461	0	0	0	0	0	0	0	UniRef90_Q04VY4	UniRef90_Q04VY4	Uncharacterized protein n=22 Tax=Leptospira TaxID=171 RepID=Q04VY4_LEPBJ	7	7	7	27.1	27.1	27.1	36.013	0	13.468	535060000	29	25.0694
		0.359184	-0.0894952	+	+	4.38898	1.21825	+	+	2.1374	0.431744	+	+	3.00453	0.900293	+	+	4.32389	1.49197	+	+	2.11681	0.516272	+	+	4.2926	1.11748	0	0	0	0	0	0	0	UniRef90_Q04VY5	UniRef90_Q04VY5	Amidophosphoribosyltransferase n=109 Tax=Leptospiraceae TaxID=170 RepID=Q04VY5_LEPBJ	17	17	17	41.8	41.8	41.8	54.547	0	230.87	7494900000	335	26.7734
		0.3608	-0.237041			0.133683	0.0537462		+	1.20319	0.27509	+	+	2.53198	-0.563123		+	1.45836	0.384472	+	+	1.43531	-0.561099			0.0846732	0.0282831	0	0	0	0	0	0	0	UniRef90_Q04VZ2	UniRef90_Q04VZ2	Uncharacterized protein n=16 Tax=Leptospira TaxID=171 RepID=Q04VZ2_LEPBJ	7	7	7	43.2	43.2	43.2	17.111	0	105.36	1678300000	129	25.3386
		0	-0.276679			0	0.0103083			0.574017	0.41993			0	NaN			0.0187518	0.0255213		+	0.708123	-0.52876			0.393945	-0.165633	0	0	0	0	0	0	0	UniRef90_Q04VZ7	UniRef90_Q04VZ7	Serine phosphatase RsbU, regulator of sigma subunit n=108 Tax=Leptospira TaxID=171 RepID=Q04VZ7_LEPBJ	6	6	6	8	8	8	90.745	0	10.107	347840000	17	23.6058
+	+	2.7444	1.18767	+	+	1.45112	0.559697			0.273198	-0.142762			0.0431034	0.03607			0.29529	0.172261		+	1.33427	0.489362		+	1.01915	0.451689	0	0	0	0	0	0	0	UniRef90_Q04VZ9	UniRef90_Q04VZ9	SUFU domain-containing protein n=39 Tax=Leptospira TaxID=171 RepID=Q04VZ9_LEPBJ	11	11	11	33.4	33.4	33.4	43.505	0	12.969	955440000	59	24.0158
		0.758125	-0.259071	+	+	2.69165	0.764102	+	+	4.50632	1.08724			0.4056	-0.122869	+	+	3.0938	0.979746			0.00249217	-0.0012331	+	+	1.60841	0.435257	0	0	0	0	0	0	0	UniRef90_Q04W13	UniRef90_Q04W13	Inositol-1-monophosphatase n=44 Tax=Leptospira TaxID=171 RepID=Q04W13_LEPBJ	12	12	12	57.2	57.2	57.2	30.751	0	26.134	1403200000	67	24.6356
		0	0.0667057			0	0.0765591			0.0456236	-0.0473909			0	NaN	+	+	2.14056	0.346871			0	-0.168068			0	-0.191755	0	0	0	0	0	0	0	UniRef90_Q04W17	UniRef90_Q04W17	Short chain dehydrogenase n=16 Tax=Leptospira TaxID=171 RepID=Q04W17_LEPBJ	4	4	4	24	24	24	27.907	0	16.325	351640000	11	NaN
		0.851813	-0.244001			0.784859	-0.158397			0.416461	0.105383	+	+	3.91629	-1.30514			0.201686	0.0675559	+	+	4.63524	-1.42745	+	+	2.78215	-0.352881	0	0	0	0	0	0	0	UniRef90_Q04W18	UniRef90_Q04W18	Amidohydrolase n=41 Tax=Leptospira TaxID=171 RepID=Q04W18_LEPBJ	9	9	9	36.8	36.8	36.8	32.021	0	47.525	814040000	64	24.7673
	+	1.62337	-0.309518		+	1.31763	-0.288645		+	1.30582	-0.238797	+	+	2.05369	-0.603285			0.588651	-0.172245	+	+	2.04708	-0.376253			0.848651	-0.167981	0	0	0	0	0	0	0	UniRef90_Q04W21	UniRef90_Q04W21	HTH cro/C1-type domain-containing protein n=30 Tax=Leptospiraceae TaxID=170 RepID=Q04W21_LEPBJ	5	5	5	58.1	58.1	58.1	15.181	0	50.995	893350000	66	24.9962
		0	2.22844			0	NaN			0	1.05771			0	2.77143			0	3.84436			0	2.18321			0	NaN	0	0	0	0	0	0	0	UniRef90_Q04W23	UniRef90_Q04W23	Uncharacterized protein n=10 Tax=Leptospira TaxID=171 RepID=Q04W23_LEPBJ	4	4	4	38.6	38.6	38.6	12.129	0	11.131	156840000	14	NaN
		1.61029	0.250666	+	+	3.90414	0.703749	+	+	3.49071	0.471198	+	+	4.65845	1.08305	+	+	4.94002	0.956511	+	+	5.20869	0.904216	+	+	3.65882	0.610905	0	0	0	0	0	0	0	UniRef90_Q04W29	UniRef90_Q04W29	Jag-like RNA-binding protein n=61 Tax=Leptospira TaxID=171 RepID=Q04W29_LEPBJ	25	25	25	77.5	77.5	77.5	26.6	0	193.7	8091400000	535	27.2867
+	+	4.91913	-0.525146	+	+	3.13958	-0.366075	+	+	3.44768	-0.375723		+	2.75091	0.18433			0.0179717	-0.00232363			0.931678	-0.0899467	+	+	3.52158	-0.472341	0	0	0	0	0	0	0	UniRef90_Q04W30	UniRef90_Q04W30	Membrane protein insertase YidC n=47 Tax=Leptospira TaxID=171 RepID=YIDC_LEPBJ	27	27	27	50.8	50.8	50.8	70.797	0	323.31	28355000000	993	29.783
		0.247099	-0.087625	+	+	4.16676	0.538159	+	+	2.96772	0.305864			0.39558	-0.287724	+	+	5.23738	0.895346			1.56448	-0.163351		+	1.70818	0.267738	0	0	0	0	0	0	0	UniRef90_Q04W33	UniRef90_Q04W33	Uncharacterized protein n=124 Tax=Leptospiraceae TaxID=170 RepID=Q04W33_LEPBJ	24	24	24	35.1	35.1	35.1	88.242	0	112.45	2663500000	171	25.9109
+	+	3.93196	-1.34679	+	+	4.8763	-1.36007	+	+	5.13295	-0.600503	+	+	5.09517	-0.83695	+	+	3.92335	-1.32359	+	+	5.94458	-0.707596	+	+	6.30261	-1.15517	0	0	0	0	0	0	0	UniRef90_Q04W39	UniRef90_Q04W39	NADH dehydrogenase (Ubiquinone), G chain n=32 Tax=Leptospira TaxID=171 RepID=Q04W39_LEPBJ	16	16	16	35.3	35.3	35.3	54.447	0	230.78	1781300000	102	26.3936
		0.550127	0.129023		+	2.52174	0.211492	+	+	3.02099	-0.30081	+	+	4.61198	0.568027	+	+	3.18378	0.451776	+	+	3.81682	0.35186			1.303	0.143664	0	0	0	0	0	0	0	UniRef90_Q04W40	UniRef90_Q04W40	Chorismate synthase n=108 Tax=Leptospiraceae TaxID=170 RepID=AROC_LEPBJ	18	18	18	54.5	54.5	54.5	41.453	0	286.55	2766100000	383	25.9597
	+	2.23638	0.246696	+	+	4.67158	0.592681			1.39826	-0.117158	+	+	3.71035	0.397248	+	+	4.93519	0.558052	+	+	4.98326	0.644203	+	+	5.1466	0.54819	0	0	0	0	0	0	0	UniRef90_Q04W42	UniRef90_Q04W42	Uncharacterized protein n=94 Tax=Leptospiraceae TaxID=170 RepID=Q04W42_LEPBJ	26	26	25	52.6	52.6	50.9	56.188	0	116.82	6181600000	458	26.9554
+	+	4.50171	-1.56815	+	+	3.03589	-0.808186		+	2.12642	0.28241	+	+	2.19634	-1.89232	+	+	2.15327	-0.45267	+	+	3.529	-1.56049	+	+	2.39852	-0.602221	0	0	0	0	0	0	0	UniRef90_Q04W49	UniRef90_Q04W49	Probable GTP-binding protein EngB n=76 Tax=Leptospira TaxID=171 RepID=ENGB_LEPBJ	9	9	9	49.8	49.8	49.8	24.81	0	94.315	1364300000	134	25.67
+	+	2.17685	0.619731			0.120463	0.0517383			0.805448	0.217349			0.410972	-0.209893			0.251439	0.0950446			0.35649	0.1738			0.412617	-0.171524	0	0	0	0	0	0	0	UniRef90_Q04W53	UniRef90_Q04W53	Metal-dependent hydrolase of the beta-lactamase superfamily I n=38 Tax=Leptospira TaxID=171 RepID=Q04W53_LEPBJ	8	8	8	26.6	26.6	26.6	35.632	0	16.758	359580000	76	23.0986
+	+	3.79987	-0.468072	+	+	6.70896	-1.05385	+	+	6.68385	-0.71466	+	+	6.88483	-0.911125	+	+	4.76002	-1.03766	+	+	5.56909	-0.648292	+	+	7.49227	-1.04683	0	0	0	0	0	0	0	UniRef90_Q04W55	UniRef90_Q04W55	TPR-repeat-containing protein n=31 Tax=Leptospira TaxID=171 RepID=Q04W55_LEPBJ	63	63	63	60.6	60.6	60.6	135.45	0	323.31	17408000000	1255	29.6076
+	+	7.49288	2.75165	+	+	5.05039	1.54025			0.480057	0.171098			0.239702	-0.0836511	+	+	2.58548	0.586467	+	+	5.73374	1.89992	+	+	6.18535	1.6895	0	0	0	0	0	0	0	UniRef90_Q04W66	UniRef90_Q04W66	Uncharacterized protein n=17 Tax=Leptospira TaxID=171 RepID=Q04W66_LEPBJ	24	24	24	54.6	54.6	54.6	55.883	0	323.31	3764100000	220	25.4352
	+	1.12515	1.38198	+	+	2.37665	1.99268	+	+	1.98737	0.611171			0	0.662357			0	1.35046	+	+	1.52886	1.35484	+	+	1.89083	1.56513	0	0	0	0	0	0	0	UniRef90_Q04W67	UniRef90_Q04W67	Hypothetical lipoprotein n=11 Tax=Leptospira TaxID=171 RepID=Q04W67_LEPBJ	4	4	4	9.5	9.5	9.5	40.647	0	5.369	205940000	20	NaN
		0.0557063	-0.0273614			0.852942	0.225712			1.08457	-0.262383			0.36307	0.107412	+	+	1.85324	0.499293			0.527933	-0.153801			0.253559	0.0909171	0	0	0	0	0	0	0	UniRef90_Q04W71	UniRef90_Q04W71	Protein-disulfide isomerase n=22 Tax=Leptospira TaxID=171 RepID=Q04W71_LEPBJ	16	16	15	43.1	43.1	41.1	44.488	0	201.34	8090000000	291	27.748
	+	1.63639	-0.26609			1.02347	0.126897		+	2.14414	-0.343496	+	+	2.99199	-0.638379			0.78066	-0.208506			0.302921	0.0724134			0.651986	0.146084	0	0	0	0	0	0	0	UniRef90_Q04W78	UniRef90_Q04W78	Uncharacterized protein n=27 Tax=Leptospira TaxID=171 RepID=Q04W78_LEPBJ	12	12	12	35.8	35.8	35.8	39.786	0	137.97	5261500000	122	27.1995
	+	2.20459	0.356418		+	1.84343	-0.252249	+	+	3.21294	-0.519962			0.651061	0.14228		+	1.25065	0.352257	+	+	2.05215	0.316899			1.81583	-0.148772	0	0	0	0	0	0	0	UniRef90_Q04W81	UniRef90_Q04W81	Peptide chain release factor 1 n=93 Tax=Leptospira TaxID=171 RepID=RF1_LEPBJ	9	9	9	25.7	25.7	25.7	39.997	0	20.909	361760000	41	NaN
+	+	2.68532	-0.684319	+	+	4.7948	-1.13747	+	+	4.95615	-1.14274	+	+	2.48237	0.416592			1.13756	0.209134	+	+	2.60339	-0.543496	+	+	4.32574	-0.896501	0	0	0	0	0	0	0	UniRef90_Q04W86	UniRef90_Q04W86	Long-chain-fatty-acid--CoA ligase n=37 Tax=Leptospira TaxID=171 RepID=Q04W86_LEPBJ	35	35	32	52.6	52.6	47.7	77.026	0	323.31	24209000000	1054	29.9539
		1.26523	0.153375			1.47479	-0.160113	+	+	4.26772	-0.539797			0.435027	0.131465		+	1.39392	0.250568			0.242039	-0.0329347	+	+	2.41029	-0.281608	0	0	0	0	0	0	0	UniRef90_Q04W97	UniRef90_Q04W97	Diaminopimelate epimerase n=42 Tax=Leptospira TaxID=171 RepID=DAPF_LEPBJ	11	11	11	43.1	43.1	43.1	30.736	0	323.31	3994100000	219	26.838
		1.11431	0.347732		+	2.11619	0.224618	+	+	3.81162	-0.527618	+	+	1.62682	0.705412		+	1.46557	0.427936	+	+	4.74095	0.729065		+	1.46264	0.233305	0	0	0	0	0	0	0	UniRef90_Q04WA2	UniRef90_Q04WA2	Dioxygenase superfamily protein n=77 Tax=Leptospira TaxID=171 RepID=Q04WA2_LEPBJ	6	6	6	83.6	83.6	83.6	13.626	0	222.62	8525800000	130	27.6845
+	+	1.94487	-0.449941	+	+	2.23106	-0.467198			0.265435	0.0626473	+	+	3.73338	-1.11054	+	+	2.93335	-0.903241	+	+	3.47823	-0.991197			0.981113	-0.243523	0	0	0	0	0	0	0	UniRef90_Q04WA4	UniRef90_Q04WA4	IPT/TIG domain-containing protein n=37 Tax=Leptospira TaxID=171 RepID=Q04WA4_LEPBJ	4	4	4	20.5	20.5	20.5	29.005	0	56.818	573550000	71	24.4703
	+	1.21015	-0.555801	+	+	6.37437	-2.49226	+	+	5.8527	-2.39565			0.0306796	0.0325138	+	+	6.77542	-2.93162			0.239306	0.189355	+	+	4.71379	-2.66431	0	0	0	0	0	0	0	UniRef90_Q04WA5	UniRef90_Q04WA5	Enoyl-CoA hydratase n=38 Tax=Leptospira TaxID=171 RepID=Q04WA5_LEPBJ	4	4	4	17.3	17.3	17.3	28.645	0	165.78	233020000	27	NaN
		0.424882	-0.150842		+	1.56725	0.243992	+	+	2.67622	0.432914	+	+	1.86356	-0.625622			0.0245132	-0.0100036			0.0339187	-0.00935078			1.15584	0.2082	0	0	0	0	0	0	0	UniRef90_Q04WA7	UniRef90_Q04WA7	DUF2147 domain-containing protein n=31 Tax=Leptospira TaxID=171 RepID=Q04WA7_LEPBJ	6	6	6	45.5	45.5	45.5	17.36	0	76.089	9965100000	231	28.0917
		0.164677	-0.0501137	+	+	6.1074	-1.27816	+	+	6.98883	-1.2034	+	+	3.62238	-0.985624	+	+	6.92804	-1.47711	+	+	4.32986	-0.699488	+	+	6.57229	-1.23773	0	0	0	0	0	0	0	UniRef90_Q04WB0	UniRef90_Q04WB0	Serine phosphatase RsbU, regulator of sigma subunit n=125 Tax=Leptospira TaxID=171 RepID=Q04WB0_LEPBJ	40	40	38	46	46	43.9	121.43	0	323.31	5600300000	475	28.0249
		0	NaN			0	NaN			0	NaN			0	NaN			0	NaN			0	NaN			0	NaN	0	0	0	0	0	0	0	UniRef90_Q04WB3	UniRef90_Q04WB3	Uncharacterized protein n=42 Tax=Leptospira TaxID=171 RepID=Q04WB3_LEPBJ	3	3	3	4.7	4.7	4.7	53.18	0.0024125	3.0573	448920000	18	NaN
+	+	2.07017	0.639792	+	+	2.23434	0.570114			0.0982487	0.0367169	+	+	1.78118	0.606665	+	+	3.10506	0.826232			0.288789	-0.10982		+	0.995372	0.282887	0	0	0	0	0	0	0	UniRef90_Q04WB5	UniRef90_Q04WB5	Serine acetyltransferase n=73 Tax=Leptospira TaxID=171 RepID=Q04WB5_LEPBJ	9	9	9	48.7	48.7	48.7	26.317	0	31.632	1705300000	132	25.3557
+	+	2.46226	-0.479445	+	+	2.50169	-0.36795	+	+	3.13263	-0.388794	+	+	3.74787	-0.509615	+	+	2.56487	-0.443351	+	+	2.86055	-0.425873	+	+	2.73714	-0.395066	0	0	0	0	0	0	0	UniRef90_Q04WC2	UniRef90_Q04WC2	OmpA-family protein n=50 Tax=Leptospira TaxID=171 RepID=Q04WC2_LEPBJ	21	21	21	34.8	34.8	34.8	77.833	0	95.858	2370700000	199	26.3877
+	+	3.53736	0.500669			0.589203	0.0877609			0.594848	0.0874033	+	+	3.69255	-0.768545	+	+	1.92747	-0.380159	+	+	3.08824	0.455587			1.26885	-0.167569	0	0	0	0	0	0	0	UniRef90_Q04WC9	UniRef90_Q04WC9	Methyl-accepting chemotaxis protein n=25 Tax=Leptospira TaxID=171 RepID=Q04WC9_LEPBJ	27	27	27	55.6	55.6	55.6	62.916	0	323.31	11127000000	509	27.9895
		0.0405747	-0.0186405	+	+	2.14304	0.588719	+	+	2.41951	0.56898	+	+	2.04009	0.54918		+	1.44505	0.390844	+	+	2.22556	0.639317	+	+	2.20739	0.577576	0	0	0	0	0	0	0	UniRef90_Q04WE1	UniRef90_Q04WE1	Serine--tRNA ligase n=121 Tax=Leptospiraceae TaxID=170 RepID=SYS_LEPBJ	10	10	10	37.2	37.2	37.2	47.841	0	121.46	1584800000	90	24.889
		0.772989	-0.264185			0.794221	-0.359571			0.566226	-0.207213			0	-1.63836		+	1.14539	-0.472445	+	+	1.46193	-0.657272		+	1.40005	-0.372231	0	0	0	0	0	0	0	UniRef90_Q04WE8	UniRef90_Q04WE8	Transcriptional regulator n=31 Tax=Leptospiraceae TaxID=170 RepID=Q04WE8_LEPBJ	2	2	2	7.4	7.4	7.4	34.268	0	12.684	514560000	13	24.538
+	+	2.72732	0.892079		+	1.32175	-0.469057	+	+	1.78548	-0.529999			0.554098	-0.330559			0.503283	-0.226019			0.314194	-0.190111			0.0515781	0.0252233	0	0	0	0	0	0	0	UniRef90_Q04WF0	UniRef90_Q04WF0	LipL21 lipoprotein n=120 Tax=Leptospira TaxID=171 RepID=Q04WF0_LEPBJ	19	19	19	75.4	75.4	75.4	19.774	0	209.79	16422000000	576	28.4766
+	+	4.37798	-0.567781	+	+	5.05621	-0.495942	+	+	3.84443	-0.32114	+	+	3.93063	-0.584095	+	+	3.0833	-0.442894	+	+	3.45622	-0.305005	+	+	5.99611	-0.56158	0	0	0	0	0	0	0	UniRef90_Q04WF2	UniRef90_Q04WF2	DNA gyrase subunit A n=115 Tax=Leptospira TaxID=171 RepID=Q04WF2_LEPBJ	43	43	43	54	54	54	92.997	0	323.31	14670000000	855	29.0653
+	+	2.77707	-0.544877	+	+	3.88088	-0.483541		+	3.01401	-0.19413	+	+	3.82876	-0.576512	+	+	5.81466	-0.495442	+	+	2.01008	-0.308186	+	+	6.43154	-0.575875	0	0	0	0	0	0	0	UniRef90_Q04WF3	UniRef90_Q04WF3	DNA gyrase subunit B n=189 Tax=Leptospira TaxID=171 RepID=Q04WF3_LEPBJ	34	34	34	53.8	53.8	53.8	71.884	0	309.97	8835900000	673	28.2994
		0.569596	-0.693809			0.379357	-0.379088			0.466375	-0.575985			0	-0.627948	+	+	1.16418	-1.00298	+	+	1.03534	-1.22869			0	NaN	0	0	0	0	0	0	0	UniRef90_Q04WF5	UniRef90_Q04WF5	DNA replication and repair protein RecF n=46 Tax=Leptospira TaxID=171 RepID=RECF_LEPBJ	5	5	5	12.1	12.1	12.1	42.083	0.00064309	4.3154	31020000000	24	29.8578
+	+	3.4419	0.552289	+	+	6.61804	1.17743	+	+	4.25971	0.488783	+	+	4.77727	0.550137	+	+	5.61789	1.31519	+	+	4.02715	0.349692	+	+	6.4232	1.09345	0	0	0	0	0	0	0	UniRef90_Q04WF6	UniRef90_Q04WF6	Beta sliding clamp n=15 Tax=Leptospira TaxID=171 RepID=Q04WF6_LEPBJ	28	28	28	81.5	81.5	81.5	41.383	0	323.31	25652000000	1027	28.6491
	+	1.96492	0.316417	+	+	5.39609	0.848374	+	+	2.90592	0.416827	+	+	1.26006	1.20974	+	+	5.8734	1.24575	+	+	3.15858	0.385866	+	+	4.11286	0.769845	0	0	0	0	0	0	0	UniRef90_Q04WF9	UniRef90_Q04WF9	Branched-chain-amino-acid aminotransferase n=109 Tax=Leptospira TaxID=171 RepID=Q04WF9_LEPBJ	12	12	12	43.6	43.6	43.6	35.112	0	183.21	1886500000	122	24.9544
		0	0.597071			0	0.446165			0	-0.0501528			0	-0.0540104			0	NaN			0	0.543632			0	0.568069	0	0	0	0	0	0	0	UniRef90_Q04WJ4	UniRef90_Q04WJ4	Orotidine 5-phosphate decarboxylase n=43 Tax=Leptospira TaxID=171 RepID=PYRF_LEPBL	4	4	4	14	14	14	30.74	0	7.4314	239960000	27	22.7344
		0.57117	-0.0866203	+	+	3.48192	0.516742		+	2.23277	0.324346		+	1.21744	0.3613	+	+	3.23027	0.658267	+	+	2.89218	0.484906	+	+	2.06664	0.367417	0	0	0	0	0	0	0	UniRef90_Q04WW3	UniRef90_Q04WW3	Acetylglutamate kinase n=96 Tax=Leptospira TaxID=171 RepID=ARGB_LEPBL	9	9	9	34.7	34.7	34.7	31.321	0	40.612	1053000000	77	24.3243
+	+	2.77695	-1.4958	+	+	2.63273	-1.15609		+	0.96587	-0.492634	+	+	1.27096	-1.39429	+	+	2.17459	-1.05063	+	+	1.29636	-0.740426	+	+	2.04801	-0.870329	0	0	0	0	0	0	0	UniRef90_Q04XD4	UniRef90_Q04XD4	NADH-quinone oxidoreductase subunit I n=82 Tax=Leptospira TaxID=171 RepID=NUOI_LEPBL	6	6	6	34.9	34.9	34.9	20.339	0	11.021	805190000	48	24.6701
	+	2.46015	-0.329148	+	+	4.63447	-0.809133	+	+	3.33106	-0.427369	+	+	4.88543	-0.693191	+	+	2.8185	-0.498545	+	+	3.89562	-0.743102	+	+	4.88582	-0.868683	0	0	0	0	0	0	0	UniRef90_Q04XH0	UniRef90_Q04XH0	DNA ligase n=51 Tax=Leptospira TaxID=171 RepID=DNLJ_LEPBL	20	20	20	32	32	32	77.024	0	81.785	2168900000	188	26.3296
		0.694486	-0.137152			0.0278207	0.00678778		+	1.71007	-0.18717			0.656231	0.130754			1.1797	0.235785		+	2.29287	0.228972			0.868307	0.0806766	0	0	0	0	0	0	0	UniRef90_Q04XL9	UniRef90_Q04XL9	Phenylalanine--tRNA ligase beta subunit n=32 Tax=Leptospira TaxID=171 RepID=SYFB_LEPBL	30	30	30	44.6	44.6	44.6	91.397	0	205.19	3852400000	329	26.7617
		0.219457	0.0528941	+	+	2.97825	0.827465	+	+	2.75935	0.622536			0.108009	-0.0349209			0.707719	0.410435		+	1.4732	0.310952	+	+	2.58168	0.582066	0	0	0	0	0	0	0	UniRef90_Q04XX5	UniRef90_Q04XX5	3-methyl-2-oxobutanoate hydroxymethyltransferase n=39 Tax=Leptospira TaxID=171 RepID=PANB_LEPBL	2	2	2	7.5	7.5	7.5	28.806	0	7.3196	302230000	53	22.6162
		0.172823	0.275882			0.448765	-0.163865	+	+	1.87965	-0.572956		+	1.24272	0.497594			0.388682	0.167301			0.573438	0.764711			0.237414	-0.115666	0	0	0	0	0	0	0	UniRef90_Q04XY8	UniRef90_Q04XY8	30S ribosomal protein S20 n=63 Tax=Leptospira TaxID=171 RepID=RS20_LEPBL	4	4	4	46.7	46.7	46.7	10.186	0	48.953	986970000	148	24.9748
		0.316635	0.0277433	+	+	4.39749	0.355425		+	2.63447	0.179605	+	+	5.69636	0.978906	+	+	4.25274	0.722766	+	+	5.02297	0.601469		+	2.38546	0.15694	0	0	0	0	0	0	0	UniRef90_Q04Y01	UniRef90_Q04Y01	Elongation factor G n=100 Tax=Leptospira TaxID=171 RepID=EFG_LEPBL	46	46	46	64.6	64.6	64.6	78.955	0	323.31	44329000000	1614	29.8164
		0.292734	-0.290976	+	+	2.11759	-1.25821	+	+	1.30415	-0.942559			0.455309	-0.490333	+	+	1.28984	-1.1844			0.633179	-0.498861	+	+	1.96959	-1.13833	0	0	0	0	0	0	0	UniRef90_Q04Y07	UniRef90_Q04Y07	UDP-N-acetylenolpyruvoylglucosamine reductase n=46 Tax=Leptospira TaxID=171 RepID=MURB_LEPBL	4	4	4	13.2	13.2	13.2	35.562	0	31.098	240980000	26	24.4829
		0	NaN			0	NaN			0	NaN			0	NaN			0	NaN			0	NaN			0	NaN	0	0	0	0	0	0	0	UniRef90_Q04Y23	UniRef90_Q04Y23	Phosphomethylpyrimidine synthase n=42 Tax=Leptospira TaxID=171 RepID=THIC_LEPBL	4	4	4	12.5	12.5	12.5	57.697	0	5.401	96874000	6	NaN
		0.388248	0.146849	+	+	1.91097	0.599207			0.00659162	-0.00314808			0	0.96993			0.407357	0.215356	+	+	1.25145	0.62447		+	1.16742	0.402285	0	0	0	0	0	0	0	UniRef90_Q04Y87	UniRef90_Q04Y87	Ribosomal RNA small subunit methyltransferase H n=28 Tax=Leptospiraceae TaxID=170 RepID=RSMH_LEPBL	3	3	3	14.2	14.2	14.2	36.105	0	11.227	275120000	17	22.3631
+	+	3.88374	-1.56123	+	+	6.42951	-1.66188	+	+	3.17729	-0.448129	+	+	5.19456	-1.23299	+	+	4.61023	-1.32518	+	+	4.32119	-1.26057	+	+	6.29905	-1.47736	0	0	0	0	0	0	0	UniRef90_Q04YA7	UniRef90_Q04YA7	NADH-quinone oxidoreductase subunit D n=111 Tax=Leptospiraceae TaxID=170 RepID=NUOD_LEPBL	10	10	10	36.5	36.5	36.5	46.083	0	31.591	1984400000	107	26.7023
	+	1.70158	0.361851	+	+	5.27584	1.32343	+	+	4.30563	0.88636	+	+	3.60972	0.907193	+	+	4.93603	1.5186	+	+	3.90881	0.810641	+	+	5.09056	1.24808	0	0	0	0	0	0	0	UniRef90_Q04YE4	UniRef90_Q04YE4	Probable transcriptional regulatory protein LBL_2537 n=91 Tax=Leptospira TaxID=171 RepID=Y2537_LEPBL	11	11	11	52.2	52.2	52.2	27.003	0	199.06	6852600000	270	26.5228
		0	-0.34247			0	0.0131073			0	-0.0444393			0	NaN			0	-0.370655			0	-0.414358			0	0.00995827	0	0	0	0	0	0	0	UniRef90_Q04YI7	UniRef90_Q04YI7	UPF0316 protein LBL_2483 n=20 Tax=Leptospiraceae TaxID=170 RepID=Y2483_LEPBL	3	3	3	23.5	23.5	23.5	21.406	0	90.455	265490000	17	NaN
		1.00891	0.338142	+	+	2.76879	0.791002			0	0.361507			0	0.479976	+	+	1.66045	1.20726			0.159515	0.0678037	+	+	2.12353	0.714416	0	0	0	0	0	0	0	UniRef90_Q04YY2	UniRef90_Q04YY2	Thymidylate kinase n=13 Tax=Leptospira TaxID=171 RepID=KTHY_LEPBL	3	3	3	21	21	21	23.868	0	25.737	297530000	16	22.8606
[truncated: 207 more rows]
[truncated: 31 more columns]
